# Supplementary material for: Role of Extracellular Vesicles in TSC Renal Cystogenesis
Source: Int J Mol Sci. 2025 Mar 28;26(7):3154. doi: 10.3390/ijms26073154 (PMC11989098; doi:10.3390/ijms26073154)
Supplement: Supplementary file 1 [file ijms-26-03154-s001.zip]

Archive with 6 entries (6 files):
- File S1.csv
- File S2.csv
- File S3.csv
- File S4.csv
- Report S1.pdf
- Report S2.pdf
