# Supplementary material for: Role of Extracellular Vesicles in TSC Renal Cystogenesis
Source: Int J Mol Sci. 2025 Mar 28;26(7):3154. doi: 10.3390/ijms26073154 (PMC11989098; doi:10.3390/ijms26073154)
Supplement: Supplementary file 1 [file ijms-26-03154-s001.zip › File S1.csv]

RNA ID	ensembl_gene_id	external_gene_name	external_transcript_name	gene_biotype	logRelLevel	logRelLevel.se	RelLevel	Rellevel.lCI	Rellevel.uCI	p
ENSMUST00000127875.2	ENSMUSG00000085774	Gm13055	Gm13055-201	lncRNA	0.642252588	0.211174234	1.900757685	1.256526402	2.875291574	0.002355279
ENSMUST00000131403.2	ENSMUSG00000054909	Wbscr25	Wbscr25-201	lncRNA	0.652664205	0.214737338	1.920651027	1.260841081	2.925745696	0.002370809
ENSMUST00000229334.2	ENSMUSG00000116498	Gm38563	Gm38563-201	lncRNA	-0.650807575	0.230416967	0.521624356	0.332064905	0.819393932	0.004735775
ENSMUST00000131985.2	ENSMUSG00000087526	Gm15738	Gm15738-201	lncRNA	0.670109105	0.240375985	1.954450549	1.220148015	3.130666856	0.005307483
ENSMUST00000199958.2	ENSMUSG00000105703	Gm43305	Gm43305-201	lncRNA	0.599400267	0.220089395	1.821026343	1.182966246	2.803238851	0.006460595
ENSMUST00000209359.3	ENSMUSG00000117757	Gm50169	Gm50169-201	lncRNA	0.607587229	0.23223405	1.835996212	1.164635883	2.894365645	0.008889595
ENSMUST00000192658.2	ENSMUSG00000103983	Gm20045	Gm20045-201	lncRNA	-0.609081948	0.23776736	0.543849922	0.341261589	0.866703866	0.01041697
ENSMUST00000234513.2	ENSMUSG00000117524	Gm4719	Gm4719-201	lncRNA	0.605602424	0.239914561	1.832355732	1.144960209	2.932440362	0.011594806
ENSMUST00000219528.2	ENSMUSG00000112384	Gm34921	Gm34921-201	lncRNA	0.556580449	0.224007978	1.744696211	1.124709536	2.706445329	0.012968045
ENSMUST00000146366.3	ENSMUSG00000086108	Gm5602	Gm5602-201	lncRNA	0.515047049	0.210225521	1.673717247	1.108496983	2.527142125	0.014286655
ENSMUST00000180853.2	ENSMUSG00000085211	B430219N15Rik	B430219N15Rik-202	lncRNA	0.493187294	0.208442264	1.637527191	1.088325696	2.463872086	0.017978439
ENSMUST00000189683.2	ENSMUSG00000091575	2010016I18Rik	2010016I18Rik-203	lncRNA	-0.548012047	0.234019192	0.5780979	0.365426665	0.914539672	0.019194093
ENSMUST00000194541.3	ENSMUSG00000103108	Rncr4	Rncr4-201	lncRNA	0.493135346	0.214490221	1.637442127	1.075444981	2.493123095	0.021499029
ENSMUST00000145570.8	ENSMUSG00000056032	BC018473	BC018473-202	lncRNA	-0.54647361	0.2395133	0.578987952	0.362069289	0.925864354	0.022512951
ENSMUST00000181846.3	ENSMUSG00000097247	1500012K07Rik	1500012K07Rik-201	lncRNA	0.501510064	0.220997678	1.651212826	1.070744944	2.546361587	0.023250079
ENSMUST00000194553.2	ENSMUSG00000090386	Mir99ahg	Mir99ahg-216	lncRNA	-0.503376067	0.227020823	0.604486424	0.387384755	0.943258174	0.026601757
ENSMUST00000129687.2	ENSMUSG00000086710	Gm13465	Gm13465-201	lncRNA	0.522917666	0.238027735	1.68694241	1.058003143	2.689760151	0.028029229
ENSMUST00000208297.2	ENSMUSG00000109114	Gm44753	Gm44753-202	lncRNA	-0.489770811	0.225453556	0.612766817	0.393899381	0.953246415	0.029827007
ENSMUST00000233181.2	ENSMUSG00000117171	C230013L11Rik	C230013L11Rik-201	lncRNA	0.465715428	0.216712299	1.593153569	1.041809727	2.436278167	0.031634144
ENSMUST00000142374.2	ENSMUSG00000086411	Gm14236	Gm14236-201	lncRNA	0.442787413	0.206582734	1.557041292	1.03861205	2.334247503	0.032081777
ENSMUST00000074761.5	ENSMUSG00000063611	Gm10134	Gm10134-201	lncRNA	0.429485065	0.210911275	1.53646614	1.016229253	2.323027205	0.041717178
ENSMUST00000192600.2	ENSMUSG00000102840	Gm38037	Gm38037-201	lncRNA	0.428488306	0.211756272	1.534935416	1.013536816	2.324559595	0.043021872
ENSMUST00000188966.2	ENSMUSG00000101776	Gm28268	Gm28268-201	lncRNA	-0.461297687	0.234192023	0.630464968	0.398393905	0.997721279	0.048868034
ENSMUST00000181535.9	ENSMUSG00000097767	Miat	Miat-201	lncRNA	-0.457194872	0.232709433	0.633056963	0.401195933	0.998916204	0.049453623
ENSMUST00020181661.1	ENSMUSG00002074847	Vaultrc-ps1	Vaultrc-ps1-201	vtRNA-Pseudogene	0.639306799	0.208730698	1.895166693	1.258844996	2.853136651	0.00219254	vault RNA component pseudogene 1
ENSMUST00020181660.1	ENSMUSG00002074846	Vaultrc5	Vaultrc5-201	vtRNA	0.609729163	0.206432218	1.839933009	1.22767485	2.757532644	0.003140368	vault RNA-controls autophagy, and several Pcdh proteins
ENSMUST00000083787.3	ENSMUSG00000065721	Gm26168	Gm26168-201	misc_RNA	0.578083915	0.218336331	1.782619505	1.162002379	2.734703784	0.00810471
ENSMUST00000082593.4	ENSMUSG00000064527	Gm26438	Gm26438-201	misc_RNA	0.495564085	0.22724195	1.64142388	1.051449683	2.562435843	0.029199893
ENSMUST00000119460.2	ENSMUSG00000082461	Gm8844	Gm8844-201	processed_pseudogene	0.589043565	0.224231435	1.802263842	1.161311478	2.79697137	0.008615535
ENSMUST00000220683.2	ENSMUSG00000113861	Gm6190	Gm6190-201	processed_pseudogene	0.595651303	0.227658412	1.814212162	1.161184744	2.834489332	0.008885572
ENSMUST00000192015.2	ENSMUSG00000103815	Gm19194	Gm19194-201	processed_pseudogene	0.553557493	0.215389274	1.739430034	1.140417605	2.653077984	0.010168889
ENSMUST00000117827.2	ENSMUSG00000083933	Gm15515	Gm15515-201	processed_pseudogene	0.525572634	0.21237799	1.69142714	1.115510083	2.564679434	0.013334669
ENSMUST00000188035.2	ENSMUSG00000100941	Gm29597	Gm29597-201	processed_pseudogene	-0.57305538	0.2352827	0.563800181	0.355507309	0.894132514	0.014866968
ENSMUST00000226940.2	ENSMUSG00000115208	Gm49118	Gm49118-201	processed_pseudogene	0.52901085	0.238995935	1.697252641	1.062451335	2.711339743	0.02686511
ENSMUST00000117340.2	ENSMUSG00000083719	Gm15161	Gm15161-201	processed_pseudogene	-0.48871555	0.237589195	0.613413788	0.385046808	0.977222683	0.039688422
ENSMUST00000064305.8	ENSMUSG00000081143	Gm15823	Gm15823-201	processed_pseudogene	-0.441905346	0.21996145	0.642810477	0.417684136	0.989277002	0.044535787
ENSMUST00000047275.8	ENSMUSG00000040605	Bace2	Bace2-201	protein_coding	1.47103912	0.254570847	4.353756866	2.64343778	7.170662002	7.54E-09
ENSMUST00000204985.2	ENSMUSG00000045100	Slc25a26	Slc25a26-205	protein_coding	1.340075232	0.247128756	3.81933083	2.353027673	6.199369499	5.87E-08
ENSMUST00000102508.10	ENSMUSG00000028745	Capzb	Capzb-204	protein_coding	1.137439513	0.238527823	3.118772557	1.954090718	4.977630861	1.86E-06
ENSMUST00000233583.2	ENSMUSG00000023935	Spats1	Spats1-204	protein_coding	1.006928855	0.224044394	2.737181812	1.764384391	4.246333344	6.98E-06
ENSMUST00000213512.2	ENSMUSG00000095483	Or6c206	Or6c206-202	protein_coding	1.021333353	0.230086123	2.776894876	1.768911793	4.359259283	9.04E-06
ENSMUST00000164128.2	ENSMUSG00000079434	Neu2	Neu2-203	protein_coding	1.045236863	0.238002254	2.844072099	1.783811638	4.534529282	1.12E-05
ENSMUST00000215668.2	ENSMUSG00000005131	4930550C14Rik	4930550C14Rik-203	protein_coding	0.905728263	0.233237728	2.473732795	1.56609039	3.907407887	0.000103055
ENSMUST00000002925.6	ENSMUSG00000002846	Timmdc1	Timmdc1-201	protein_coding	0.832478832	0.214773947	2.299010545	1.509112751	3.502355594	0.000106157
ENSMUST00000082125.6	ENSMUSG00000009772	Nuak2	Nuak2-202	protein_coding	0.903945259	0.240213935	2.46932605	1.542070429	3.954145692	0.000167831
ENSMUST00000145687.2	ENSMUSG00000019774	Mtrf1l	Mtrf1l-202	protein_coding	0.832754649	0.225746398	2.299644737	1.477411704	3.579480183	0.000225231
ENSMUST00000108703.2	ENSMUSG00000047821	Trim16	Trim16-203	protein_coding	0.803869686	0.217966072	2.234169759	1.457403146	3.42493738	0.00022598
ENSMUST00000231666.2	ENSMUSG00000023845	Lnpep	Lnpep-204	protein_coding	0.852939506	0.235216157	2.346534376	1.479813162	3.720891069	0.000287629
ENSMUST00000156096.8	ENSMUSG00000031012	Cask	Cask-212	protein_coding	0.772880405	0.213931988	2.165996223	1.424147956	3.294278252	0.00030298
ENSMUST00000136142.2	ENSMUSG00000046179	E2f8	E2f8-203	protein_coding	0.792778528	0.231235285	2.209527139	1.404325856	3.476408383	0.000607039
ENSMUST00000170361.9	ENSMUSG00000028273	Pdlim5	Pdlim5-205	protein_coding	-0.809292572	0.248334329	0.445172883	0.273616481	0.724294437	0.001118517
ENSMUST00000124332.8	ENSMUSG00000045917	Tmem268	Tmem268-203	protein_coding	0.725457409	0.232554224	2.065675743	1.309507522	3.258489319	0.001811463
ENSMUST00000086023.13	ENSMUSG00000034040	Galnt17	Galnt17-201	protein_coding	0.64093289	0.212509839	1.898250914	1.251588576	2.879026382	0.002561205
ENSMUST00000210225.2	ENSMUSG00000031485	Plpbp	Plpbp-207	protein_coding	0.684203802	0.233046848	1.98219299	1.255372046	3.129820407	0.003325743
ENSMUST00000032955.7	ENSMUSG00000030713	Klk7	Klk7-201	protein_coding	-0.691024523	0.238767566	0.501062456	0.313797014	0.800082771	0.0038021
ENSMUST00000165430.8	ENSMUSG00000000326	Comt	Comt-204	protein_coding	0.600066937	0.211956141	1.822240772	1.202776819	2.760746114	0.004638965
ENSMUST00000123200.2	ENSMUSG00000041423	Paqr6	Paqr6-201	protein_coding	0.65783136	0.233008813	1.930601013	1.222788722	3.048131052	0.004754634
ENSMUST00000100193.8	ENSMUSG00000059248	Septin9	Septin9-203	protein_coding	0.634112392	0.231114644	1.885347949	1.198568215	2.965652557	0.006074851
ENSMUST00000236262.2	ENSMUSG00000118298	Vmn1r60	Vmn1r60-202	protein_coding	-0.649782116	0.237144693	0.522159535	0.328051158	0.831122138	0.006143473
ENSMUST00000153056.8	ENSMUSG00000021134	Srsf5	Srsf5-212	protein_coding	-0.651250745	0.238744085	0.521393239	0.326544465	0.83250809	0.00637545
ENSMUST00000065668.12	ENSMUSG00000053310	Nrgn	Nrgn-201	protein_coding	0.592717513	0.219511241	1.808897444	1.176419472	2.781414318	0.00693042
ENSMUST00000209421.2	ENSMUSG00000052819	Best2	Best2-203	protein_coding	0.605163102	0.225541048	1.831550914	1.177157516	2.849728012	0.007292972
ENSMUST00000173923.9	ENSMUSG00000049811	Fam161a	Fam161a-206	protein_coding	-0.659987754	0.246602616	0.516857664	0.318756152	0.838075885	0.007443532
ENSMUST00000067443.10	ENSMUSG00000054404	Slfn5	Slfn5-201	protein_coding	0.559832505	0.211393787	1.750379296	1.156618524	2.648952628	0.008089958
ENSMUST00000212047.2	ENSMUSG00000063646	Jakmip1	Jakmip1-215	protein_coding	-0.647870464	0.245260345	0.523158677	0.32349205	0.84606407	0.008252464
ENSMUST00000200564.5	ENSMUSG00000010721	Lmbr1	Lmbr1-207	protein_coding	0.60964542	0.23217115	1.839778934	1.167179281	2.899971395	0.00864342
ENSMUST00000099994.5	ENSMUSG00000075271	Ttc30a1	Ttc30a1-201	protein_coding	0.62309567	0.239840023	1.864691587	1.165335729	2.983753632	0.009377841
ENSMUST00000202734.2	ENSMUSG00000029516	Cit	Cit-219	protein_coding	-0.609507302	0.236160994	0.543618643	0.342192153	0.863611941	0.009854386
ENSMUST00000228210.2	ENSMUSG00000022120	Obi1	Obi1-203	protein_coding	-0.61736986	0.242014052	0.539361169	0.335639571	0.866734725	0.01074245
ENSMUST00000216595.2	ENSMUSG00000034007	Scaper	Scaper-204	protein_coding	0.58619299	0.237253434	1.79713367	1.128823861	2.861110168	0.013483152
ENSMUST00000231038.2	ENSMUSG00000047531	Rtp2	Rtp2-202	protein_coding	0.586358222	0.237671245	1.797430639	1.128086216	2.863927292	0.013621312
ENSMUST00000108849.8	ENSMUSG00000020522	Mfap3	Mfap3-203	protein_coding	0.559393974	0.227973432	1.749611869	1.11914617	2.735247435	0.014136805
ENSMUST00000111014.8	ENSMUSG00000065987	Cd209b	Cd209b-202	protein_coding	0.5830774	0.239559211	1.79154325	1.120238206	2.865129221	0.014934669
ENSMUST00000094097.12	ENSMUSG00000047554	Tmem41b	Tmem41b-201	protein_coding	0.550215321	0.226371874	1.733626263	1.112407347	2.701762109	0.015074609
ENSMUST00000211260.2	ENSMUSG00000031545	Gpat4	Gpat4-205	protein_coding	0.585980997	0.242559263	1.796752731	1.116908769	2.89040651	0.015699558
ENSMUST00000123384.8	ENSMUSG00000026634	Angel2	Angel2-204	protein_coding	0.533711924	0.220972856	1.705250335	1.105839888	2.629565759	0.015723
ENSMUST00000101055.5	ENSMUSG00000021258	Ccnk	Ccnk-201	protein_coding	0.513695247	0.213087183	1.671456241	1.100807904	2.537923243	0.015920715
ENSMUST00000074425.13	ENSMUSG00000034210	Efcab14	Efcab14-201	protein_coding	-0.554083255	0.230162203	0.57459878	0.365971004	0.902158244	0.016068327
ENSMUST00000087629.10	ENSMUSG00000029096	Htra3	Htra3-201	protein_coding	0.50695519	0.21079015	1.660228411	1.09834719	2.509551081	0.016171442
ENSMUST00000037923.5	ENSMUSG00000038132	Rbm24	Rbm24-201	protein_coding	0.512969414	0.218212247	1.670243482	1.089014774	2.56168544	0.018734008
ENSMUST00000128272.8	ENSMUSG00000033768	Nrxn2	Nrxn2-207	protein_coding	0.478238528	0.206064813	1.613230238	1.077185363	2.416029674	0.020296774
ENSMUST00000233458.2	ENSMUSG00000024220	Zfp523	Zfp523-211	protein_coding	0.495073712	0.213837523	1.640619167	1.078910964	2.494766798	0.020602737
ENSMUST00000127168.8	ENSMUSG00000009207	Lnpk	Lnpk-204	protein_coding	-0.559814982	0.242069389	0.571314757	0.355485441	0.918182616	0.020743434
ENSMUST00000071108.14	ENSMUSG00000028799	Zfp362	Zfp362-201	protein_coding	0.488536695	0.211740695	1.62992939	1.076295371	2.468346411	0.02104142
ENSMUST00000176362.2	ENSMUSG00000008489	Elavl2	Elavl2-214	protein_coding	0.475316591	0.206393882	1.608523361	1.073349983	2.410534722	0.021281165
ENSMUST00000199825.2	ENSMUSG00000027977	Ndst3	Ndst3-209	protein_coding	0.538098486	0.237571583	1.712746951	1.075147846	2.72846393	0.023512976
ENSMUST00000039939.7	ENSMUSG00000040842	Szrd1	Szrd1-201	protein_coding	-0.539493542	0.23945553	0.583043464	0.364646685	0.932243993	0.024259088
ENSMUST00000086363.5	ENSMUSG00000046456	Tmem150b	Tmem150b-201	protein_coding	0.524426374	0.23351733	1.689489436	1.069009381	2.670111793	0.0247187
ENSMUST00000162945.2	ENSMUSG00000021990	Spata13	Spata13-209	protein_coding	0.512573189	0.228598343	1.669581822	1.066647377	2.613331755	0.024945628
ENSMUST00000151997.2	ENSMUSG00000020914	Top2a	Top2a-206	protein_coding	0.487729553	0.217829602	1.628614336	1.062668857	2.49596536	0.025153206
ENSMUST00000077730.7	ENSMUSG00000026447	Pik3c2b	Pik3c2b-201	protein_coding	-0.513056496	0.230232621	0.598662969	0.381245242	0.940070356	0.025852081
ENSMUST00000229168.2	ENSMUSG00000000489	Pdgfb	Pdgfb-202	protein_coding	0.488523976	0.220040888	1.62990866	1.05891398	2.50879891	0.026408526
ENSMUST00000226376.2	ENSMUSG00000033595	Lgi3	Lgi3-202	protein_coding	0.477205968	0.217205697	1.611565341	1.052831079	2.466818182	0.028018785
ENSMUST00000086046.10	ENSMUSG00000029432	Nipsnap2	Nipsnap2-201	protein_coding	-0.492777878	0.226106851	0.610926955	0.392214143	0.951601952	0.029301767
ENSMUST00000224128.2	ENSMUSG00000021991	Cacna2d3	Cacna2d3-202	protein_coding	-0.503421082	0.231081021	0.604459214	0.384296886	0.950751761	0.029365268
ENSMUST00000060561.15	ENSMUSG00000047115	Fam221a	Fam221a-201	protein_coding	0.520537238	0.239725329	1.682931541	1.051981567	2.692308175	0.029901687
ENSMUST00000182203.3	ENSMUSG00000027297	Ltk	Ltk-206	protein_coding	0.510420513	0.235231768	1.665991619	1.050605062	2.641837713	0.030017289
ENSMUST00000235714.2	ENSMUSG00000033768	Nrxn2	Nrxn2-216	protein_coding	0.446935068	0.206226146	1.563512774	1.043657971	2.34231162	0.030218955
ENSMUST00000226919.2	ENSMUSG00000042156	Dzip1	Dzip1-203	protein_coding	0.466745431	0.216001728	1.594795367	1.044336802	2.435394651	0.030707609
ENSMUST00000129599.8	ENSMUSG00000037697	Ddhd1	Ddhd1-205	protein_coding	-0.491839999	0.227623504	0.611500199	0.391416892	0.955330494	0.030713803
ENSMUST00000202122.2	ENSMUSG00000029238	Clock	Clock-204	protein_coding	-0.51689354	0.23933727	0.596370274	0.373067993	0.953331592	0.030796925
ENSMUST00000188522.7	ENSMUSG00000051331	Cacna1c	Cacna1c-216	protein_coding	0.449945751	0.208698631	1.568227109	1.041744212	2.360787069	0.031086844
ENSMUST00000165286.8	ENSMUSG00000024969	Mark2	Mark2-207	protein_coding	0.461214489	0.214290561	1.585998994	1.042065696	2.413852428	0.031374867
ENSMUST00000139820.8	ENSMUSG00000031949	Adat1	Adat1-203	protein_coding	0.464285009	0.216403479	1.590876321	1.040950451	2.431323667	0.031916086
ENSMUST00000221844.2	ENSMUSG00000025323	Sp4	Sp4-202	protein_coding	0.478401148	0.223654953	1.613492603	1.040849743	2.501185591	0.032434508
ENSMUST00000151114.8	ENSMUSG00000003847	Nfat5	Nfat5-211	protein_coding	-0.52102968	0.243849325	0.593908697	0.368256947	0.957829969	0.032623459
ENSMUST00000004428.14	ENSMUSG00000004317	Clcn5	Clcn5-201	protein_coding	-0.503167265	0.237165936	0.604612656	0.379837215	0.962402968	0.033872755
ENSMUST00000156570.8	ENSMUSG00000024052	Lpin2	Lpin2-213	protein_coding	0.451464383	0.213007698	1.570610477	1.034552839	2.384428497	0.034050388
ENSMUST00000181894.2	ENSMUSG00000036112	Metap2	Metap2-216	protein_coding	0.499402435	0.236682957	1.647736347	1.036141626	2.62033201	0.034857848
ENSMUST00000097921.10	ENSMUSG00000028551	Cdkn2c	Cdkn2c-202	protein_coding	0.441904083	0.209997209	1.555666518	1.030773563	2.347846707	0.035349399
ENSMUST00000208288.2	ENSMUSG00000031493	Ggn	Ggn-203	protein_coding	0.47791181	0.227979269	1.612703252	1.031560229	2.521240841	0.036056027
ENSMUST00000151333.2	ENSMUSG00000030216	Wbp11	Wbp11-205	protein_coding	0.499057783	0.238339401	1.647168549	1.032427223	2.627947201	0.036269296
ENSMUST00000051888.4	ENSMUSG00000045176	Borcs6	Borcs6-201	protein_coding	0.460844298	0.221442419	1.58541198	1.027179972	2.44702118	0.037424556
ENSMUST00000104994.3	ENSMUSG00000078197	Gm17374	Gm17374-201	protein_coding	0.427675532	0.208475581	1.533688368	1.019246259	2.307783804	0.040223937
ENSMUST00000132008.2	ENSMUSG00000027905	Ddx20	Ddx20-202	protein_coding	0.452167838	0.220677477	1.571715721	1.019834116	2.422247175	0.040462253
ENSMUST00000023128.8	ENSMUSG00000000555	Itga5	Itga5-201	protein_coding	0.4354509	0.212610859	1.54565984	1.018910192	2.344725138	0.040549004
ENSMUST00000137834.2	ENSMUSG00000053898	Ech1	Ech1-205	protein_coding	0.440971097	0.216082293	1.55421578	1.017602941	2.373800816	0.04127515
ENSMUST00000077453.13	ENSMUSG00000021559	Dapk1	Dapk1-202	protein_coding	-0.475745923	0.233320222	0.621421351	0.393350755	0.981730657	0.041447465
ENSMUST00000177424.2	ENSMUSG00000038331	Satb2	Satb2-205	protein_coding	-0.45964017	0.225744843	0.631510841	0.405716734	0.982966461	0.041739827
ENSMUST00000126643.3	ENSMUSG00000001750	Tcirg1	Tcirg1-205	protein_coding	0.450478684	0.221568564	1.569063091	1.016336299	2.422386159	0.04203894
ENSMUST00000056900.9	ENSMUSG00000035168	Tanc1	Tanc1-202	protein_coding	-0.464453924	0.228603364	0.628478208	0.401512539	0.983742276	0.042183828
ENSMUST00000090840.10	ENSMUSG00000031370	Zrsr2	Zrsr2-201	protein_coding	0.448123692	0.220888383	1.565372308	1.0152983	2.413468498	0.042485428
ENSMUST00000196024.2	ENSMUSG00000031558	Slit2	Slit2-220	protein_coding	0.459580469	0.226563186	1.583409557	1.015637633	2.46858303	0.042510572
ENSMUST00000120173.9	ENSMUSG00000038145	Snrk	Snrk-203	protein_coding	0.435643737	0.214847167	1.545957929	1.014649557	2.355479192	0.042591762
ENSMUST00000016088.9	ENSMUSG00000015944	Castor2	Castor2-201	protein_coding	-0.440965472	0.218412039	0.643414922	0.419348455	0.987204691	0.043491234
ENSMUST00000035532.13	ENSMUSG00000041417	Pik3r1	Pik3r1-201	protein_coding	0.441263191	0.21903508	1.554669823	1.012026174	2.388276431	0.043948914
ENSMUST00000041415.5	ENSMUSG00000037579	Kcnh3	Kcnh3-201	protein_coding	0.43264863	0.215273224	1.541334547	1.010770702	2.350396765	0.044456048
ENSMUST00000006005.12	ENSMUSG00000032492	Pth1r	Pth1r-201	protein_coding	0.42320772	0.210823163	1.526851421	1.01004443	2.308091795	0.044706432
ENSMUST00000210382.2	ENSMUSG00000070003	Ssbp4	Ssbp4-206	protein_coding	0.440428423	0.219403173	1.553372577	1.010452454	2.388005842	0.044707819
ENSMUST00000022995.13	ENSMUSG00000022366	Slc22a22	Slc22a22-201	protein_coding	0.477422826	0.238712446	1.611914859	1.009592144	2.573583329	0.045501198
ENSMUST00000168731.2	ENSMUSG00000058239	Usf2	Usf2-206	protein_coding	0.421612403	0.211403079	1.524417551	1.007288803	2.307033357	0.046113471
ENSMUST00000102801.8	ENSMUSG00000049336	Tenm2	Tenm2-202	protein_coding	-0.458713499	0.230010565	0.632096315	0.402711761	0.992138275	0.046117651
ENSMUST00000217116.2	ENSMUSG00000035202	Lars2	Lars2-209	protein_coding	0.408183422	0.204781161	1.504083018	1.006835604	2.24690676	0.046232275
ENSMUST00000079390.7	ENSMUSG00000063804	Lin28b	Lin28b-201	protein_coding	-0.453725721	0.227960522	0.635256947	0.406354908	0.993100812	0.046550223
ENSMUST00000159331.2	ENSMUSG00000024112	Cacna1h	Cacna1h-204	protein_coding	0.453749323	0.228047303	1.574203332	1.006799622	2.46137968	0.046622251
ENSMUST00000164097.4	ENSMUSG00000006538	Ihh	Ihh-201	protein_coding	0.439505076	0.220893046	1.551938936	1.006576234	2.392778985	0.046626896
ENSMUST00000194429.2	ENSMUSG00000026707	Nsun6	Nsun6-207	protein_coding	0.480325874	0.242382652	1.616601125	1.005269713	2.599699527	0.047514596
ENSMUST00000214996.2	ENSMUSG00000003131	Pafah1b2	Pafah1b2-204	protein_coding	0.414540929	0.210622716	1.513675697	1.001721887	2.287275684	0.049048689
ENSMUST00000034373.8	ENSMUSG00000053687	Dpep2	Dpep2-201	protein_coding	0.450518175	0.229180186	1.569125057	1.001325888	2.458893225	0.049323853
ENSMUST00000202000.2	ENSMUSG00000052917	Senp7	Senp7-211	protein_coding	-0.454095651	0.231113478	0.63502199	0.403702092	0.998887386	0.049435442
ENSMUST00000148666.3	ENSMUSG00000024985	Tcf7l2	Tcf7l2-221	protein_coding	-0.44026149	0.224233837	0.643868034	0.41488255	0.999237121	0.049599312
ENSMUST00000191799.2	ENSMUSG00000026511	Srp9	Srp9-203	protein_coding	0.421441227	0.214770784	1.524156629	1.000490611	2.321914273	0.049729453
ENSMUST00000145094.3	ENSMUSG00000061533	Cep128	Cep128-212	protein_coding	0.462631259	0.235831589	1.588247582	1.000401425	2.521518183	0.049797209
ENSMUST00020183176.1	ENSMUSG00002075934	Gm55865	Gm55865-201	rRNA	0.434528244	0.211093186	1.544234385	1.021003123	2.335604839	0.039545378
ENSMUST00000125308.3				Unknown	-0.517823918	0.242379415	0.595815682	0.370505285	0.958141062	0.0326453
