# Supplementary material for: Role of Extracellular Vesicles in TSC Renal Cystogenesis
Source: Int J Mol Sci. 2025 Mar 28;26(7):3154. doi: 10.3390/ijms26073154 (PMC11989098; doi:10.3390/ijms26073154)
Supplement: Supplementary file 1 [file ijms-26-03154-s001.zip › File S2.csv]

Protein	Protein ID	Entry Name	Gene	Protein Length	Organism	Protein Existence	Description	Protein Probability	Top Peptide Probability	Combined Total Peptides	Combined Spectral Count	Combined Unique Spectral Count	Combined Total Spectral Count	1_1 Spectral Count	1_2 Spectral Count	1_3 Spectral Count	1_7 Spectral Count	1_8 Spectral Count	1_9 Spectral Count	2_10 Spectral Count	2_11 Spectral Count	2_12 Spectral Count	2_4 Spectral Count	2_5 Spectral Count	2_6 Spectral Count	3_13 Spectral Count	3_14 Spectral Count	3_15 Spectral Count	3_19 Spectral Count	3_20 Spectral Count	3_21 Spectral Count	4_16 Spectral Count	4_17 Spectral Count	4_18 Spectral Count	4_22 Spectral Count	4_23 Spectral Count	4_24 Spectral Count	1_1 Unique Spectral Count	1_2 Unique Spectral Count	1_3 Unique Spectral Count	1_7 Unique Spectral Count	1_8 Unique Spectral Count	1_9 Unique Spectral Count	2_10 Unique Spectral Count	2_11 Unique Spectral Count	2_12 Unique Spectral Count	2_4 Unique Spectral Count	2_5 Unique Spectral Count	2_6 Unique Spectral Count
ProteinCenter:sp_canonical|A1L317	ProteinCenter:sp_canonical|A1L317 Keratin, type I cytoskeletal 24 [OS=Mus musculus]	ProteinCenter:sp_canonical|A1L317 Keratin, type I cytoskeletal 24 [OS=Mus musculus]		512			ProteinCenter:sp_canonical|A1L317 Keratin, type I cytoskeletal 24 [OS=Mus musculus]	0.9991	0.987	3	2	2	33	0	0	0	0	0	0	0	2	0	0	0	0	0	0	0	0	0	0	0	0	0	0	0	0	0	0	0	0	0	0	0	2	0	0	0	0
ProteinCenter:sp_canonical|A2A5R2	ProteinCenter:sp_canonical|A2A5R2 Brefeldin A-inhibited guanine nucleotide-exchange protein 2 [OS=Mus musculus]	ProteinCenter:sp_canonical|A2A5R2 Brefeldin A-inhibited guanine nucleotide-exchange protein 2 [OS=Mus musculus]		1792			ProteinCenter:sp_canonical|A2A5R2 Brefeldin A-inhibited guanine nucleotide-exchange protein 2 [OS=Mus musculus]	1	0.999	8	32	29	32	0	0	0	0	0	0	5	5	2	4	3	8	0	0	0	0	0	0	3	0	0	0	0	2	0	0	0	0	0	0	4	4	2	4	3	7
ProteinCenter:sp_canonical|A2A8L5	ProteinCenter:sp_canonical|A2A8L5 Receptor-type tyrosine-protein phosphatase F [OS=Mus musculus]	ProteinCenter:sp_canonical|A2A8L5 Receptor-type tyrosine-protein phosphatase F [OS=Mus musculus]		1898			ProteinCenter:sp_canonical|A2A8L5 Receptor-type tyrosine-protein phosphatase F [OS=Mus musculus]	1	0.999	5	15	9	15	2	3	2	2	3	0	0	0	0	0	0	0	0	1	0	1	0	1	0	0	0	0	0	0	1	2	1	1	2	0	0	0	0	0	0	0
ProteinCenter:sp_canonical|A2A935	ProteinCenter:sp_canonical|A2A935 Histone-lysine N-methyltransferase PRDM16 [OS=Mus musculus]	ProteinCenter:sp_canonical|A2A935 Histone-lysine N-methyltransferase PRDM16 [OS=Mus musculus]		1275			ProteinCenter:sp_canonical|A2A935 Histone-lysine N-methyltransferase PRDM16 [OS=Mus musculus]	0.9996	0.9902	1	21	21	21	0	0	0	0	0	0	1	2	3	1	2	2	0	0	0	0	0	0	1	2	2	2	1	2	0	0	0	0	0	0	1	2	3	1	2	2
ProteinCenter:sp_canonical|A2AN08	ProteinCenter:sp_canonical|A2AN08 E3 ubiquitin-protein ligase UBR4 [OS=Mus musculus]	ProteinCenter:sp_canonical|A2AN08 E3 ubiquitin-protein ligase UBR4 [OS=Mus musculus]		5180			ProteinCenter:sp_canonical|A2AN08 E3 ubiquitin-protein ligase UBR4 [OS=Mus musculus]	1	0.999	22	84	84	84	1	1	0	0	0	0	6	6	9	8	9	9	0	0	0	0	0	0	3	4	5	9	4	10	1	1	0	0	0	0	6	6	9	8	9	9
ProteinCenter:sp_canonical|A2ARV4	ProteinCenter:sp_canonical|A2ARV4 Low-density lipoprotein receptor-related protein 2 [OS=Mus musculus]	ProteinCenter:sp_canonical|A2ARV4 Low-density lipoprotein receptor-related protein 2 [OS=Mus musculus]		4660			ProteinCenter:sp_canonical|A2ARV4 Low-density lipoprotein receptor-related protein 2 [OS=Mus musculus]	1	0.999	70	450	420	450	1	1	0	1	2	1	9	15	11	36	35	36	1	0	1	1	0	0	64	64	55	41	33	42	1	1	0	1	2	1	9	13	10	33	33	33
ProteinCenter:sp_canonical|A2ASQ1	ProteinCenter:sp_canonical|A2ASQ1 Agrin [OS=Mus musculus]	ProteinCenter:sp_canonical|A2ASQ1 Agrin [OS=Mus musculus]		1950			ProteinCenter:sp_canonical|A2ASQ1 Agrin [OS=Mus musculus]	1	0.999	5	19	19	19	2	1	2	2	2	3	0	0	0	0	0	0	1	0	2	1	1	2	0	0	0	0	0	0	2	1	2	2	2	3	0	0	0	0	0	0
ProteinCenter:sp_canonical|A2ASS6	ProteinCenter:sp_canonical|A2ASS6 Titin [OS=Mus musculus]	ProteinCenter:sp_canonical|A2ASS6 Titin [OS=Mus musculus]		35213			ProteinCenter:sp_canonical|A2ASS6 Titin [OS=Mus musculus]	1	0.9939	4	15	14	15	0	1	0	0	0	0	1	1	1	2	1	2	0	0	0	0	0	0	2	1	1	1	0	1	0	1	0	0	0	0	1	1	1	1	1	2
ProteinCenter:sp_canonical|A2BE28	ProteinCenter:sp_canonical|A2BE28 Ribosomal biogenesis protein LAS1L [OS=Mus musculus]	ProteinCenter:sp_canonical|A2BE28 Ribosomal biogenesis protein LAS1L [OS=Mus musculus]		776			ProteinCenter:sp_canonical|A2BE28 Ribosomal biogenesis protein LAS1L [OS=Mus musculus]	1	0.9989	2	3	3	3	0	0	0	0	0	0	0	1	0	0	0	0	0	0	0	0	0	0	0	0	1	0	0	1	0	0	0	0	0	0	0	1	0	0	0	0
ProteinCenter:sp_canonical|A2BIM8	ProteinCenter:sp_canonical|A2BIM8 Major urinary protein 18 [OS=Mus musculus]	ProteinCenter:sp_canonical|A2BIM8 Major urinary protein 18 [OS=Mus musculus]		181			ProteinCenter:sp_canonical|A2BIM8 Major urinary protein 18 [OS=Mus musculus]	0.9996	0.999	10	3	0	47	0	0	0	0	0	0	0	1	1	1	0	0	0	0	0	0	0	0	0	0	0	0	0	0	0	0	0	0	0	0	0	0	0	0	0	0
ProteinCenter:sp_canonical|A2RSJ4	ProteinCenter:sp_canonical|A2RSJ4 UHRF1-binding protein 1-like [OS=Mus musculus]	ProteinCenter:sp_canonical|A2RSJ4 UHRF1-binding protein 1-like [OS=Mus musculus]		1457			ProteinCenter:sp_canonical|A2RSJ4 UHRF1-binding protein 1-like [OS=Mus musculus]	0.9548	0.9979	1	1	1	1	0	0	0	0	0	0	0	0	0	0	0	0	0	0	0	0	0	0	0	1	0	0	0	0	0	0	0	0	0	0	0	0	0	0	0	0
ProteinCenter:sp_canonical|A6H6E2	ProteinCenter:sp_canonical|A6H6E2 Multimerin-2 [OS=Mus musculus]	ProteinCenter:sp_canonical|A6H6E2 Multimerin-2 [OS=Mus musculus]		943			ProteinCenter:sp_canonical|A6H6E2 Multimerin-2 [OS=Mus musculus]	1	0.999	6	15	15	15	1	3	2	1	2	2	0	0	0	0	0	0	0	0	1	0	1	1	0	0	1	0	0	0	1	3	2	1	2	2	0	0	0	0	0	0
ProteinCenter:sp_canonical|B1AY13	ProteinCenter:sp_canonical|B1AY13 Ubiquitin carboxyl-terminal hydrolase 24 [OS=Mus musculus]	ProteinCenter:sp_canonical|B1AY13 Ubiquitin carboxyl-terminal hydrolase 24 [OS=Mus musculus]		2617			ProteinCenter:sp_canonical|B1AY13 Ubiquitin carboxyl-terminal hydrolase 24 [OS=Mus musculus]	1	0.999	8	46	46	46	0	0	0	0	0	0	3	4	4	6	4	6	0	0	0	0	0	0	4	3	5	3	2	2	0	0	0	0	0	0	3	4	4	6	4	6
ProteinCenter:sp_canonical|B1AZI6	ProteinCenter:sp_canonical|B1AZI6 THO complex subunit 2 [OS=Mus musculus]	ProteinCenter:sp_canonical|B1AZI6 THO complex subunit 2 [OS=Mus musculus]		1594			ProteinCenter:sp_canonical|B1AZI6 THO complex subunit 2 [OS=Mus musculus]	0.9974	0.9988	1	2	2	2	0	0	0	0	0	0	0	0	0	0	0	1	0	0	0	0	0	0	0	0	0	0	0	1	0	0	0	0	0	0	0	0	0	0	0	1
ProteinCenter:sp_canonical|B2RQC6	ProteinCenter:sp_canonical|B2RQC6 CAD protein [OS=Mus musculus]	ProteinCenter:sp_canonical|B2RQC6 CAD protein [OS=Mus musculus]		2225			ProteinCenter:sp_canonical|B2RQC6 CAD protein [OS=Mus musculus]	1	0.999	4	21	21	21	0	0	0	0	0	0	3	2	2	2	2	2	0	0	0	0	0	0	2	3	2	1	0	0	0	0	0	0	0	0	3	2	2	2	2	2
ProteinCenter:sp_canonical|B2RXC1	ProteinCenter:sp_canonical|B2RXC1 Trafficking protein particle complex subunit 11 [OS=Mus musculus]	ProteinCenter:sp_canonical|B2RXC1 Trafficking protein particle complex subunit 11 [OS=Mus musculus]		1133			ProteinCenter:sp_canonical|B2RXC1 Trafficking protein particle complex subunit 11 [OS=Mus musculus]	1	0.999	4	12	12	12	0	0	0	0	0	0	1	0	0	3	3	1	0	0	0	0	0	0	1	0	1	1	0	1	0	0	0	0	0	0	1	0	0	3	3	1
ProteinCenter:sp_canonical|B9EJ86	ProteinCenter:sp_canonical|B9EJ86 Oxysterol-binding protein-related protein 8 [OS=Mus musculus]	ProteinCenter:sp_canonical|B9EJ86 Oxysterol-binding protein-related protein 8 [OS=Mus musculus]		889			ProteinCenter:sp_canonical|B9EJ86 Oxysterol-binding protein-related protein 8 [OS=Mus musculus]	1	0.999	2	4	4	4	0	0	0	0	0	0	0	0	1	0	0	1	0	0	0	0	0	0	0	1	1	0	0	0	0	0	0	0	0	0	0	0	1	0	0	1
ProteinCenter:sp_canonical|C0HKE1	ProteinCenter:sp_canonical|C0HKE1 Histone H2A type 1-B [OS=Mus musculus]	ProteinCenter:sp_canonical|C0HKE1 Histone H2A type 1-B [OS=Mus musculus]		130			ProteinCenter:sp_canonical|C0HKE1 Histone H2A type 1-B [OS=Mus musculus]	0.9957	0.999	4	19	0	19	0	0	1	0	0	0	0	0	0	0	0	1	5	3	5	1	1	1	0	0	1	0	0	0	0	0	0	0	0	0	0	0	0	0	0	0
ProteinCenter:sp_canonical|E0CYR6	ProteinCenter:sp_canonical|E0CYR6 N-acetyltransferase family 8 member 7 [OS=Mus musculus]	ProteinCenter:sp_canonical|E0CYR6 N-acetyltransferase family 8 member 7 [OS=Mus musculus]		227			ProteinCenter:sp_canonical|E0CYR6 N-acetyltransferase family 8 member 7 [OS=Mus musculus]	1	0.999	4	9	0	9	0	0	0	0	0	0	0	0	0	1	2	1	0	0	0	0	0	0	1	0	1	1	1	1	0	0	0	0	0	0	0	0	0	0	0	0
ProteinCenter:sp_canonical|E9PV24	ProteinCenter:sp_canonical|E9PV24 Fibrinogen alpha chain [OS=Mus musculus]	ProteinCenter:sp_canonical|E9PV24 Fibrinogen alpha chain [OS=Mus musculus]		789			ProteinCenter:sp_canonical|E9PV24 Fibrinogen alpha chain [OS=Mus musculus]	1	0.999	18	324	324	324	16	16	16	13	18	16	16	24	18	13	14	11	11	11	9	15	11	14	11	10	12	12	8	9	16	16	16	13	18	16	16	24	18	13	14	11
ProteinCenter:sp_canonical|E9PVA8	ProteinCenter:sp_canonical|E9PVA8 eIF-2-alpha kinase activator GCN1 [OS=Mus musculus]	ProteinCenter:sp_canonical|E9PVA8 eIF-2-alpha kinase activator GCN1 [OS=Mus musculus]		2671			ProteinCenter:sp_canonical|E9PVA8 eIF-2-alpha kinase activator GCN1 [OS=Mus musculus]	1	0.999	22	94	94	94	0	0	0	0	0	0	6	9	6	10	11	8	0	0	0	0	0	0	7	7	7	7	9	7	0	0	0	0	0	0	6	9	6	10	11	8
ProteinCenter:sp_canonical|E9PYK3	ProteinCenter:sp_canonical|E9PYK3 Protein mono-ADP-ribosyltransferase PARP4 [OS=Mus musculus]	ProteinCenter:sp_canonical|E9PYK3 Protein mono-ADP-ribosyltransferase PARP4 [OS=Mus musculus]		1969			ProteinCenter:sp_canonical|E9PYK3 Protein mono-ADP-ribosyltransferase PARP4 [OS=Mus musculus]	1	0.9989	6	10	10	10	3	2	0	0	0	0	0	1	0	0	0	2	0	0	0	1	0	0	0	0	0	0	0	1	3	2	0	0	0	0	0	1	0	0	0	2
ProteinCenter:sp_canonical|E9PZJ8	ProteinCenter:sp_canonical|E9PZJ8 Activating signal cointegrator 1 complex subunit 3 [OS=Mus musculus]	ProteinCenter:sp_canonical|E9PZJ8 Activating signal cointegrator 1 complex subunit 3 [OS=Mus musculus]		2198			ProteinCenter:sp_canonical|E9PZJ8 Activating signal cointegrator 1 complex subunit 3 [OS=Mus musculus]	1	0.999	1	10	10	10	0	0	0	0	0	0	1	1	1	0	0	1	0	0	0	0	0	0	2	2	2	0	0	0	0	0	0	0	0	0	1	1	1	0	0	1
ProteinCenter:sp_canonical|E9Q4Z2	ProteinCenter:sp_canonical|E9Q4Z2 Acetyl-CoA carboxylase 2 [OS=Mus musculus]	ProteinCenter:sp_canonical|E9Q4Z2 Acetyl-CoA carboxylase 2 [OS=Mus musculus]		2448			ProteinCenter:sp_canonical|E9Q4Z2 Acetyl-CoA carboxylase 2 [OS=Mus musculus]	0.9999	0.999	7	2	2	30	0	0	0	0	0	0	0	0	1	0	0	1	0	0	0	0	0	0	0	0	0	0	0	0	0	0	0	0	0	0	0	0	1	0	0	1
ProteinCenter:sp_canonical|E9Q555	ProteinCenter:sp_canonical|E9Q555 E3 ubiquitin-protein ligase RNF213 [OS=Mus musculus]	ProteinCenter:sp_canonical|E9Q555 E3 ubiquitin-protein ligase RNF213 [OS=Mus musculus]		5148			ProteinCenter:sp_canonical|E9Q555 E3 ubiquitin-protein ligase RNF213 [OS=Mus musculus]	1	0.999	5	28	28	28	0	0	0	0	0	0	4	5	4	4	1	2	0	0	0	0	0	0	2	2	0	2	1	1	0	0	0	0	0	0	4	5	4	4	1	2
ProteinCenter:sp_canonical|E9Q7G0	ProteinCenter:sp_canonical|E9Q7G0 Nuclear mitotic apparatus protein 1 [OS=Mus musculus]	ProteinCenter:sp_canonical|E9Q7G0 Nuclear mitotic apparatus protein 1 [OS=Mus musculus]		2094			ProteinCenter:sp_canonical|E9Q7G0 Nuclear mitotic apparatus protein 1 [OS=Mus musculus]	1	0.9986	3	12	12	12	1	0	1	1	0	2	1	1	0	0	0	0	1	1	0	0	1	0	0	0	0	0	1	1	1	0	1	1	0	2	1	1	0	0	0	0
ProteinCenter:sp_canonical|E9Q912	ProteinCenter:sp_canonical|E9Q912 Rap1 GTPase-GDP dissociation stimulator 1 [OS=Mus musculus]	ProteinCenter:sp_canonical|E9Q912 Rap1 GTPase-GDP dissociation stimulator 1 [OS=Mus musculus]		607			ProteinCenter:sp_canonical|E9Q912 Rap1 GTPase-GDP dissociation stimulator 1 [OS=Mus musculus]	0.9783	0.999	1	1	1	1	0	0	0	0	0	0	0	0	0	0	0	0	0	0	0	0	0	0	0	1	0	0	0	0	0	0	0	0	0	0	0	0	0	0	0	0
ProteinCenter:sp_canonical|F6ZDS4	ProteinCenter:sp_canonical|F6ZDS4 Nucleoprotein TPR [OS=Mus musculus]	ProteinCenter:sp_canonical|F6ZDS4 Nucleoprotein TPR [OS=Mus musculus]		2431			ProteinCenter:sp_canonical|F6ZDS4 Nucleoprotein TPR [OS=Mus musculus]	1	0.999	5	15	15	15	1	1	0	2	0	0	1	3	2	0	1	3	0	0	0	0	0	0	0	0	0	0	0	1	1	1	0	2	0	0	1	3	2	0	1	3
ProteinCenter:sp_canonical|F8VPU2	ProteinCenter:sp_canonical|F8VPU2 FERM, ARHGEF and pleckstrin domain-containing protein 1 [OS=Mus musculus]	ProteinCenter:sp_canonical|F8VPU2 FERM, ARHGEF and pleckstrin domain-containing protein 1 [OS=Mus musculus]		1048			ProteinCenter:sp_canonical|F8VPU2 FERM, ARHGEF and pleckstrin domain-containing protein 1 [OS=Mus musculus]	0.9995	0.9907	2	6	6	6	0	0	0	0	0	0	0	0	0	1	2	0	0	0	0	0	0	0	1	1	0	1	0	0	0	0	0	0	0	0	0	0	0	1	2	0
ProteinCenter:sp_canonical|G3X9K3	ProteinCenter:sp_canonical|G3X9K3 Brefeldin A-inhibited guanine nucleotide-exchange protein 1 [OS=Mus musculus]	ProteinCenter:sp_canonical|G3X9K3 Brefeldin A-inhibited guanine nucleotide-exchange protein 1 [OS=Mus musculus]		1846			ProteinCenter:sp_canonical|G3X9K3 Brefeldin A-inhibited guanine nucleotide-exchange protein 1 [OS=Mus musculus]	0.9991	0.9987	2	3	3	6	0	0	0	0	0	0	0	1	1	0	1	0	0	0	0	0	0	0	0	0	0	0	0	0	0	0	0	0	0	0	0	1	1	0	1	0
ProteinCenter:sp_canonical|G5E8K5	ProteinCenter:sp_canonical|G5E8K5 Ankyrin-3 [OS=Mus musculus]	ProteinCenter:sp_canonical|G5E8K5 Ankyrin-3 [OS=Mus musculus]		1961			ProteinCenter:sp_canonical|G5E8K5 Ankyrin-3 [OS=Mus musculus]	1	0.9983	3	5	5	5	0	0	0	0	0	0	1	0	1	0	0	0	0	0	0	0	0	0	1	0	0	0	1	1	0	0	0	0	0	0	1	0	1	0	0	0
ProteinCenter:sp_canonical|G5E8V9	ProteinCenter:sp_canonical|G5E8V9 Arfaptin-1 [OS=Mus musculus]	ProteinCenter:sp_canonical|G5E8V9 Arfaptin-1 [OS=Mus musculus]		373			ProteinCenter:sp_canonical|G5E8V9 Arfaptin-1 [OS=Mus musculus]	1	0.999	3	5	5	5	0	0	0	0	0	0	0	1	0	0	2	1	0	0	0	0	0	0	0	1	0	0	0	0	0	0	0	0	0	0	0	1	0	0	2	1
ProteinCenter:sp_canonical|O08529	ProteinCenter:sp_canonical|O08529 Calpain-2 catalytic subunit [OS=Mus musculus]	ProteinCenter:sp_canonical|O08529 Calpain-2 catalytic subunit [OS=Mus musculus]		700			ProteinCenter:sp_canonical|O08529 Calpain-2 catalytic subunit [OS=Mus musculus]	1	0.999	8	52	41	52	0	1	1	1	0	0	4	5	3	5	4	4	1	0	1	2	2	1	3	3	2	3	1	5	0	1	1	1	0	0	3	4	2	4	3	3
ProteinCenter:sp_canonical|O08547	ProteinCenter:sp_canonical|O08547 Vesicle-trafficking protein SEC22b [OS=Mus musculus]	ProteinCenter:sp_canonical|O08547 Vesicle-trafficking protein SEC22b [OS=Mus musculus]		215			ProteinCenter:sp_canonical|O08547 Vesicle-trafficking protein SEC22b [OS=Mus musculus]	0.9771	0.9989	1	4	4	4	0	0	0	0	0	0	1	1	0	1	0	1	0	0	0	0	0	0	0	0	0	0	0	0	0	0	0	0	0	0	1	1	0	1	0	1
ProteinCenter:sp_canonical|O08553	ProteinCenter:sp_canonical|O08553 Dihydropyrimidinase-related protein 2 [OS=Mus musculus]	ProteinCenter:sp_canonical|O08553 Dihydropyrimidinase-related protein 2 [OS=Mus musculus]		572			ProteinCenter:sp_canonical|O08553 Dihydropyrimidinase-related protein 2 [OS=Mus musculus]	1	0.999	3	6	5	6	0	0	0	0	0	0	0	2	1	0	0	1	0	0	0	0	0	0	0	0	0	1	0	1	0	0	0	0	0	0	0	2	1	0	0	0
ProteinCenter:sp_canonical|O08582	ProteinCenter:sp_canonical|O08582 GTP-binding protein 1 [OS=Mus musculus]	ProteinCenter:sp_canonical|O08582 GTP-binding protein 1 [OS=Mus musculus]		668			ProteinCenter:sp_canonical|O08582 GTP-binding protein 1 [OS=Mus musculus]	0.9948	0.9988	1	3	3	3	0	0	0	0	0	0	0	0	0	0	0	1	0	0	0	0	0	0	0	0	1	0	0	1	0	0	0	0	0	0	0	0	0	0	0	1
ProteinCenter:sp_canonical|O08585	ProteinCenter:sp_canonical|O08585 Clathrin light chain A [OS=Mus musculus]	ProteinCenter:sp_canonical|O08585 Clathrin light chain A [OS=Mus musculus]		235			ProteinCenter:sp_canonical|O08585 Clathrin light chain A [OS=Mus musculus]	1	0.999	9	122	119	122	0	0	0	0	0	0	8	12	9	13	13	14	0	0	0	0	0	0	8	11	9	9	6	10	0	0	0	0	0	0	8	12	9	12	12	13
ProteinCenter:sp_canonical|O08638	ProteinCenter:sp_canonical|O08638 Myosin-11 [OS=Mus musculus]	ProteinCenter:sp_canonical|O08638 Myosin-11 [OS=Mus musculus]		1972			ProteinCenter:sp_canonical|O08638 Myosin-11 [OS=Mus musculus]	1	0.999	23	46	33	140	2	4	5	2	1	0	1	1	0	0	0	3	4	7	7	2	3	3	0	1	0	0	0	0	1	2	3	1	1	0	1	1	0	0	0	3
ProteinCenter:sp_canonical|O08648	ProteinCenter:sp_canonical|O08648 Mitogen-activated protein kinase kinase kinase 4 [OS=Mus musculus]	ProteinCenter:sp_canonical|O08648 Mitogen-activated protein kinase kinase kinase 4 [OS=Mus musculus]		1597			ProteinCenter:sp_canonical|O08648 Mitogen-activated protein kinase kinase kinase 4 [OS=Mus musculus]	0.9966	0.999	1	2	2	2	0	0	0	0	0	0	1	0	0	0	0	0	0	0	0	0	0	0	0	1	0	0	0	0	0	0	0	0	0	0	1	0	0	0	0	0
ProteinCenter:sp_canonical|O08663	ProteinCenter:sp_canonical|O08663 Methionine aminopeptidase 2 [OS=Mus musculus]	ProteinCenter:sp_canonical|O08663 Methionine aminopeptidase 2 [OS=Mus musculus]		478			ProteinCenter:sp_canonical|O08663 Methionine aminopeptidase 2 [OS=Mus musculus]	1	0.999	4	9	9	9	0	0	0	0	0	0	1	0	1	1	0	1	0	0	0	0	0	0	0	2	1	2	0	0	0	0	0	0	0	0	1	0	1	1	0	1
ProteinCenter:sp_canonical|O08677	ProteinCenter:sp_canonical|O08677 Kininogen-1 [OS=Mus musculus]	ProteinCenter:sp_canonical|O08677 Kininogen-1 [OS=Mus musculus]		661			ProteinCenter:sp_canonical|O08677 Kininogen-1 [OS=Mus musculus]	1	0.999	6	26	26	26	3	2	2	4	1	2	1	1	1	0	0	0	1	1	1	1	1	0	1	0	0	1	1	1	3	2	2	4	1	2	1	1	1	0	0	0
ProteinCenter:sp_canonical|O08709	ProteinCenter:sp_canonical|O08709 Peroxiredoxin-6 [OS=Mus musculus]	ProteinCenter:sp_canonical|O08709 Peroxiredoxin-6 [OS=Mus musculus]		224			ProteinCenter:sp_canonical|O08709 Peroxiredoxin-6 [OS=Mus musculus]	1	0.999	7	83	83	83	3	4	4	3	3	4	3	2	4	4	5	4	3	4	4	2	4	2	4	4	5	2	3	3	3	4	4	3	3	4	3	2	4	4	5	4
ProteinCenter:sp_canonical|O08734	ProteinCenter:sp_canonical|O08734 Bcl-2 homologous antagonist/killer [OS=Mus musculus]	ProteinCenter:sp_canonical|O08734 Bcl-2 homologous antagonist/killer [OS=Mus musculus]		209			ProteinCenter:sp_canonical|O08734 Bcl-2 homologous antagonist/killer [OS=Mus musculus]	0.9615	0.9982	1	6	6	6	0	0	0	0	0	0	1	0	0	2	1	1	0	0	0	0	0	0	1	0	0	0	0	0	0	0	0	0	0	0	1	0	0	2	1	1
ProteinCenter:sp_canonical|O08749	ProteinCenter:sp_canonical|O08749 Dihydrolipoyl dehydrogenase, mitochondrial [OS=Mus musculus]	ProteinCenter:sp_canonical|O08749 Dihydrolipoyl dehydrogenase, mitochondrial [OS=Mus musculus]		509			ProteinCenter:sp_canonical|O08749 Dihydrolipoyl dehydrogenase, mitochondrial [OS=Mus musculus]	1	0.999	13	186	186	186	14	13	15	13	14	16	1	2	1	1	1	1	14	15	16	14	16	14	1	1	1	1	0	1	14	13	15	13	14	16	1	2	1	1	1	1
ProteinCenter:sp_canonical|O08756	ProteinCenter:sp_canonical|O08756 3-hydroxyacyl-CoA dehydrogenase type-2 [OS=Mus musculus]	ProteinCenter:sp_canonical|O08756 3-hydroxyacyl-CoA dehydrogenase type-2 [OS=Mus musculus]		261			ProteinCenter:sp_canonical|O08756 3-hydroxyacyl-CoA dehydrogenase type-2 [OS=Mus musculus]	0.9838	0.9968	1	2	2	2	0	0	0	0	0	0	0	0	0	0	0	0	0	0	1	0	0	1	0	0	0	0	0	0	0	0	0	0	0	0	0	0	0	0	0	0
ProteinCenter:sp_canonical|O08788	ProteinCenter:sp_canonical|O08788 Dynactin subunit 1 [OS=Mus musculus]	ProteinCenter:sp_canonical|O08788 Dynactin subunit 1 [OS=Mus musculus]		1281			ProteinCenter:sp_canonical|O08788 Dynactin subunit 1 [OS=Mus musculus]	1	0.999	15	48	48	60	0	0	0	0	0	0	5	9	4	5	7	2	0	0	1	0	0	0	3	3	2	3	2	2	0	0	0	0	0	0	5	9	4	5	7	2
ProteinCenter:sp_canonical|O08795	ProteinCenter:sp_canonical|O08795 Glucosidase 2 subunit beta [OS=Mus musculus]	ProteinCenter:sp_canonical|O08795 Glucosidase 2 subunit beta [OS=Mus musculus]		521			ProteinCenter:sp_canonical|O08795 Glucosidase 2 subunit beta [OS=Mus musculus]	1	0.999	2	13	13	13	0	0	0	0	0	0	1	1	1	2	1	2	0	0	0	0	0	0	1	1	1	1	0	1	0	0	0	0	0	0	1	1	1	2	1	2
ProteinCenter:sp_canonical|O08808	ProteinCenter:sp_canonical|O08808 Protein diaphanous homolog 1 [OS=Mus musculus]	ProteinCenter:sp_canonical|O08808 Protein diaphanous homolog 1 [OS=Mus musculus]		1255			ProteinCenter:sp_canonical|O08808 Protein diaphanous homolog 1 [OS=Mus musculus]	1	0.999	2	11	11	11	0	0	0	0	0	0	2	2	2	1	1	1	0	0	0	0	0	0	0	1	1	0	0	0	0	0	0	0	0	0	2	2	2	1	1	1
ProteinCenter:sp_canonical|O08810	ProteinCenter:sp_canonical|O08810 116 kDa U5 small nuclear ribonucleoprotein component [OS=Mus musculus]	ProteinCenter:sp_canonical|O08810 116 kDa U5 small nuclear ribonucleoprotein component [OS=Mus musculus]		971			ProteinCenter:sp_canonical|O08810 116 kDa U5 small nuclear ribonucleoprotein component [OS=Mus musculus]	1	0.999	7	32	32	34	0	0	0	0	0	0	2	2	3	2	4	2	0	0	0	0	0	0	3	4	3	2	2	3	0	0	0	0	0	0	2	2	3	2	4	2
ProteinCenter:sp_canonical|O08914	ProteinCenter:sp_canonical|O08914 Fatty-acid amide hydrolase 1 [OS=Mus musculus]	ProteinCenter:sp_canonical|O08914 Fatty-acid amide hydrolase 1 [OS=Mus musculus]		579			ProteinCenter:sp_canonical|O08914 Fatty-acid amide hydrolase 1 [OS=Mus musculus]	0.8091	0.9894	1	2	2	2	0	0	0	0	0	0	0	0	0	0	0	0	0	0	0	0	0	0	1	0	0	0	0	1	0	0	0	0	0	0	0	0	0	0	0	0
ProteinCenter:sp_canonical|O08917	ProteinCenter:sp_canonical|O08917 Flotillin-1 [OS=Mus musculus]	ProteinCenter:sp_canonical|O08917 Flotillin-1 [OS=Mus musculus]		428			ProteinCenter:sp_canonical|O08917 Flotillin-1 [OS=Mus musculus]	0.9783	0.999	1	1	1	1	0	0	0	0	0	0	0	0	1	0	0	0	0	0	0	0	0	0	0	0	0	0	0	0	0	0	0	0	0	0	0	0	1	0	0	0
ProteinCenter:sp_canonical|O08989	ProteinCenter:sp_canonical|O08989 Ras-related protein M-Ras [OS=Mus musculus]	ProteinCenter:sp_canonical|O08989 Ras-related protein M-Ras [OS=Mus musculus]		208			ProteinCenter:sp_canonical|O08989 Ras-related protein M-Ras [OS=Mus musculus]	0.8375	0.9913	1	3	3	3	0	0	0	0	0	0	0	0	0	0	1	0	0	0	0	0	0	0	0	1	0	1	0	0	0	0	0	0	0	0	0	0	0	0	1	0
ProteinCenter:sp_canonical|O09044	ProteinCenter:sp_canonical|O09044 Synaptosomal-associated protein 23 [OS=Mus musculus]	ProteinCenter:sp_canonical|O09044 Synaptosomal-associated protein 23 [OS=Mus musculus]		210			ProteinCenter:sp_canonical|O09044 Synaptosomal-associated protein 23 [OS=Mus musculus]	1	0.999	3	8	8	8	0	0	0	0	0	0	0	0	0	1	2	1	0	0	0	0	0	0	1	0	0	1	1	1	0	0	0	0	0	0	0	0	0	1	2	1
ProteinCenter:sp_canonical|O09061	ProteinCenter:sp_canonical|O09061 Proteasome subunit beta type-1 [OS=Mus musculus]	ProteinCenter:sp_canonical|O09061 Proteasome subunit beta type-1 [OS=Mus musculus]		240			ProteinCenter:sp_canonical|O09061 Proteasome subunit beta type-1 [OS=Mus musculus]	1	0.999	6	54	54	54	7	4	6	2	2	2	0	2	0	1	0	2	3	4	4	3	3	2	2	0	1	2	1	1	7	4	6	2	2	2	0	2	0	1	0	2
ProteinCenter:sp_canonical|O09117	ProteinCenter:sp_canonical|O09117 Synaptophysin-like protein 1 [OS=Mus musculus]	ProteinCenter:sp_canonical|O09117 Synaptophysin-like protein 1 [OS=Mus musculus]		261			ProteinCenter:sp_canonical|O09117 Synaptophysin-like protein 1 [OS=Mus musculus]	1	0.999	3	71	71	71	0	0	0	0	0	0	5	7	4	7	7	7	0	0	0	0	0	0	4	8	7	5	3	7	0	0	0	0	0	0	5	7	4	7	7	7
ProteinCenter:sp_canonical|O09164	ProteinCenter:sp_canonical|O09164 Extracellular superoxide dismutase [Cu-Zn] [OS=Mus musculus]	ProteinCenter:sp_canonical|O09164 Extracellular superoxide dismutase [Cu-Zn] [OS=Mus musculus]		251			ProteinCenter:sp_canonical|O09164 Extracellular superoxide dismutase [Cu-Zn] [OS=Mus musculus]	1	0.999	3	14	14	14	1	0	1	2	1	1	0	0	0	0	0	1	0	1	0	1	1	1	0	1	0	1	0	1	1	0	1	2	1	1	0	0	0	0	0	1
ProteinCenter:sp_canonical|O09167	ProteinCenter:sp_canonical|O09167 60S ribosomal protein L21 [OS=Mus musculus]	ProteinCenter:sp_canonical|O09167 60S ribosomal protein L21 [OS=Mus musculus]		160			ProteinCenter:sp_canonical|O09167 60S ribosomal protein L21 [OS=Mus musculus]	1	0.999	7	59	59	59	0	0	0	0	0	0	4	7	6	6	6	6	0	0	0	0	0	0	4	4	5	4	3	4	0	0	0	0	0	0	4	7	6	6	6	6
ProteinCenter:sp_canonical|O09172	ProteinCenter:sp_canonical|O09172 Glutamate--cysteine ligase regulatory subunit [OS=Mus musculus]	ProteinCenter:sp_canonical|O09172 Glutamate--cysteine ligase regulatory subunit [OS=Mus musculus]		274			ProteinCenter:sp_canonical|O09172 Glutamate--cysteine ligase regulatory subunit [OS=Mus musculus]	1	0.999	7	40	40	40	0	0	1	0	0	0	3	1	1	1	2	0	1	1	2	0	1	2	5	5	5	4	2	3	0	0	1	0	0	0	3	1	1	1	2	0
ProteinCenter:sp_canonical|O09173	ProteinCenter:sp_canonical|O09173 Homogentisate 1,2-dioxygenase [OS=Mus musculus]	ProteinCenter:sp_canonical|O09173 Homogentisate 1,2-dioxygenase [OS=Mus musculus]		445			ProteinCenter:sp_canonical|O09173 Homogentisate 1,2-dioxygenase [OS=Mus musculus]	1	0.999	13	155	155	155	8	6	9	13	12	10	2	2	3	1	1	3	9	6	8	8	7	4	9	7	9	8	4	6	8	6	9	13	12	10	2	2	3	1	1	3
ProteinCenter:sp_canonical|O09174	ProteinCenter:sp_canonical|O09174 Alpha-methylacyl-CoA racemase [OS=Mus musculus]	ProteinCenter:sp_canonical|O09174 Alpha-methylacyl-CoA racemase [OS=Mus musculus]		381			ProteinCenter:sp_canonical|O09174 Alpha-methylacyl-CoA racemase [OS=Mus musculus]	1	0.999	5	28	28	28	1	2	3	3	1	0	0	1	0	0	0	0	1	2	3	2	3	2	1	0	1	1	0	1	1	2	3	3	1	0	0	1	0	0	0	0
ProteinCenter:sp_canonical|O35075	ProteinCenter:sp_canonical|O35075 Vacuolar protein sorting-associated protein 26C [OS=Mus musculus]	ProteinCenter:sp_canonical|O35075 Vacuolar protein sorting-associated protein 26C [OS=Mus musculus]		297			ProteinCenter:sp_canonical|O35075 Vacuolar protein sorting-associated protein 26C [OS=Mus musculus]	1	0.9989	2	2	2	2	0	0	0	0	0	0	1	0	0	1	0	0	0	0	0	0	0	0	0	0	0	0	0	0	0	0	0	0	0	0	1	0	0	1	0	0
ProteinCenter:sp_canonical|O35099	ProteinCenter:sp_canonical|O35099 Mitogen-activated protein kinase kinase kinase 5 [OS=Mus musculus]	ProteinCenter:sp_canonical|O35099 Mitogen-activated protein kinase kinase kinase 5 [OS=Mus musculus]		1380			ProteinCenter:sp_canonical|O35099 Mitogen-activated protein kinase kinase kinase 5 [OS=Mus musculus]	0.9782	0.999	1	1	1	1	0	0	0	0	0	0	1	0	0	0	0	0	0	0	0	0	0	0	0	0	0	0	0	0	0	0	0	0	0	0	1	0	0	0	0	0
ProteinCenter:sp_canonical|O35114	ProteinCenter:sp_canonical|O35114 Lysosome membrane protein 2 [OS=Mus musculus]	ProteinCenter:sp_canonical|O35114 Lysosome membrane protein 2 [OS=Mus musculus]		478			ProteinCenter:sp_canonical|O35114 Lysosome membrane protein 2 [OS=Mus musculus]	0.9999	0.999	2	4	4	4	0	0	0	0	0	0	1	0	1	1	1	0	0	0	0	0	0	0	0	0	0	0	0	0	0	0	0	0	0	0	1	0	1	1	1	0
ProteinCenter:sp_canonical|O35127	ProteinCenter:sp_canonical|O35127 Protein C10 [OS=Mus musculus]	ProteinCenter:sp_canonical|O35127 Protein C10 [OS=Mus musculus]		126			ProteinCenter:sp_canonical|O35127 Protein C10 [OS=Mus musculus]	0.8749	0.9936	1	1	1	1	0	0	0	0	0	0	0	0	0	0	0	0	0	0	0	0	0	0	0	0	0	0	1	0	0	0	0	0	0	0	0	0	0	0	0	0
ProteinCenter:sp_canonical|O35129	ProteinCenter:sp_canonical|O35129 Prohibitin-2 [OS=Mus musculus]	ProteinCenter:sp_canonical|O35129 Prohibitin-2 [OS=Mus musculus]		299			ProteinCenter:sp_canonical|O35129 Prohibitin-2 [OS=Mus musculus]	1	0.999	3	10	10	10	0	0	0	0	0	0	0	0	0	0	1	0	2	0	0	0	0	0	1	2	3	1	0	0	0	0	0	0	0	0	0	0	0	0	1	0
ProteinCenter:sp_canonical|O35166	ProteinCenter:sp_canonical|O35166 Golgi SNAP receptor complex member 2 [OS=Mus musculus]	ProteinCenter:sp_canonical|O35166 Golgi SNAP receptor complex member 2 [OS=Mus musculus]		212			ProteinCenter:sp_canonical|O35166 Golgi SNAP receptor complex member 2 [OS=Mus musculus]	0.9783	0.999	1	11	11	11	0	0	0	0	0	0	1	1	1	1	1	1	0	0	0	0	0	0	1	1	1	1	0	1	0	0	0	0	0	0	1	1	1	1	1	1
ProteinCenter:sp_canonical|O35206	ProteinCenter:sp_canonical|O35206 Collagen alpha-1(XV) chain [OS=Mus musculus]	ProteinCenter:sp_canonical|O35206 Collagen alpha-1(XV) chain [OS=Mus musculus]		1367			ProteinCenter:sp_canonical|O35206 Collagen alpha-1(XV) chain [OS=Mus musculus]	1	0.999	3	16	16	16	1	3	1	2	2	2	0	0	0	0	0	0	1	1	2	0	1	0	0	0	0	0	0	0	1	3	1	2	2	2	0	0	0	0	0	0
ProteinCenter:sp_canonical|O35215	ProteinCenter:sp_canonical|O35215 D-dopachrome decarboxylase [OS=Mus musculus]	ProteinCenter:sp_canonical|O35215 D-dopachrome decarboxylase [OS=Mus musculus]		118			ProteinCenter:sp_canonical|O35215 D-dopachrome decarboxylase [OS=Mus musculus]	1	0.999	6	76	76	76	3	4	4	7	7	5	0	0	0	1	0	0	3	4	6	6	6	7	1	3	3	1	2	3	3	4	4	7	7	5	0	0	0	1	0	0
ProteinCenter:sp_canonical|O35226	ProteinCenter:sp_canonical|O35226 26S proteasome non-ATPase regulatory subunit 4 [OS=Mus musculus]	ProteinCenter:sp_canonical|O35226 26S proteasome non-ATPase regulatory subunit 4 [OS=Mus musculus]		376			ProteinCenter:sp_canonical|O35226 26S proteasome non-ATPase regulatory subunit 4 [OS=Mus musculus]	0.9783	0.999	1	9	9	9	0	0	0	0	0	0	0	1	1	1	1	1	0	0	0	0	0	0	1	1	1	0	1	0	0	0	0	0	0	0	0	1	1	1	1	1
ProteinCenter:sp_canonical|O35250	ProteinCenter:sp_canonical|O35250 Exocyst complex component 7 [OS=Mus musculus]	ProteinCenter:sp_canonical|O35250 Exocyst complex component 7 [OS=Mus musculus]		697			ProteinCenter:sp_canonical|O35250 Exocyst complex component 7 [OS=Mus musculus]	1	0.9987	3	6	6	6	0	0	0	0	0	0	1	1	1	0	0	0	0	0	0	0	0	0	0	1	2	0	0	0	0	0	0	0	0	0	1	1	1	0	0	0
ProteinCenter:sp_canonical|O35286	ProteinCenter:sp_canonical|O35286 ATP-dependent RNA helicase DHX15 [OS=Mus musculus]	ProteinCenter:sp_canonical|O35286 ATP-dependent RNA helicase DHX15 [OS=Mus musculus]		795			ProteinCenter:sp_canonical|O35286 ATP-dependent RNA helicase DHX15 [OS=Mus musculus]	1	0.999	3	6	6	6	0	0	0	0	0	0	0	0	0	1	1	0	0	0	0	0	0	0	1	2	1	0	0	0	0	0	0	0	0	0	0	0	0	1	1	0
ProteinCenter:sp_canonical|O35295	ProteinCenter:sp_canonical|O35295 Transcriptional activator protein Pur-beta [OS=Mus musculus]	ProteinCenter:sp_canonical|O35295 Transcriptional activator protein Pur-beta [OS=Mus musculus]		324			ProteinCenter:sp_canonical|O35295 Transcriptional activator protein Pur-beta [OS=Mus musculus]	1	0.999	4	10	10	29	0	0	0	0	0	0	1	1	1	0	0	1	0	0	0	0	0	0	2	1	1	2	0	0	0	0	0	0	0	0	1	1	1	0	0	1
ProteinCenter:sp_canonical|O35326	ProteinCenter:sp_canonical|O35326 Serine/arginine-rich splicing factor 5 [OS=Mus musculus]	ProteinCenter:sp_canonical|O35326 Serine/arginine-rich splicing factor 5 [OS=Mus musculus]		269			ProteinCenter:sp_canonical|O35326 Serine/arginine-rich splicing factor 5 [OS=Mus musculus]	0.9782	0.999	1	2	2	2	0	0	0	0	0	0	1	0	0	0	0	1	0	0	0	0	0	0	0	0	0	0	0	0	0	0	0	0	0	0	1	0	0	0	0	1
ProteinCenter:sp_canonical|O35344	ProteinCenter:sp_canonical|O35344 Importin subunit alpha-4 [OS=Mus musculus]	ProteinCenter:sp_canonical|O35344 Importin subunit alpha-4 [OS=Mus musculus]		521			ProteinCenter:sp_canonical|O35344 Importin subunit alpha-4 [OS=Mus musculus]	0.9783	0.999	1	11	11	11	0	0	0	0	0	0	1	1	1	1	1	1	0	0	0	0	0	0	1	1	1	1	0	1	0	0	0	0	0	0	1	1	1	1	1	1
ProteinCenter:sp_canonical|O35350	ProteinCenter:sp_canonical|O35350 Calpain-1 catalytic subunit [OS=Mus musculus]	ProteinCenter:sp_canonical|O35350 Calpain-1 catalytic subunit [OS=Mus musculus]		713			ProteinCenter:sp_canonical|O35350 Calpain-1 catalytic subunit [OS=Mus musculus]	1	0.999	3	3	3	14	0	0	0	0	0	0	0	0	1	1	1	0	0	0	0	0	0	0	0	0	0	0	0	0	0	0	0	0	0	0	0	0	1	1	1	0
ProteinCenter:sp_canonical|O35381	ProteinCenter:sp_canonical|O35381 Acidic leucine-rich nuclear phosphoprotein 32 family member A [OS=Mus musculus]	ProteinCenter:sp_canonical|O35381 Acidic leucine-rich nuclear phosphoprotein 32 family member A [OS=Mus musculus]		247			ProteinCenter:sp_canonical|O35381 Acidic leucine-rich nuclear phosphoprotein 32 family member A [OS=Mus musculus]	1	0.9989	7	23	5	23	0	0	1	0	0	0	2	2	1	2	3	0	0	0	0	0	0	0	0	2	4	5	0	1	0	0	0	0	0	0	1	0	0	0	1	0
ProteinCenter:sp_canonical|O35382	ProteinCenter:sp_canonical|O35382 Exocyst complex component 4 [OS=Mus musculus]	ProteinCenter:sp_canonical|O35382 Exocyst complex component 4 [OS=Mus musculus]		975			ProteinCenter:sp_canonical|O35382 Exocyst complex component 4 [OS=Mus musculus]	1	0.999	5	44	44	44	0	0	0	0	0	0	5	5	6	5	6	3	0	0	0	0	0	0	2	2	4	2	1	3	0	0	0	0	0	0	5	5	6	5	6	3
ProteinCenter:sp_canonical|O35409	ProteinCenter:sp_canonical|O35409 Glutamate carboxypeptidase 2 [OS=Mus musculus]	ProteinCenter:sp_canonical|O35409 Glutamate carboxypeptidase 2 [OS=Mus musculus]		752			ProteinCenter:sp_canonical|O35409 Glutamate carboxypeptidase 2 [OS=Mus musculus]	1	0.9986	4	4	4	4	0	0	0	0	0	0	0	1	0	1	0	1	0	0	0	0	0	0	0	0	1	0	0	0	0	0	0	0	0	0	0	1	0	1	0	1
ProteinCenter:sp_canonical|O35459	ProteinCenter:sp_canonical|O35459 Delta(3,5)-Delta(2,4)-dienoyl-CoA isomerase, mitochondrial [OS=Mus musculus]	ProteinCenter:sp_canonical|O35459 Delta(3,5)-Delta(2,4)-dienoyl-CoA isomerase, mitochondrial [OS=Mus musculus]		327			ProteinCenter:sp_canonical|O35459 Delta(3,5)-Delta(2,4)-dienoyl-CoA isomerase, mitochondrial [OS=Mus musculus]	1	0.999	7	38	38	38	2	3	4	2	2	4	0	0	0	0	0	0	4	2	4	4	3	4	0	0	0	0	0	0	2	3	4	2	2	4	0	0	0	0	0	0
ProteinCenter:sp_canonical|O35465	ProteinCenter:sp_canonical|O35465 Peptidyl-prolyl cis-trans isomerase FKBP8 [OS=Mus musculus]	ProteinCenter:sp_canonical|O35465 Peptidyl-prolyl cis-trans isomerase FKBP8 [OS=Mus musculus]		402			ProteinCenter:sp_canonical|O35465 Peptidyl-prolyl cis-trans isomerase FKBP8 [OS=Mus musculus]	1	0.999	1	12	12	12	0	0	0	0	0	0	1	1	1	1	1	2	0	0	0	0	0	0	1	1	1	1	0	1	0	0	0	0	0	0	1	1	1	1	1	2
ProteinCenter:sp_canonical|O35469	ProteinCenter:sp_canonical|O35469 3 beta-hydroxysteroid dehydrogenase/Delta 5-->4-isomerase type 6 [OS=Mus musculus]	ProteinCenter:sp_canonical|O35469 3 beta-hydroxysteroid dehydrogenase/Delta 5-->4-isomerase type 6 [OS=Mus musculus]		373			ProteinCenter:sp_canonical|O35469 3 beta-hydroxysteroid dehydrogenase/Delta 5-->4-isomerase type 6 [OS=Mus musculus]	0.9913	0.999	2	7	0	7	0	0	0	0	0	0	0	0	0	0	0	1	0	0	0	0	0	0	2	1	0	1	1	1	0	0	0	0	0	0	0	0	0	0	0	0
ProteinCenter:sp_canonical|O35488	ProteinCenter:sp_canonical|O35488 Very long-chain acyl-CoA synthetase [OS=Mus musculus]	ProteinCenter:sp_canonical|O35488 Very long-chain acyl-CoA synthetase [OS=Mus musculus]		620			ProteinCenter:sp_canonical|O35488 Very long-chain acyl-CoA synthetase [OS=Mus musculus]	1	0.999	35	407	407	407	2	0	0	2	0	0	32	31	35	40	38	38	2	1	0	1	0	0	32	34	35	27	26	31	2	0	0	2	0	0	32	31	35	40	38	38
ProteinCenter:sp_canonical|O35551	ProteinCenter:sp_canonical|O35551 Rab GTPase-binding effector protein 1 [OS=Mus musculus]	ProteinCenter:sp_canonical|O35551 Rab GTPase-binding effector protein 1 [OS=Mus musculus]		862			ProteinCenter:sp_canonical|O35551 Rab GTPase-binding effector protein 1 [OS=Mus musculus]	1	0.999	3	8	8	9	0	0	0	0	0	0	1	1	0	1	1	1	0	0	0	0	0	0	0	0	0	2	0	1	0	0	0	0	0	0	1	1	0	1	1	1
ProteinCenter:sp_canonical|O35593	ProteinCenter:sp_canonical|O35593 26S proteasome non-ATPase regulatory subunit 14 [OS=Mus musculus]	ProteinCenter:sp_canonical|O35593 26S proteasome non-ATPase regulatory subunit 14 [OS=Mus musculus]		310			ProteinCenter:sp_canonical|O35593 26S proteasome non-ATPase regulatory subunit 14 [OS=Mus musculus]	1	0.999	6	28	28	28	0	0	0	0	0	0	2	3	2	3	1	1	0	0	0	0	0	0	3	2	3	2	4	2	0	0	0	0	0	0	2	3	2	3	1	1
ProteinCenter:sp_canonical|O35598	ProteinCenter:sp_canonical|O35598 Disintegrin and metalloproteinase domain-containing protein 10 [OS=Mus musculus]	ProteinCenter:sp_canonical|O35598 Disintegrin and metalloproteinase domain-containing protein 10 [OS=Mus musculus]		749			ProteinCenter:sp_canonical|O35598 Disintegrin and metalloproteinase domain-containing protein 10 [OS=Mus musculus]	0.9989	0.9987	2	5	5	5	0	0	0	1	1	1	0	0	0	1	0	0	0	0	0	1	0	0	0	0	0	0	0	0	0	0	0	1	1	1	0	0	0	1	0	0
ProteinCenter:sp_canonical|O35609	ProteinCenter:sp_canonical|O35609 Secretory carrier-associated membrane protein 3 [OS=Mus musculus]	ProteinCenter:sp_canonical|O35609 Secretory carrier-associated membrane protein 3 [OS=Mus musculus]		349			ProteinCenter:sp_canonical|O35609 Secretory carrier-associated membrane protein 3 [OS=Mus musculus]	1	0.999	3	8	8	8	0	0	0	0	0	0	1	1	1	1	1	1	0	0	0	0	0	0	1	0	1	0	0	0	0	0	0	0	0	0	1	1	1	1	1	1
ProteinCenter:sp_canonical|O35623	ProteinCenter:sp_canonical|O35623 BET1 homolog [OS=Mus musculus]	ProteinCenter:sp_canonical|O35623 BET1 homolog [OS=Mus musculus]		118			ProteinCenter:sp_canonical|O35623 BET1 homolog [OS=Mus musculus]	0.9781	0.999	1	3	3	3	0	0	0	0	0	0	0	0	0	0	0	1	0	0	0	0	0	0	0	0	1	0	1	0	0	0	0	0	0	0	0	0	0	0	0	1
ProteinCenter:sp_canonical|O35643	ProteinCenter:sp_canonical|O35643 AP-1 complex subunit beta-1 [OS=Mus musculus]	ProteinCenter:sp_canonical|O35643 AP-1 complex subunit beta-1 [OS=Mus musculus]		943			ProteinCenter:sp_canonical|O35643 AP-1 complex subunit beta-1 [OS=Mus musculus]	1	0.999	13	13	13	87	1	1	1	0	0	0	0	1	0	1	1	2	0	0	1	0	1	1	0	0	0	1	0	1	1	1	1	0	0	0	0	1	0	1	1	2
ProteinCenter:sp_canonical|O35658	ProteinCenter:sp_canonical|O35658 Complement component 1 Q subcomponent-binding protein, mitochondrial [OS=Mus musculus]	ProteinCenter:sp_canonical|O35658 Complement component 1 Q subcomponent-binding protein, mitochondrial [OS=Mus musculus]		278			ProteinCenter:sp_canonical|O35658 Complement component 1 Q subcomponent-binding protein, mitochondrial [OS=Mus musculus]	1	0.999	4	13	13	13	2	1	1	0	1	1	0	0	0	0	0	0	1	2	0	1	2	1	0	0	0	0	0	0	2	1	1	0	1	1	0	0	0	0	0	0
ProteinCenter:sp_canonical|O35678	ProteinCenter:sp_canonical|O35678 Monoglyceride lipase [OS=Mus musculus]	ProteinCenter:sp_canonical|O35678 Monoglyceride lipase [OS=Mus musculus]		303			ProteinCenter:sp_canonical|O35678 Monoglyceride lipase [OS=Mus musculus]	0.9999	0.9984	1	2	2	2	0	0	0	0	0	0	0	0	0	0	1	0	0	0	0	0	0	0	0	0	0	0	1	0	0	0	0	0	0	0	0	0	0	0	1	0
ProteinCenter:sp_canonical|O35682	ProteinCenter:sp_canonical|O35682 Myeloid-associated differentiation marker [OS=Mus musculus]	ProteinCenter:sp_canonical|O35682 Myeloid-associated differentiation marker [OS=Mus musculus]		320			ProteinCenter:sp_canonical|O35682 Myeloid-associated differentiation marker [OS=Mus musculus]	1	0.999	2	29	29	29	0	0	0	0	0	0	3	3	3	2	3	3	0	0	0	0	0	0	3	3	2	1	1	2	0	0	0	0	0	0	3	3	3	2	3	3
ProteinCenter:sp_canonical|O35737	ProteinCenter:sp_canonical|O35737 Heterogeneous nuclear ribonucleoprotein H [OS=Mus musculus]	ProteinCenter:sp_canonical|O35737 Heterogeneous nuclear ribonucleoprotein H [OS=Mus musculus]		449			ProteinCenter:sp_canonical|O35737 Heterogeneous nuclear ribonucleoprotein H [OS=Mus musculus]	0.9996	0.999	8	1	1	43	0	0	0	0	0	0	0	0	0	0	0	0	0	0	0	0	0	0	0	0	1	0	0	0	0	0	0	0	0	0	0	0	0	0	0	0
ProteinCenter:sp_canonical|O35864	ProteinCenter:sp_canonical|O35864 COP9 signalosome complex subunit 5 [OS=Mus musculus]	ProteinCenter:sp_canonical|O35864 COP9 signalosome complex subunit 5 [OS=Mus musculus]		334			ProteinCenter:sp_canonical|O35864 COP9 signalosome complex subunit 5 [OS=Mus musculus]	1	0.999	5	9	9	9	0	0	0	0	0	0	2	0	0	1	0	1	1	0	0	0	0	0	0	1	1	0	1	1	0	0	0	0	0	0	2	0	0	1	0	1
ProteinCenter:sp_canonical|O35945	ProteinCenter:sp_canonical|O35945 Aldehyde dehydrogenase, cytosolic 1 [OS=Mus musculus]	ProteinCenter:sp_canonical|O35945 Aldehyde dehydrogenase, cytosolic 1 [OS=Mus musculus]		501			ProteinCenter:sp_canonical|O35945 Aldehyde dehydrogenase, cytosolic 1 [OS=Mus musculus]	0.9862	0.9984	2	2	2	9	0	0	0	0	0	0	0	0	0	1	0	1	0	0	0	0	0	0	0	0	0	0	0	0	0	0	0	0	0	0	0	0	0	1	0	1
ProteinCenter:sp_canonical|O35955	ProteinCenter:sp_canonical|O35955 Proteasome subunit beta type-10 [OS=Mus musculus]	ProteinCenter:sp_canonical|O35955 Proteasome subunit beta type-10 [OS=Mus musculus]		273			ProteinCenter:sp_canonical|O35955 Proteasome subunit beta type-10 [OS=Mus musculus]	0.9687	0.9985	1	12	12	12	0	1	0	0	1	0	1	1	0	1	0	1	1	1	1	0	1	1	0	1	0	0	0	0	0	1	0	0	1	0	1	1	0	1	0	1
ProteinCenter:sp_canonical|O54724	ProteinCenter:sp_canonical|O54724 Caveolae-associated protein 1 [OS=Mus musculus]	ProteinCenter:sp_canonical|O54724 Caveolae-associated protein 1 [OS=Mus musculus]		392			ProteinCenter:sp_canonical|O54724 Caveolae-associated protein 1 [OS=Mus musculus]	1	0.999	2	4	4	4	0	0	0	0	0	0	1	0	0	1	1	1	0	0	0	0	0	0	0	0	0	0	0	0	0	0	0	0	0	0	1	0	0	1	1	1
ProteinCenter:sp_canonical|O54734	ProteinCenter:sp_canonical|O54734 Dolichyl-diphosphooligosaccharide--protein glycosyltransferase 48 kDa subunit [OS=Mus musculus]	ProteinCenter:sp_canonical|O54734 Dolichyl-diphosphooligosaccharide--protein glycosyltransferase 48 kDa subunit [OS=Mus musculus]		441			ProteinCenter:sp_canonical|O54734 Dolichyl-diphosphooligosaccharide--protein glycosyltransferase 48 kDa subunit [OS=Mus musculus]	1	0.999	4	9	9	9	0	0	0	0	0	0	0	0	1	0	1	2	0	0	0	0	0	0	1	1	3	0	0	0	0	0	0	0	0	0	0	0	1	0	1	2
ProteinCenter:sp_canonical|O54749	ProteinCenter:sp_canonical|O54749 Cytochrome P450 2J5 [OS=Mus musculus]	ProteinCenter:sp_canonical|O54749 Cytochrome P450 2J5 [OS=Mus musculus]		501			ProteinCenter:sp_canonical|O54749 Cytochrome P450 2J5 [OS=Mus musculus]	1	0.999	9	64	64	64	0	0	0	0	0	0	6	5	4	4	6	8	0	0	0	0	0	0	4	5	8	5	3	6	0	0	0	0	0	0	6	5	4	4	6	8
ProteinCenter:sp_canonical|O54774	ProteinCenter:sp_canonical|O54774 AP-3 complex subunit delta-1 [OS=Mus musculus]	ProteinCenter:sp_canonical|O54774 AP-3 complex subunit delta-1 [OS=Mus musculus]		1199			ProteinCenter:sp_canonical|O54774 AP-3 complex subunit delta-1 [OS=Mus musculus]	1	0.999	3	5	5	5	0	0	0	0	0	0	0	0	0	1	0	0	0	0	0	0	0	0	2	0	1	0	0	1	0	0	0	0	0	0	0	0	0	1	0	0
ProteinCenter:sp_canonical|O54909	ProteinCenter:sp_canonical|O54909 Retinol dehydrogenase 16 [OS=Mus musculus]	ProteinCenter:sp_canonical|O54909 Retinol dehydrogenase 16 [OS=Mus musculus]		317			ProteinCenter:sp_canonical|O54909 Retinol dehydrogenase 16 [OS=Mus musculus]	1	0.999	6	46	15	46	0	0	0	0	0	0	6	5	3	1	4	7	0	0	0	0	0	0	3	5	5	4	2	1	0	0	0	0	0	0	2	1	2	0	2	2
ProteinCenter:sp_canonical|O54984	ProteinCenter:sp_canonical|O54984 ATPase GET3 [OS=Mus musculus]	ProteinCenter:sp_canonical|O54984 ATPase GET3 [OS=Mus musculus]		348			ProteinCenter:sp_canonical|O54984 ATPase GET3 [OS=Mus musculus]	1	0.999	2	3	3	3	0	0	0	0	0	0	0	0	0	0	1	0	0	0	0	0	0	0	0	1	0	1	0	0	0	0	0	0	0	0	0	0	0	0	1	0
ProteinCenter:sp_canonical|O54988	ProteinCenter:sp_canonical|O54988 STE20-like serine/threonine-protein kinase [OS=Mus musculus]	ProteinCenter:sp_canonical|O54988 STE20-like serine/threonine-protein kinase [OS=Mus musculus]		1233			ProteinCenter:sp_canonical|O54988 STE20-like serine/threonine-protein kinase [OS=Mus musculus]	0.9999	0.999	2	13	11	13	0	0	0	0	0	0	2	1	2	1	1	1	0	0	0	0	0	0	1	1	1	1	0	1	0	0	0	0	0	0	1	1	1	1	1	1
ProteinCenter:sp_canonical|O55013	ProteinCenter:sp_canonical|O55013 Trafficking protein particle complex subunit 3 [OS=Mus musculus]	ProteinCenter:sp_canonical|O55013 Trafficking protein particle complex subunit 3 [OS=Mus musculus]		180			ProteinCenter:sp_canonical|O55013 Trafficking protein particle complex subunit 3 [OS=Mus musculus]	1	0.999	4	22	22	22	0	0	0	0	0	0	1	1	1	3	1	4	0	0	0	0	0	0	2	2	2	2	2	1	0	0	0	0	0	0	1	1	1	3	1	4
ProteinCenter:sp_canonical|O55022	ProteinCenter:sp_canonical|O55022 Membrane-associated progesterone receptor component 1 [OS=Mus musculus]	ProteinCenter:sp_canonical|O55022 Membrane-associated progesterone receptor component 1 [OS=Mus musculus]		195			ProteinCenter:sp_canonical|O55022 Membrane-associated progesterone receptor component 1 [OS=Mus musculus]	1	0.9987	4	15	5	15	0	0	0	0	0	0	0	0	1	3	2	3	0	0	0	0	0	0	2	1	1	0	1	1	0	0	0	0	0	0	0	0	0	1	1	1
ProteinCenter:sp_canonical|O55029	ProteinCenter:sp_canonical|O55029 Coatomer subunit beta' [OS=Mus musculus]	ProteinCenter:sp_canonical|O55029 Coatomer subunit beta' [OS=Mus musculus]		905			ProteinCenter:sp_canonical|O55029 Coatomer subunit beta' [OS=Mus musculus]	1	0.999	18	129	129	129	0	0	0	0	0	0	15	12	13	15	15	12	0	0	0	0	0	0	8	11	8	7	5	8	0	0	0	0	0	0	15	12	13	15	15	12
ProteinCenter:sp_canonical|O55060	ProteinCenter:sp_canonical|O55060 Thiopurine S-methyltransferase [OS=Mus musculus]	ProteinCenter:sp_canonical|O55060 Thiopurine S-methyltransferase [OS=Mus musculus]		240			ProteinCenter:sp_canonical|O55060 Thiopurine S-methyltransferase [OS=Mus musculus]	0.9938	0.9952	2	4	4	4	0	0	0	0	0	0	0	0	0	2	0	0	0	0	0	0	0	0	0	0	0	1	1	0	0	0	0	0	0	0	0	0	0	2	0	0
ProteinCenter:sp_canonical|O55091	ProteinCenter:sp_canonical|O55091 Protein IMPACT [OS=Mus musculus]	ProteinCenter:sp_canonical|O55091 Protein IMPACT [OS=Mus musculus]		318			ProteinCenter:sp_canonical|O55091 Protein IMPACT [OS=Mus musculus]	0.9677	0.9985	1	3	3	3	0	0	0	0	0	0	0	0	0	1	0	0	0	0	0	0	0	0	1	0	0	1	0	0	0	0	0	0	0	0	0	0	0	1	0	0
ProteinCenter:sp_canonical|O55100	ProteinCenter:sp_canonical|O55100 Synaptogyrin-1 [OS=Mus musculus]	ProteinCenter:sp_canonical|O55100 Synaptogyrin-1 [OS=Mus musculus]		234			ProteinCenter:sp_canonical|O55100 Synaptogyrin-1 [OS=Mus musculus]	0.975	0.9988	1	1	1	1	0	0	0	0	0	0	0	0	0	0	0	1	0	0	0	0	0	0	0	0	0	0	0	0	0	0	0	0	0	0	0	0	0	0	0	1
ProteinCenter:sp_canonical|O55101	ProteinCenter:sp_canonical|O55101 Synaptogyrin-2 [OS=Mus musculus]	ProteinCenter:sp_canonical|O55101 Synaptogyrin-2 [OS=Mus musculus]		224			ProteinCenter:sp_canonical|O55101 Synaptogyrin-2 [OS=Mus musculus]	0.9783	0.999	1	6	6	6	0	0	0	0	0	0	0	1	0	1	2	1	0	0	0	0	0	0	1	0	0	0	0	0	0	0	0	0	0	0	0	1	0	1	2	1
ProteinCenter:sp_canonical|O55131	ProteinCenter:sp_canonical|O55131 Septin-7 [OS=Mus musculus]	ProteinCenter:sp_canonical|O55131 Septin-7 [OS=Mus musculus]		436			ProteinCenter:sp_canonical|O55131 Septin-7 [OS=Mus musculus]	1	0.999	6	18	17	18	0	0	0	0	0	0	1	1	2	4	1	1	0	0	0	0	0	0	1	1	1	2	0	3	0	0	0	0	0	0	1	1	2	3	1	1
ProteinCenter:sp_canonical|O55135	ProteinCenter:sp_canonical|O55135 Eukaryotic translation initiation factor 6 [OS=Mus musculus]	ProteinCenter:sp_canonical|O55135 Eukaryotic translation initiation factor 6 [OS=Mus musculus]		245			ProteinCenter:sp_canonical|O55135 Eukaryotic translation initiation factor 6 [OS=Mus musculus]	0.9783	0.999	1	6	6	6	0	0	0	0	0	0	0	0	1	1	1	0	0	0	0	0	0	0	1	1	1	0	0	0	0	0	0	0	0	0	0	0	1	1	1	0
ProteinCenter:sp_canonical|O55137	ProteinCenter:sp_canonical|O55137 Acyl-coenzyme A thioesterase 1 [OS=Mus musculus]	ProteinCenter:sp_canonical|O55137 Acyl-coenzyme A thioesterase 1 [OS=Mus musculus]		419			ProteinCenter:sp_canonical|O55137 Acyl-coenzyme A thioesterase 1 [OS=Mus musculus]	1	0.999	6	35	24	35	2	3	2	5	4	3	1	0	1	0	0	0	2	2	2	1	2	1	0	1	2	0	1	0	2	1	1	3	3	2	1	0	1	0	0	0
ProteinCenter:sp_canonical|O55142	ProteinCenter:sp_canonical|O55142 60S ribosomal protein L35a [OS=Mus musculus]	ProteinCenter:sp_canonical|O55142 60S ribosomal protein L35a [OS=Mus musculus]		110			ProteinCenter:sp_canonical|O55142 60S ribosomal protein L35a [OS=Mus musculus]	1	0.999	9	130	130	130	0	0	0	0	0	0	8	12	7	12	11	11	0	0	0	0	0	0	12	19	15	6	10	7	0	0	0	0	0	0	8	12	7	12	11	11
ProteinCenter:sp_canonical|O55143	ProteinCenter:sp_canonical|O55143 Sarcoplasmic/endoplasmic reticulum calcium ATPase 2 [OS=Mus musculus]	ProteinCenter:sp_canonical|O55143 Sarcoplasmic/endoplasmic reticulum calcium ATPase 2 [OS=Mus musculus]		1044			ProteinCenter:sp_canonical|O55143 Sarcoplasmic/endoplasmic reticulum calcium ATPase 2 [OS=Mus musculus]	1	0.999	24	122	80	122	0	0	0	0	0	0	6	9	9	12	11	14	0	0	0	0	0	0	10	15	11	9	7	9	0	0	0	0	0	0	4	5	5	9	8	9
ProteinCenter:sp_canonical|O55222	ProteinCenter:sp_canonical|O55222 Integrin-linked protein kinase [OS=Mus musculus]	ProteinCenter:sp_canonical|O55222 Integrin-linked protein kinase [OS=Mus musculus]		452			ProteinCenter:sp_canonical|O55222 Integrin-linked protein kinase [OS=Mus musculus]	1	0.999	6	11	11	11	0	0	0	0	0	0	0	0	1	1	2	2	0	0	0	0	0	0	0	2	0	1	1	1	0	0	0	0	0	0	0	0	1	1	2	2
ProteinCenter:sp_canonical|O55234	ProteinCenter:sp_canonical|O55234 Proteasome subunit beta type-5 [OS=Mus musculus]	ProteinCenter:sp_canonical|O55234 Proteasome subunit beta type-5 [OS=Mus musculus]		264			ProteinCenter:sp_canonical|O55234 Proteasome subunit beta type-5 [OS=Mus musculus]	1	0.999	8	122	122	122	10	11	10	6	8	8	2	2	2	0	1	1	8	10	6	9	10	9	0	1	0	2	4	2	10	11	10	6	8	8	2	2	2	0	1	1
ProteinCenter:sp_canonical|O70133	ProteinCenter:sp_canonical|O70133 ATP-dependent RNA helicase A [OS=Mus musculus]	ProteinCenter:sp_canonical|O70133 ATP-dependent RNA helicase A [OS=Mus musculus]		1380			ProteinCenter:sp_canonical|O70133 ATP-dependent RNA helicase A [OS=Mus musculus]	0.9978	0.9987	1	1	1	1	0	0	0	0	0	0	0	1	0	0	0	0	0	0	0	0	0	0	0	0	0	0	0	0	0	0	0	0	0	0	0	1	0	0	0	0
ProteinCenter:sp_canonical|O70172	ProteinCenter:sp_canonical|O70172 Phosphatidylinositol 5-phosphate 4-kinase type-2 alpha [OS=Mus musculus]	ProteinCenter:sp_canonical|O70172 Phosphatidylinositol 5-phosphate 4-kinase type-2 alpha [OS=Mus musculus]		405			ProteinCenter:sp_canonical|O70172 Phosphatidylinositol 5-phosphate 4-kinase type-2 alpha [OS=Mus musculus]	0.9667	0.9961	1	1	1	1	0	0	0	0	0	0	0	0	0	0	0	0	0	0	0	0	0	0	0	0	1	0	0	0	0	0	0	0	0	0	0	0	0	0	0	0
ProteinCenter:sp_canonical|O70194	ProteinCenter:sp_canonical|O70194 Eukaryotic translation initiation factor 3 subunit D [OS=Mus musculus]	ProteinCenter:sp_canonical|O70194 Eukaryotic translation initiation factor 3 subunit D [OS=Mus musculus]		548			ProteinCenter:sp_canonical|O70194 Eukaryotic translation initiation factor 3 subunit D [OS=Mus musculus]	1	0.9975	3	6	6	6	0	0	0	0	0	0	1	1	0	0	1	1	0	0	0	0	0	0	0	0	1	0	1	0	0	0	0	0	0	0	1	1	0	0	1	1
ProteinCenter:sp_canonical|O70250	ProteinCenter:sp_canonical|O70250 Phosphoglycerate mutase 2 [OS=Mus musculus]	ProteinCenter:sp_canonical|O70250 Phosphoglycerate mutase 2 [OS=Mus musculus]		253			ProteinCenter:sp_canonical|O70250 Phosphoglycerate mutase 2 [OS=Mus musculus]	1	0.999	10	32	31	58	5	2	3	4	3	4	0	0	0	0	0	0	2	3	2	2	1	1	0	0	0	0	0	0	5	2	3	4	3	4	0	0	0	0	0	0
ProteinCenter:sp_canonical|O70251	ProteinCenter:sp_canonical|O70251 Elongation factor 1-beta [OS=Mus musculus]	ProteinCenter:sp_canonical|O70251 Elongation factor 1-beta [OS=Mus musculus]		225			ProteinCenter:sp_canonical|O70251 Elongation factor 1-beta [OS=Mus musculus]	1	0.999	5	17	17	20	0	0	0	0	0	0	1	0	0	1	2	3	0	0	0	0	0	0	1	2	2	1	3	1	0	0	0	0	0	0	1	0	0	1	2	3
ProteinCenter:sp_canonical|O70252	ProteinCenter:sp_canonical|O70252 Heme oxygenase 2 [OS=Mus musculus]	ProteinCenter:sp_canonical|O70252 Heme oxygenase 2 [OS=Mus musculus]		315			ProteinCenter:sp_canonical|O70252 Heme oxygenase 2 [OS=Mus musculus]	1	0.9988	4	10	10	10	0	0	0	0	0	0	0	2	1	2	1	1	0	0	0	0	0	0	1	0	0	1	0	1	0	0	0	0	0	0	0	2	1	2	1	1
ProteinCenter:sp_canonical|O70309	ProteinCenter:sp_canonical|O70309 Integrin beta-5 [OS=Mus musculus]	ProteinCenter:sp_canonical|O70309 Integrin beta-5 [OS=Mus musculus]		798			ProteinCenter:sp_canonical|O70309 Integrin beta-5 [OS=Mus musculus]	0.9989	0.9989	2	3	3	3	0	0	0	0	0	0	0	0	1	0	0	1	0	0	0	0	0	0	0	0	1	0	0	0	0	0	0	0	0	0	0	0	1	0	0	1
ProteinCenter:sp_canonical|O70318	ProteinCenter:sp_canonical|O70318 Band 4.1-like protein 2 [OS=Mus musculus]	ProteinCenter:sp_canonical|O70318 Band 4.1-like protein 2 [OS=Mus musculus]		988			ProteinCenter:sp_canonical|O70318 Band 4.1-like protein 2 [OS=Mus musculus]	0.9783	0.999	1	8	8	8	0	0	0	0	0	0	1	1	1	1	1	1	0	0	0	0	0	0	0	1	1	0	0	0	0	0	0	0	0	0	1	1	1	1	1	1
ProteinCenter:sp_canonical|O70325	ProteinCenter:sp_canonical|O70325 Phospholipid hydroperoxide glutathione peroxidase [OS=Mus musculus]	ProteinCenter:sp_canonical|O70325 Phospholipid hydroperoxide glutathione peroxidase [OS=Mus musculus]		197			ProteinCenter:sp_canonical|O70325 Phospholipid hydroperoxide glutathione peroxidase [OS=Mus musculus]	1	0.999	9	41	41	41	0	0	0	0	0	0	3	1	2	4	3	4	0	0	0	0	0	0	7	4	5	4	1	3	0	0	0	0	0	0	3	1	2	4	3	4
ProteinCenter:sp_canonical|O70373	ProteinCenter:sp_canonical|O70373 Xin actin-binding repeat-containing protein 1 [OS=Mus musculus]	ProteinCenter:sp_canonical|O70373 Xin actin-binding repeat-containing protein 1 [OS=Mus musculus]		1129			ProteinCenter:sp_canonical|O70373 Xin actin-binding repeat-containing protein 1 [OS=Mus musculus]	0.8252	0.9905	1	1	1	1	0	0	0	0	0	0	0	0	0	0	0	1	0	0	0	0	0	0	0	0	0	0	0	0	0	0	0	0	0	0	0	0	0	0	0	1
ProteinCenter:sp_canonical|O70404	ProteinCenter:sp_canonical|O70404 Vesicle-associated membrane protein 8 [OS=Mus musculus]	ProteinCenter:sp_canonical|O70404 Vesicle-associated membrane protein 8 [OS=Mus musculus]		101			ProteinCenter:sp_canonical|O70404 Vesicle-associated membrane protein 8 [OS=Mus musculus]	1	0.999	3	4	4	4	0	0	0	0	0	0	0	0	0	0	0	2	0	0	0	0	0	0	0	0	0	0	1	1	0	0	0	0	0	0	0	0	0	0	0	2
ProteinCenter:sp_canonical|O70433	ProteinCenter:sp_canonical|O70433 Four and a half LIM domains protein 2 [OS=Mus musculus]	ProteinCenter:sp_canonical|O70433 Four and a half LIM domains protein 2 [OS=Mus musculus]		279			ProteinCenter:sp_canonical|O70433 Four and a half LIM domains protein 2 [OS=Mus musculus]	0.9344	0.9968	1	4	4	4	0	0	0	0	0	0	0	0	0	0	0	0	0	0	0	0	0	0	0	1	0	1	1	1	0	0	0	0	0	0	0	0	0	0	0	0
ProteinCenter:sp_canonical|O70435	ProteinCenter:sp_canonical|O70435 Proteasome subunit alpha type-3 [OS=Mus musculus]	ProteinCenter:sp_canonical|O70435 Proteasome subunit alpha type-3 [OS=Mus musculus]		255			ProteinCenter:sp_canonical|O70435 Proteasome subunit alpha type-3 [OS=Mus musculus]	1	0.999	12	194	194	194	13	10	14	9	13	9	4	6	8	7	2	6	11	12	13	10	9	9	6	4	4	5	3	7	13	10	14	9	13	9	4	6	8	7	2	6
ProteinCenter:sp_canonical|O70439	ProteinCenter:sp_canonical|O70439 Syntaxin-7 [OS=Mus musculus]	ProteinCenter:sp_canonical|O70439 Syntaxin-7 [OS=Mus musculus]		261			ProteinCenter:sp_canonical|O70439 Syntaxin-7 [OS=Mus musculus]	1	0.999	4	36	36	36	0	0	0	0	0	0	4	4	5	3	3	4	0	0	0	0	0	0	3	3	2	2	1	2	0	0	0	0	0	0	4	4	5	3	3	4
ProteinCenter:sp_canonical|O70475	ProteinCenter:sp_canonical|O70475 UDP-glucose 6-dehydrogenase [OS=Mus musculus]	ProteinCenter:sp_canonical|O70475 UDP-glucose 6-dehydrogenase [OS=Mus musculus]		493			ProteinCenter:sp_canonical|O70475 UDP-glucose 6-dehydrogenase [OS=Mus musculus]	1	0.999	5	38	38	38	0	0	0	0	0	0	4	3	2	3	5	3	0	0	0	0	0	0	3	2	3	4	3	3	0	0	0	0	0	0	4	3	2	3	5	3
ProteinCenter:sp_canonical|O70503	ProteinCenter:sp_canonical|O70503 Very-long-chain 3-oxoacyl-CoA reductase [OS=Mus musculus]	ProteinCenter:sp_canonical|O70503 Very-long-chain 3-oxoacyl-CoA reductase [OS=Mus musculus]		312			ProteinCenter:sp_canonical|O70503 Very-long-chain 3-oxoacyl-CoA reductase [OS=Mus musculus]	1	0.999	2	5	5	5	0	0	0	0	0	0	0	1	0	0	1	0	0	0	0	0	0	0	1	1	0	0	1	0	0	0	0	0	0	0	0	1	0	0	1	0
ProteinCenter:sp_canonical|O70566	ProteinCenter:sp_canonical|O70566 Protein diaphanous homolog 2 [OS=Mus musculus]	ProteinCenter:sp_canonical|O70566 Protein diaphanous homolog 2 [OS=Mus musculus]		1098			ProteinCenter:sp_canonical|O70566 Protein diaphanous homolog 2 [OS=Mus musculus]	1	0.9989	2	8	8	8	0	0	0	0	0	0	0	1	1	2	0	1	0	0	0	0	0	0	1	1	1	0	0	0	0	0	0	0	0	0	0	1	1	2	0	1
ProteinCenter:sp_canonical|O70570	ProteinCenter:sp_canonical|O70570 Polymeric immunoglobulin receptor [OS=Mus musculus]	ProteinCenter:sp_canonical|O70570 Polymeric immunoglobulin receptor [OS=Mus musculus]		771			ProteinCenter:sp_canonical|O70570 Polymeric immunoglobulin receptor [OS=Mus musculus]	1	0.999	2	3	3	3	0	0	0	0	1	0	0	1	1	0	0	0	0	0	0	0	0	0	0	0	0	0	0	0	0	0	0	0	1	0	0	1	1	0	0	0
ProteinCenter:sp_canonical|O70572	ProteinCenter:sp_canonical|O70572 Sphingomyelin phosphodiesterase 2 [OS=Mus musculus]	ProteinCenter:sp_canonical|O70572 Sphingomyelin phosphodiesterase 2 [OS=Mus musculus]		419			ProteinCenter:sp_canonical|O70572 Sphingomyelin phosphodiesterase 2 [OS=Mus musculus]	1	0.999	2	4	4	4	0	0	0	0	0	0	0	0	0	1	0	0	0	0	0	0	0	0	0	1	1	1	0	0	0	0	0	0	0	0	0	0	0	1	0	0
ProteinCenter:sp_canonical|O88338	ProteinCenter:sp_canonical|O88338 Cadherin-16 [OS=Mus musculus]	ProteinCenter:sp_canonical|O88338 Cadherin-16 [OS=Mus musculus]		830			ProteinCenter:sp_canonical|O88338 Cadherin-16 [OS=Mus musculus]	1	0.999	9	101	101	101	9	11	7	7	8	7	0	0	0	2	1	1	7	7	6	9	8	6	1	1	0	1	0	2	9	11	7	7	8	7	0	0	0	2	1	1
ProteinCenter:sp_canonical|O88342	ProteinCenter:sp_canonical|O88342 WD repeat-containing protein 1 [OS=Mus musculus]	ProteinCenter:sp_canonical|O88342 WD repeat-containing protein 1 [OS=Mus musculus]		606			ProteinCenter:sp_canonical|O88342 WD repeat-containing protein 1 [OS=Mus musculus]	1	0.999	3	13	13	13	0	0	0	0	0	0	0	2	0	0	0	0	0	0	0	0	0	0	2	2	2	2	1	2	0	0	0	0	0	0	0	2	0	0	0	0
ProteinCenter:sp_canonical|O88343	ProteinCenter:sp_canonical|O88343 Electrogenic sodium bicarbonate cotransporter 1 [OS=Mus musculus]	ProteinCenter:sp_canonical|O88343 Electrogenic sodium bicarbonate cotransporter 1 [OS=Mus musculus]		1079			ProteinCenter:sp_canonical|O88343 Electrogenic sodium bicarbonate cotransporter 1 [OS=Mus musculus]	1	0.999	5	39	38	39	0	0	0	1	1	0	1	1	1	2	5	3	1	0	0	1	0	0	3	5	6	2	2	4	0	0	0	1	1	0	1	1	1	2	5	3
ProteinCenter:sp_canonical|O88428	ProteinCenter:sp_canonical|O88428 Bifunctional 3'-phosphoadenosine 5'-phosphosulfate synthase 2 [OS=Mus musculus]	ProteinCenter:sp_canonical|O88428 Bifunctional 3'-phosphoadenosine 5'-phosphosulfate synthase 2 [OS=Mus musculus]		621			ProteinCenter:sp_canonical|O88428 Bifunctional 3'-phosphoadenosine 5'-phosphosulfate synthase 2 [OS=Mus musculus]	1	0.999	7	24	24	24	0	0	0	0	0	0	2	1	1	2	1	3	0	0	0	0	0	0	5	3	1	3	0	2	0	0	0	0	0	0	2	1	1	2	1	3
ProteinCenter:sp_canonical|O88448	ProteinCenter:sp_canonical|O88448 Kinesin light chain 2 [OS=Mus musculus]	ProteinCenter:sp_canonical|O88448 Kinesin light chain 2 [OS=Mus musculus]		599			ProteinCenter:sp_canonical|O88448 Kinesin light chain 2 [OS=Mus musculus]	1	0.9876	2	10	10	10	0	0	0	0	0	0	2	1	1	1	0	1	0	0	0	0	0	0	1	1	0	1	0	1	0	0	0	0	0	0	2	1	1	1	0	1
ProteinCenter:sp_canonical|O88451	ProteinCenter:sp_canonical|O88451 Retinol dehydrogenase 7 [OS=Mus musculus]	ProteinCenter:sp_canonical|O88451 Retinol dehydrogenase 7 [OS=Mus musculus]		316			ProteinCenter:sp_canonical|O88451 Retinol dehydrogenase 7 [OS=Mus musculus]	0.9998	0.999	4	4	0	35	0	0	0	0	0	0	1	0	0	1	1	1	0	0	0	0	0	0	0	0	0	0	0	0	0	0	0	0	0	0	0	0	0	0	0	0
ProteinCenter:sp_canonical|O88456	ProteinCenter:sp_canonical|O88456 Calpain small subunit 1 [OS=Mus musculus]	ProteinCenter:sp_canonical|O88456 Calpain small subunit 1 [OS=Mus musculus]		268			ProteinCenter:sp_canonical|O88456 Calpain small subunit 1 [OS=Mus musculus]	1	0.999	2	14	7	14	0	0	0	0	0	0	2	2	1	1	1	1	0	0	0	0	0	0	1	1	2	1	0	1	0	0	0	0	0	0	1	1	1	0	1	0
ProteinCenter:sp_canonical|O88487	ProteinCenter:sp_canonical|O88487 Cytoplasmic dynein 1 intermediate chain 2 [OS=Mus musculus]	ProteinCenter:sp_canonical|O88487 Cytoplasmic dynein 1 intermediate chain 2 [OS=Mus musculus]		612			ProteinCenter:sp_canonical|O88487 Cytoplasmic dynein 1 intermediate chain 2 [OS=Mus musculus]	1	0.999	7	67	67	67	0	0	0	0	0	0	6	7	5	6	8	6	0	0	0	0	0	0	5	6	5	4	4	5	0	0	0	0	0	0	6	7	5	6	8	6
ProteinCenter:sp_canonical|O88543	ProteinCenter:sp_canonical|O88543 COP9 signalosome complex subunit 3 [OS=Mus musculus]	ProteinCenter:sp_canonical|O88543 COP9 signalosome complex subunit 3 [OS=Mus musculus]		423			ProteinCenter:sp_canonical|O88543 COP9 signalosome complex subunit 3 [OS=Mus musculus]	1	0.999	2	3	3	3	0	0	0	0	0	0	0	0	1	0	0	0	0	0	0	0	0	0	1	0	1	0	0	0	0	0	0	0	0	0	0	0	1	0	0	0
ProteinCenter:sp_canonical|O88544	ProteinCenter:sp_canonical|O88544 COP9 signalosome complex subunit 4 [OS=Mus musculus]	ProteinCenter:sp_canonical|O88544 COP9 signalosome complex subunit 4 [OS=Mus musculus]		406			ProteinCenter:sp_canonical|O88544 COP9 signalosome complex subunit 4 [OS=Mus musculus]	1	0.999	2	10	10	10	0	0	0	0	0	0	1	0	1	0	1	2	0	0	0	0	0	0	1	1	1	1	0	1	0	0	0	0	0	0	1	0	1	0	1	2
ProteinCenter:sp_canonical|O88545	ProteinCenter:sp_canonical|O88545 COP9 signalosome complex subunit 6 [OS=Mus musculus]	ProteinCenter:sp_canonical|O88545 COP9 signalosome complex subunit 6 [OS=Mus musculus]		324			ProteinCenter:sp_canonical|O88545 COP9 signalosome complex subunit 6 [OS=Mus musculus]	1	0.999	2	11	11	11	0	0	0	0	0	0	1	1	0	0	0	0	0	0	0	0	1	0	3	1	2	1	0	1	0	0	0	0	0	0	1	1	0	0	0	0
ProteinCenter:sp_canonical|O88575	ProteinCenter:sp_canonical|O88575 Sodium- and chloride-dependent transporter XTRP3B [OS=Mus musculus]	ProteinCenter:sp_canonical|O88575 Sodium- and chloride-dependent transporter XTRP3B [OS=Mus musculus]		635			ProteinCenter:sp_canonical|O88575 Sodium- and chloride-dependent transporter XTRP3B [OS=Mus musculus]	0.9995	0.9979	1	1	1	1	0	0	0	0	0	1	0	0	0	0	0	0	0	0	0	0	0	0	0	0	0	0	0	0	0	0	0	0	0	1	0	0	0	0	0	0
ProteinCenter:sp_canonical|O88576	ProteinCenter:sp_canonical|O88576 Sodium-dependent neutral amino acid transporter B(0)AT3 [OS=Mus musculus]	ProteinCenter:sp_canonical|O88576 Sodium-dependent neutral amino acid transporter B(0)AT3 [OS=Mus musculus]		615			ProteinCenter:sp_canonical|O88576 Sodium-dependent neutral amino acid transporter B(0)AT3 [OS=Mus musculus]	1	0.9989	2	12	12	12	1	1	0	1	0	2	0	2	0	0	1	1	0	0	0	0	0	0	1	1	1	0	0	0	1	1	0	1	0	2	0	2	0	0	1	1
ProteinCenter:sp_canonical|O88587	ProteinCenter:sp_canonical|O88587 Catechol O-methyltransferase [OS=Mus musculus]	ProteinCenter:sp_canonical|O88587 Catechol O-methyltransferase [OS=Mus musculus]		265			ProteinCenter:sp_canonical|O88587 Catechol O-methyltransferase [OS=Mus musculus]	1	0.999	3	5	5	5	0	0	0	0	0	0	0	0	0	0	0	1	0	0	0	0	0	0	1	2	1	0	0	0	0	0	0	0	0	0	0	0	0	0	0	1
ProteinCenter:sp_canonical|O88653	ProteinCenter:sp_canonical|O88653 Ragulator complex protein LAMTOR3 [OS=Mus musculus]	ProteinCenter:sp_canonical|O88653 Ragulator complex protein LAMTOR3 [OS=Mus musculus]		124			ProteinCenter:sp_canonical|O88653 Ragulator complex protein LAMTOR3 [OS=Mus musculus]	0.978	0.999	1	5	5	5	0	0	0	0	0	0	1	0	1	0	0	0	0	0	0	0	0	0	1	0	0	0	1	1	0	0	0	0	0	0	1	0	1	0	0	0
ProteinCenter:sp_canonical|O88685	ProteinCenter:sp_canonical|O88685 26S proteasome regulatory subunit 6A [OS=Mus musculus]	ProteinCenter:sp_canonical|O88685 26S proteasome regulatory subunit 6A [OS=Mus musculus]		442			ProteinCenter:sp_canonical|O88685 26S proteasome regulatory subunit 6A [OS=Mus musculus]	1	0.999	16	95	95	95	0	0	0	0	0	0	9	9	8	9	8	8	0	0	0	0	0	0	6	11	9	6	4	8	0	0	0	0	0	0	9	9	8	9	8	8
ProteinCenter:sp_canonical|O88738	ProteinCenter:sp_canonical|O88738 Baculoviral IAP repeat-containing protein 6 [OS=Mus musculus]	ProteinCenter:sp_canonical|O88738 Baculoviral IAP repeat-containing protein 6 [OS=Mus musculus]		4882			ProteinCenter:sp_canonical|O88738 Baculoviral IAP repeat-containing protein 6 [OS=Mus musculus]	1	0.9949	2	2	2	2	0	0	0	0	0	0	0	0	1	1	0	0	0	0	0	0	0	0	0	0	0	0	0	0	0	0	0	0	0	0	0	0	1	1	0	0
ProteinCenter:sp_canonical|O88833	ProteinCenter:sp_canonical|O88833 Cytochrome P450 4A10 [OS=Mus musculus]	ProteinCenter:sp_canonical|O88833 Cytochrome P450 4A10 [OS=Mus musculus]		509			ProteinCenter:sp_canonical|O88833 Cytochrome P450 4A10 [OS=Mus musculus]	1	0.999	5	14	14	14	0	0	0	0	0	0	0	1	1	2	3	4	0	0	0	0	0	0	1	1	1	0	0	0	0	0	0	0	0	0	0	1	1	2	3	4
ProteinCenter:sp_canonical|O88844	ProteinCenter:sp_canonical|O88844 Isocitrate dehydrogenase [NADP] cytoplasmic [OS=Mus musculus]	ProteinCenter:sp_canonical|O88844 Isocitrate dehydrogenase [NADP] cytoplasmic [OS=Mus musculus]		414			ProteinCenter:sp_canonical|O88844 Isocitrate dehydrogenase [NADP] cytoplasmic [OS=Mus musculus]	1	0.999	21	254	254	254	10	6	9	7	11	9	7	7	10	5	5	5	13	15	17	11	15	16	10	16	13	12	8	17	10	6	9	7	11	9	7	7	10	5	5	5
ProteinCenter:sp_canonical|O88848	ProteinCenter:sp_canonical|O88848 ADP-ribosylation factor-like protein 6 [OS=Mus musculus]	ProteinCenter:sp_canonical|O88848 ADP-ribosylation factor-like protein 6 [OS=Mus musculus]		186			ProteinCenter:sp_canonical|O88848 ADP-ribosylation factor-like protein 6 [OS=Mus musculus]	0.9399	0.9971	1	1	1	1	0	0	0	0	0	0	0	0	0	0	0	0	0	0	0	0	0	0	0	1	0	0	0	0	0	0	0	0	0	0	0	0	0	0	0	0
ProteinCenter:sp_canonical|O88851	ProteinCenter:sp_canonical|O88851 Putative hydrolase RBBP9 [OS=Mus musculus]	ProteinCenter:sp_canonical|O88851 Putative hydrolase RBBP9 [OS=Mus musculus]		186			ProteinCenter:sp_canonical|O88851 Putative hydrolase RBBP9 [OS=Mus musculus]	0.9433	0.9973	1	1	1	1	0	0	0	0	0	0	0	0	0	0	0	0	0	0	0	1	0	0	0	0	0	0	0	0	0	0	0	0	0	0	0	0	0	0	0	0
ProteinCenter:sp_canonical|O88952	ProteinCenter:sp_canonical|O88952 Protein lin-7 homolog C [OS=Mus musculus]	ProteinCenter:sp_canonical|O88952 Protein lin-7 homolog C [OS=Mus musculus]		197			ProteinCenter:sp_canonical|O88952 Protein lin-7 homolog C [OS=Mus musculus]	0.9999	0.9903	2	13	12	13	1	1	0	0	0	0	0	1	1	1	1	1	0	0	0	0	0	0	1	2	0	1	0	2	1	1	0	0	0	0	0	1	1	1	1	1
ProteinCenter:sp_canonical|O88958	ProteinCenter:sp_canonical|O88958 Glucosamine-6-phosphate isomerase 1 [OS=Mus musculus]	ProteinCenter:sp_canonical|O88958 Glucosamine-6-phosphate isomerase 1 [OS=Mus musculus]		289			ProteinCenter:sp_canonical|O88958 Glucosamine-6-phosphate isomerase 1 [OS=Mus musculus]	1	0.999	4	27	27	27	2	2	3	2	3	3	0	1	0	0	0	0	2	3	1	2	1	1	0	0	0	1	0	0	2	2	3	2	3	3	0	1	0	0	0	0
ProteinCenter:sp_canonical|O88986	ProteinCenter:sp_canonical|O88986 2-amino-3-ketobutyrate coenzyme A ligase, mitochondrial [OS=Mus musculus]	ProteinCenter:sp_canonical|O88986 2-amino-3-ketobutyrate coenzyme A ligase, mitochondrial [OS=Mus musculus]		416			ProteinCenter:sp_canonical|O88986 2-amino-3-ketobutyrate coenzyme A ligase, mitochondrial [OS=Mus musculus]	0.9743	0.9988	1	1	1	1	0	0	0	0	0	0	0	0	0	0	0	0	0	0	0	0	0	1	0	0	0	0	0	0	0	0	0	0	0	0	0	0	0	0	0	0
ProteinCenter:sp_canonical|O89017	ProteinCenter:sp_canonical|O89017 Legumain [OS=Mus musculus]	ProteinCenter:sp_canonical|O89017 Legumain [OS=Mus musculus]		435			ProteinCenter:sp_canonical|O89017 Legumain [OS=Mus musculus]	0.9986	0.9989	2	2	2	2	0	0	0	0	0	0	0	0	0	0	1	0	0	0	0	0	0	0	0	0	0	1	0	0	0	0	0	0	0	0	0	0	0	0	1	0
ProteinCenter:sp_canonical|O89020	ProteinCenter:sp_canonical|O89020 Afamin [OS=Mus musculus]	ProteinCenter:sp_canonical|O89020 Afamin [OS=Mus musculus]		608			ProteinCenter:sp_canonical|O89020 Afamin [OS=Mus musculus]	1	0.9987	2	3	3	3	0	0	0	0	2	0	0	0	0	0	0	0	0	1	0	0	0	0	0	0	0	0	0	0	0	0	0	0	2	0	0	0	0	0	0	0
ProteinCenter:sp_canonical|O89023	ProteinCenter:sp_canonical|O89023 Tripeptidyl-peptidase 1 [OS=Mus musculus]	ProteinCenter:sp_canonical|O89023 Tripeptidyl-peptidase 1 [OS=Mus musculus]		562			ProteinCenter:sp_canonical|O89023 Tripeptidyl-peptidase 1 [OS=Mus musculus]	0.9997	0.9942	1	18	18	18	0	0	0	0	0	0	1	1	1	2	2	1	0	0	0	0	0	0	2	2	2	1	1	2	0	0	0	0	0	0	1	1	1	2	2	1
ProteinCenter:sp_canonical|O89050	ProteinCenter:sp_canonical|O89050 Muskelin [OS=Mus musculus]	ProteinCenter:sp_canonical|O89050 Muskelin [OS=Mus musculus]		735			ProteinCenter:sp_canonical|O89050 Muskelin [OS=Mus musculus]	0.9783	0.999	1	2	2	2	0	0	0	0	0	0	0	0	0	0	0	0	0	0	0	0	0	0	0	0	0	1	1	0	0	0	0	0	0	0	0	0	0	0	0	0
ProteinCenter:sp_canonical|O89079	ProteinCenter:sp_canonical|O89079 Coatomer subunit epsilon [OS=Mus musculus]	ProteinCenter:sp_canonical|O89079 Coatomer subunit epsilon [OS=Mus musculus]		308			ProteinCenter:sp_canonical|O89079 Coatomer subunit epsilon [OS=Mus musculus]	1	0.999	10	61	61	61	0	0	0	0	0	0	6	3	4	6	7	6	0	1	1	0	0	0	3	4	3	6	5	6	0	0	0	0	0	0	6	3	4	6	7	6
ProteinCenter:sp_canonical|O89103	ProteinCenter:sp_canonical|O89103 Complement component C1q receptor [OS=Mus musculus]	ProteinCenter:sp_canonical|O89103 Complement component C1q receptor [OS=Mus musculus]		644			ProteinCenter:sp_canonical|O89103 Complement component C1q receptor [OS=Mus musculus]	0.9744	0.9988	1	5	5	5	1	1	1	1	1	0	0	0	0	0	0	0	0	0	0	0	0	0	0	0	0	0	0	0	1	1	1	1	1	0	0	0	0	0	0	0
ProteinCenter:sp_canonical|P00329	ProteinCenter:sp_canonical|P00329 Alcohol dehydrogenase 1 [OS=Mus musculus]	ProteinCenter:sp_canonical|P00329 Alcohol dehydrogenase 1 [OS=Mus musculus]		375			ProteinCenter:sp_canonical|P00329 Alcohol dehydrogenase 1 [OS=Mus musculus]	1	0.999	10	228	228	228	2	1	0	2	1	0	14	17	11	18	14	12	4	4	2	4	4	2	19	21	18	19	20	19	2	1	0	2	1	0	14	17	11	18	14	12
ProteinCenter:sp_canonical|P00405	ProteinCenter:sp_canonical|P00405 Cytochrome c oxidase subunit 2 [OS=Mus musculus]	ProteinCenter:sp_canonical|P00405 Cytochrome c oxidase subunit 2 [OS=Mus musculus]		227			ProteinCenter:sp_canonical|P00405 Cytochrome c oxidase subunit 2 [OS=Mus musculus]	1	0.999	2	4	4	4	0	0	0	0	0	0	0	0	0	0	0	0	0	0	0	0	0	0	2	0	0	1	0	1	0	0	0	0	0	0	0	0	0	0	0	0
ProteinCenter:sp_canonical|P00493	ProteinCenter:sp_canonical|P00493 Hypoxanthine-guanine phosphoribosyltransferase [OS=Mus musculus]	ProteinCenter:sp_canonical|P00493 Hypoxanthine-guanine phosphoribosyltransferase [OS=Mus musculus]		218			ProteinCenter:sp_canonical|P00493 Hypoxanthine-guanine phosphoribosyltransferase [OS=Mus musculus]	1	0.999	2	6	6	6	0	0	1	1	2	1	0	0	0	0	0	0	0	0	0	0	1	0	0	0	0	0	0	0	0	0	1	1	2	1	0	0	0	0	0	0
ProteinCenter:sp_canonical|P00920	ProteinCenter:sp_canonical|P00920 Carbonic anhydrase 2 [OS=Mus musculus]	ProteinCenter:sp_canonical|P00920 Carbonic anhydrase 2 [OS=Mus musculus]		260			ProteinCenter:sp_canonical|P00920 Carbonic anhydrase 2 [OS=Mus musculus]	1	0.999	10	114	96	114	9	8	9	10	8	10	1	3	0	1	0	0	8	8	7	5	5	5	1	2	2	4	4	4	8	7	8	8	6	8	1	3	0	1	0	0
ProteinCenter:sp_canonical|P01027	ProteinCenter:sp_canonical|P01027 Complement C3 [OS=Mus musculus]	ProteinCenter:sp_canonical|P01027 Complement C3 [OS=Mus musculus]		1663			ProteinCenter:sp_canonical|P01027 Complement C3 [OS=Mus musculus]	1	0.999	41	338	338	338	27	25	25	24	24	25	11	10	11	5	9	4	15	16	16	18	20	12	8	7	8	7	4	7	27	25	25	24	24	25	11	10	11	5	9	4
ProteinCenter:sp_canonical|P01029	ProteinCenter:sp_canonical|P01029 Complement C4-B [OS=Mus musculus]	ProteinCenter:sp_canonical|P01029 Complement C4-B [OS=Mus musculus]		1738			ProteinCenter:sp_canonical|P01029 Complement C4-B [OS=Mus musculus]	1	0.999	7	19	19	19	3	3	2	2	1	3	0	1	0	0	0	0	1	0	1	0	0	2	0	0	0	0	0	0	3	3	2	2	1	3	0	1	0	0	0	0
ProteinCenter:sp_canonical|P01132	ProteinCenter:sp_canonical|P01132 Pro-epidermal growth factor [OS=Mus musculus]	ProteinCenter:sp_canonical|P01132 Pro-epidermal growth factor [OS=Mus musculus]		1217			ProteinCenter:sp_canonical|P01132 Pro-epidermal growth factor [OS=Mus musculus]	0.9959	0.9987	1	1	1	1	0	0	0	0	0	0	0	0	0	0	0	1	0	0	0	0	0	0	0	0	0	0	0	0	0	0	0	0	0	0	0	0	0	0	0	1
ProteinCenter:sp_canonical|P01592	ProteinCenter:sp_canonical|P01592 Immunoglobulin J chain [OS=Mus musculus]	ProteinCenter:sp_canonical|P01592 Immunoglobulin J chain [OS=Mus musculus]		159			ProteinCenter:sp_canonical|P01592 Immunoglobulin J chain [OS=Mus musculus]	1	0.9989	1	6	6	6	2	2	0	1	0	0	0	0	0	0	0	0	0	0	0	0	0	0	0	0	0	0	0	1	2	2	0	1	0	0	0	0	0	0	0	0
ProteinCenter:sp_canonical|P01837	ProteinCenter:sp_canonical|P01837 Immunoglobulin kappa constant [OS=Mus musculus]	ProteinCenter:sp_canonical|P01837 Immunoglobulin kappa constant [OS=Mus musculus]		107			ProteinCenter:sp_canonical|P01837 Immunoglobulin kappa constant [OS=Mus musculus]	1	0.999	5	64	64	64	5	8	4	3	5	3	1	2	1	2	2	1	3	2	3	5	4	5	0	0	0	2	1	2	5	8	4	3	5	3	1	2	1	2	2	1
ProteinCenter:sp_canonical|P01844	ProteinCenter:sp_canonical|P01844 Ig lambda-2 chain C region [OS=Mus musculus]	ProteinCenter:sp_canonical|P01844 Ig lambda-2 chain C region [OS=Mus musculus]		104			ProteinCenter:sp_canonical|P01844 Ig lambda-2 chain C region [OS=Mus musculus]	0.9952	0.9988	1	3	0	3	0	0	0	1	1	0	0	0	0	0	0	0	0	0	0	1	0	0	0	0	0	0	0	0	0	0	0	0	0	0	0	0	0	0	0	0
ProteinCenter:sp_canonical|P01867	ProteinCenter:sp_canonical|P01867 Immunoglobulin heavy constant gamma 2B [OS=Mus musculus]	ProteinCenter:sp_canonical|P01867 Immunoglobulin heavy constant gamma 2B [OS=Mus musculus]		404			ProteinCenter:sp_canonical|P01867 Immunoglobulin heavy constant gamma 2B [OS=Mus musculus]	1	0.999	4	13	13	13	2	3	1	1	0	2	0	0	0	0	0	0	0	0	0	0	1	2	0	0	0	1	0	0	2	3	1	1	0	2	0	0	0	0	0	0
ProteinCenter:sp_canonical|P01868	ProteinCenter:sp_canonical|P01868 Ig gamma-1 chain C region secreted form [OS=Mus musculus]	ProteinCenter:sp_canonical|P01868 Ig gamma-1 chain C region secreted form [OS=Mus musculus]		324			ProteinCenter:sp_canonical|P01868 Ig gamma-1 chain C region secreted form [OS=Mus musculus]	1	0.9989	2	8	0	8	0	0	0	3	2	1	0	0	0	0	0	0	0	0	0	1	0	1	0	0	0	0	0	0	0	0	0	0	0	0	0	0	0	0	0	0
ProteinCenter:sp_canonical|P01872	ProteinCenter:sp_canonical|P01872 Immunoglobulin heavy constant mu [OS=Mus musculus]	ProteinCenter:sp_canonical|P01872 Immunoglobulin heavy constant mu [OS=Mus musculus]		454			ProteinCenter:sp_canonical|P01872 Immunoglobulin heavy constant mu [OS=Mus musculus]	1	0.999	9	127	127	127	8	9	9	8	7	7	4	3	3	1	2	3	7	9	6	7	8	7	1	4	2	4	5	3	8	9	9	8	7	7	4	3	3	1	2	3
ProteinCenter:sp_canonical|P01878	ProteinCenter:sp_canonical|P01878 Ig alpha chain C region [OS=Mus musculus]	ProteinCenter:sp_canonical|P01878 Ig alpha chain C region [OS=Mus musculus]		344			ProteinCenter:sp_canonical|P01878 Ig alpha chain C region [OS=Mus musculus]	0.9783	0.999	1	4	4	4	1	0	1	1	0	1	0	0	0	0	0	0	0	0	0	0	0	0	0	0	0	0	0	0	1	0	1	1	0	1	0	0	0	0	0	0
ProteinCenter:sp_canonical|P01887	ProteinCenter:sp_canonical|P01887 Beta-2-microglobulin [OS=Mus musculus]	ProteinCenter:sp_canonical|P01887 Beta-2-microglobulin [OS=Mus musculus]		119			ProteinCenter:sp_canonical|P01887 Beta-2-microglobulin [OS=Mus musculus]	0.977	0.9989	1	10	10	10	0	0	0	0	0	0	1	1	1	1	1	1	0	0	0	0	0	0	1	1	1	0	0	1	0	0	0	0	0	0	1	1	1	1	1	1
ProteinCenter:sp_canonical|P01921	ProteinCenter:sp_canonical|P01921 H-2 class II histocompatibility antigen, A-D beta chain [OS=Mus musculus]	ProteinCenter:sp_canonical|P01921 H-2 class II histocompatibility antigen, A-D beta chain [OS=Mus musculus]		265			ProteinCenter:sp_canonical|P01921 H-2 class II histocompatibility antigen, A-D beta chain [OS=Mus musculus]	0.9948	0.999	1	5	0	5	0	0	0	0	0	0	1	1	1	0	1	1	0	0	0	0	0	0	0	0	0	0	0	0	0	0	0	0	0	0	0	0	0	0	0	0
ProteinCenter:sp_canonical|P01942	ProteinCenter:sp_canonical|P01942 Hemoglobin subunit alpha [OS=Mus musculus]	ProteinCenter:sp_canonical|P01942 Hemoglobin subunit alpha [OS=Mus musculus]		142			ProteinCenter:sp_canonical|P01942 Hemoglobin subunit alpha [OS=Mus musculus]	1	0.999	6	280	198	280	11	11	11	12	12	12	10	12	10	10	10	12	10	12	15	14	11	12	14	12	14	12	11	10	8	8	7	8	8	9	7	8	7	7	6	8
ProteinCenter:sp_canonical|P02088	ProteinCenter:sp_canonical|P02088 Hemoglobin subunit beta-1 [OS=Mus musculus]	ProteinCenter:sp_canonical|P02088 Hemoglobin subunit beta-1 [OS=Mus musculus]		147			ProteinCenter:sp_canonical|P02088 Hemoglobin subunit beta-1 [OS=Mus musculus]	1	0.999	8	296	112	296	15	16	11	12	12	12	10	7	8	8	10	8	15	15	14	14	15	10	17	12	15	15	12	13	2	6	1	7	5	6	2	2	4	3	3	2
ProteinCenter:sp_canonical|P02463	ProteinCenter:sp_canonical|P02463 Collagen alpha-1(IV) chain [OS=Mus musculus]	ProteinCenter:sp_canonical|P02463 Collagen alpha-1(IV) chain [OS=Mus musculus]		1669			ProteinCenter:sp_canonical|P02463 Collagen alpha-1(IV) chain [OS=Mus musculus]	1	0.9986	2	6	6	6	0	0	0	2	2	1	0	0	0	0	0	0	0	0	1	0	0	0	0	0	0	0	0	0	0	0	0	2	2	1	0	0	0	0	0	0
ProteinCenter:sp_canonical|P02468	ProteinCenter:sp_canonical|P02468 Laminin subunit gamma-1 [OS=Mus musculus]	ProteinCenter:sp_canonical|P02468 Laminin subunit gamma-1 [OS=Mus musculus]		1607			ProteinCenter:sp_canonical|P02468 Laminin subunit gamma-1 [OS=Mus musculus]	1	0.999	15	81	81	81	7	11	7	6	10	5	0	0	0	0	0	0	6	8	5	7	5	4	0	0	0	0	0	0	7	11	7	6	10	5	0	0	0	0	0	0
ProteinCenter:sp_canonical|P02469	ProteinCenter:sp_canonical|P02469 Laminin subunit beta-1 [OS=Mus musculus]	ProteinCenter:sp_canonical|P02469 Laminin subunit beta-1 [OS=Mus musculus]		1786			ProteinCenter:sp_canonical|P02469 Laminin subunit beta-1 [OS=Mus musculus]	1	0.999	26	120	115	120	11	11	12	11	12	9	0	1	1	0	1	0	3	10	11	8	8	6	1	1	0	1	2	0	10	10	12	10	11	8	0	1	1	0	1	0
ProteinCenter:sp_canonical|P02798	ProteinCenter:sp_canonical|P02798 Metallothionein-2 [OS=Mus musculus]	ProteinCenter:sp_canonical|P02798 Metallothionein-2 [OS=Mus musculus]		61			ProteinCenter:sp_canonical|P02798 Metallothionein-2 [OS=Mus musculus]	0.971	0.9987	1	2	2	2	0	0	1	0	0	0	0	1	0	0	0	0	0	0	0	0	0	0	0	0	0	0	0	0	0	0	1	0	0	0	0	1	0	0	0	0
ProteinCenter:sp_canonical|P02802	ProteinCenter:sp_canonical|P02802 Metallothionein-1 [OS=Mus musculus]	ProteinCenter:sp_canonical|P02802 Metallothionein-1 [OS=Mus musculus]		61			ProteinCenter:sp_canonical|P02802 Metallothionein-1 [OS=Mus musculus]	0.9783	0.999	1	6	6	6	0	0	0	0	0	0	1	1	1	1	1	1	0	0	0	0	0	0	0	0	0	0	0	0	0	0	0	0	0	0	1	1	1	1	1	1
ProteinCenter:sp_canonical|P04117	ProteinCenter:sp_canonical|P04117 Fatty acid-binding protein, adipocyte [OS=Mus musculus]	ProteinCenter:sp_canonical|P04117 Fatty acid-binding protein, adipocyte [OS=Mus musculus]		132			ProteinCenter:sp_canonical|P04117 Fatty acid-binding protein, adipocyte [OS=Mus musculus]	1	0.9989	5	9	6	9	1	0	0	0	0	0	0	0	2	0	0	0	0	0	0	0	0	0	1	3	1	0	0	1	0	0	0	0	0	0	0	0	2	0	0	0
ProteinCenter:sp_canonical|P04186	ProteinCenter:sp_canonical|P04186 Complement factor B [OS=Mus musculus]	ProteinCenter:sp_canonical|P04186 Complement factor B [OS=Mus musculus]		761			ProteinCenter:sp_canonical|P04186 Complement factor B [OS=Mus musculus]	0.9992	0.9989	2	4	4	4	0	0	0	1	1	0	0	0	0	0	0	0	0	0	1	0	0	0	0	0	0	1	0	0	0	0	0	1	1	0	0	0	0	0	0	0
ProteinCenter:sp_canonical|P04627	ProteinCenter:sp_canonical|P04627 Serine/threonine-protein kinase A-Raf [OS=Mus musculus]	ProteinCenter:sp_canonical|P04627 Serine/threonine-protein kinase A-Raf [OS=Mus musculus]		604			ProteinCenter:sp_canonical|P04627 Serine/threonine-protein kinase A-Raf [OS=Mus musculus]	0.9782	0.999	1	2	0	2	0	0	0	0	0	0	0	0	0	0	1	0	0	0	0	0	0	0	0	1	0	0	0	0	0	0	0	0	0	0	0	0	0	0	0	0
ProteinCenter:sp_canonical|P04919	ProteinCenter:sp_canonical|P04919 Band 3 anion transport protein [OS=Mus musculus]	ProteinCenter:sp_canonical|P04919 Band 3 anion transport protein [OS=Mus musculus]		929			ProteinCenter:sp_canonical|P04919 Band 3 anion transport protein [OS=Mus musculus]	0.9783	0.999	1	1	1	1	0	0	0	0	0	0	0	0	0	0	0	1	0	0	0	0	0	0	0	0	0	0	0	0	0	0	0	0	0	0	0	0	0	0	0	1
ProteinCenter:sp_canonical|P05064	ProteinCenter:sp_canonical|P05064 Fructose-bisphosphate aldolase A [OS=Mus musculus]	ProteinCenter:sp_canonical|P05064 Fructose-bisphosphate aldolase A [OS=Mus musculus]		364			ProteinCenter:sp_canonical|P05064 Fructose-bisphosphate aldolase A [OS=Mus musculus]	1	0.999	15	97	20	145	4	3	4	3	1	4	5	7	4	5	5	6	2	2	2	1	2	0	6	5	7	9	4	6	1	0	1	0	1	0	2	2	1	1	1	1
ProteinCenter:sp_canonical|P05132	ProteinCenter:sp_canonical|P05132 cAMP-dependent protein kinase catalytic subunit alpha [OS=Mus musculus]	ProteinCenter:sp_canonical|P05132 cAMP-dependent protein kinase catalytic subunit alpha [OS=Mus musculus]		351			ProteinCenter:sp_canonical|P05132 cAMP-dependent protein kinase catalytic subunit alpha [OS=Mus musculus]	1	0.9945	2	3	0	3	0	0	0	0	0	0	1	0	0	0	0	0	0	0	0	0	0	0	1	0	0	1	0	0	0	0	0	0	0	0	0	0	0	0	0	0
ProteinCenter:sp_canonical|P05201	ProteinCenter:sp_canonical|P05201 Aspartate aminotransferase, cytoplasmic [OS=Mus musculus]	ProteinCenter:sp_canonical|P05201 Aspartate aminotransferase, cytoplasmic [OS=Mus musculus]		413			ProteinCenter:sp_canonical|P05201 Aspartate aminotransferase, cytoplasmic [OS=Mus musculus]	1	0.999	9	56	56	56	3	3	3	7	6	7	2	2	1	1	1	0	0	2	1	3	3	5	1	1	1	1	0	2	3	3	3	7	6	7	2	2	1	1	1	0
ProteinCenter:sp_canonical|P05202	ProteinCenter:sp_canonical|P05202 Aspartate aminotransferase, mitochondrial [OS=Mus musculus]	ProteinCenter:sp_canonical|P05202 Aspartate aminotransferase, mitochondrial [OS=Mus musculus]		430			ProteinCenter:sp_canonical|P05202 Aspartate aminotransferase, mitochondrial [OS=Mus musculus]	1	0.999	10	98	86	98	11	7	9	9	8	10	1	0	0	0	0	0	6	7	7	7	7	7	0	0	0	1	0	1	10	7	9	8	7	9	0	0	0	0	0	0
ProteinCenter:sp_canonical|P05366	ProteinCenter:sp_canonical|P05366 Serum amyloid A-1 protein [OS=Mus musculus]	ProteinCenter:sp_canonical|P05366 Serum amyloid A-1 protein [OS=Mus musculus]		122			ProteinCenter:sp_canonical|P05366 Serum amyloid A-1 protein [OS=Mus musculus]	0.9065	0.9954	1	1	0	1	0	0	0	0	0	0	0	0	1	0	0	0	0	0	0	0	0	0	0	0	0	0	0	0	0	0	0	0	0	0	0	0	0	0	0	0
ProteinCenter:sp_canonical|P05784	ProteinCenter:sp_canonical|P05784 Keratin, type I cytoskeletal 18 [OS=Mus musculus]	ProteinCenter:sp_canonical|P05784 Keratin, type I cytoskeletal 18 [OS=Mus musculus]		423			ProteinCenter:sp_canonical|P05784 Keratin, type I cytoskeletal 18 [OS=Mus musculus]	1	0.999	19	117	99	157	6	7	7	9	8	6	11	12	12	5	5	3	3	3	4	1	4	5	0	0	2	2	0	2	6	7	6	8	7	4	9	10	11	4	4	2
ProteinCenter:sp_canonical|P06151	ProteinCenter:sp_canonical|P06151 L-lactate dehydrogenase A chain [OS=Mus musculus]	ProteinCenter:sp_canonical|P06151 L-lactate dehydrogenase A chain [OS=Mus musculus]		332			ProteinCenter:sp_canonical|P06151 L-lactate dehydrogenase A chain [OS=Mus musculus]	1	0.999	18	587	428	587	33	35	41	29	33	30	16	18	21	16	15	17	29	28	30	36	36	24	18	20	17	18	13	14	21	22	30	17	19	19	13	14	16	14	13	16
ProteinCenter:sp_canonical|P06330	ProteinCenter:sp_canonical|P06330 Ig heavy chain V region AC38 205.12 [OS=Mus musculus]	ProteinCenter:sp_canonical|P06330 Ig heavy chain V region AC38 205.12 [OS=Mus musculus]		118			ProteinCenter:sp_canonical|P06330 Ig heavy chain V region AC38 205.12 [OS=Mus musculus]	0.9998	0.9975	2	2	1	2	0	2	0	0	0	0	0	0	0	0	0	0	0	0	0	0	0	0	0	0	0	0	0	0	0	1	0	0	0	0	0	0	0	0	0	0
ProteinCenter:sp_canonical|P06683	ProteinCenter:sp_canonical|P06683 Complement component C9 [OS=Mus musculus]	ProteinCenter:sp_canonical|P06683 Complement component C9 [OS=Mus musculus]		548			ProteinCenter:sp_canonical|P06683 Complement component C9 [OS=Mus musculus]	0.9973	0.9986	1	3	3	3	0	0	0	0	0	0	0	1	0	0	0	1	0	0	0	0	0	0	0	0	0	1	0	0	0	0	0	0	0	0	0	1	0	0	0	1
ProteinCenter:sp_canonical|P06728	ProteinCenter:sp_canonical|P06728 Apolipoprotein A-IV [OS=Mus musculus]	ProteinCenter:sp_canonical|P06728 Apolipoprotein A-IV [OS=Mus musculus]		395			ProteinCenter:sp_canonical|P06728 Apolipoprotein A-IV [OS=Mus musculus]	1	0.999	6	23	23	23	0	0	0	0	0	0	1	3	2	1	4	2	0	0	0	0	0	0	1	2	2	2	0	3	0	0	0	0	0	0	1	3	2	1	4	2
ProteinCenter:sp_canonical|P06745	ProteinCenter:sp_canonical|P06745 Glucose-6-phosphate isomerase [OS=Mus musculus]	ProteinCenter:sp_canonical|P06745 Glucose-6-phosphate isomerase [OS=Mus musculus]		558			ProteinCenter:sp_canonical|P06745 Glucose-6-phosphate isomerase [OS=Mus musculus]	1	0.999	18	155	155	155	14	12	10	11	8	9	3	3	4	3	1	2	10	11	12	6	12	10	2	3	5	1	1	2	14	12	10	11	8	9	3	3	4	3	1	2
ProteinCenter:sp_canonical|P06801	ProteinCenter:sp_canonical|P06801 NADP-dependent malic enzyme [OS=Mus musculus]	ProteinCenter:sp_canonical|P06801 NADP-dependent malic enzyme [OS=Mus musculus]		572			ProteinCenter:sp_canonical|P06801 NADP-dependent malic enzyme [OS=Mus musculus]	1	0.999	17	277	277	277	12	14	19	16	22	19	10	8	7	4	3	5	16	14	14	18	14	13	6	11	8	9	7	8	12	14	19	16	22	19	10	8	7	4	3	5
ProteinCenter:sp_canonical|P06869	ProteinCenter:sp_canonical|P06869 Urokinase-type plasminogen activator [OS=Mus musculus]	ProteinCenter:sp_canonical|P06869 Urokinase-type plasminogen activator [OS=Mus musculus]		433			ProteinCenter:sp_canonical|P06869 Urokinase-type plasminogen activator [OS=Mus musculus]	0.9983	0.999	2	3	3	3	0	0	0	0	0	0	1	0	1	1	0	0	0	0	0	0	0	0	0	0	0	0	0	0	0	0	0	0	0	0	1	0	1	1	0	0
ProteinCenter:sp_canonical|P06909	ProteinCenter:sp_canonical|P06909 Complement factor H [OS=Mus musculus]	ProteinCenter:sp_canonical|P06909 Complement factor H [OS=Mus musculus]		1234			ProteinCenter:sp_canonical|P06909 Complement factor H [OS=Mus musculus]	1	0.999	6	16	16	16	3	1	1	1	3	1	0	0	0	0	0	0	1	1	1	1	1	1	0	0	0	0	0	0	3	1	1	1	3	1	0	0	0	0	0	0
ProteinCenter:sp_canonical|P07309	ProteinCenter:sp_canonical|P07309 Transthyretin [OS=Mus musculus]	ProteinCenter:sp_canonical|P07309 Transthyretin [OS=Mus musculus]		147			ProteinCenter:sp_canonical|P07309 Transthyretin [OS=Mus musculus]	1	0.999	7	46	41	46	5	4	6	1	5	4	0	0	1	0	0	0	3	3	4	1	2	1	2	2	0	1	0	1	5	4	5	1	5	4	0	0	1	0	0	0
ProteinCenter:sp_canonical|P07356	ProteinCenter:sp_canonical|P07356 Annexin A2 [OS=Mus musculus]	ProteinCenter:sp_canonical|P07356 Annexin A2 [OS=Mus musculus]		339			ProteinCenter:sp_canonical|P07356 Annexin A2 [OS=Mus musculus]	1	0.999	12	52	52	52	1	3	3	2	3	1	5	7	5	2	2	2	2	1	0	0	0	0	2	5	2	1	1	2	1	3	3	2	3	1	5	7	5	2	2	2
ProteinCenter:sp_canonical|P07361	ProteinCenter:sp_canonical|P07361 Alpha-1-acid glycoprotein 2 [OS=Mus musculus]	ProteinCenter:sp_canonical|P07361 Alpha-1-acid glycoprotein 2 [OS=Mus musculus]		207			ProteinCenter:sp_canonical|P07361 Alpha-1-acid glycoprotein 2 [OS=Mus musculus]	0.9031	0.9952	1	3	0	3	0	0	0	1	1	1	0	0	0	0	0	0	0	0	0	0	0	0	0	0	0	0	0	0	0	0	0	0	0	0	0	0	0	0	0	0
ProteinCenter:sp_canonical|P07724	ProteinCenter:sp_canonical|P07724 Albumin [OS=Mus musculus]	ProteinCenter:sp_canonical|P07724 Albumin [OS=Mus musculus]		608			ProteinCenter:sp_canonical|P07724 Albumin [OS=Mus musculus]	1	0.999	44	1646	1542	1784	102	85	91	104	105	105	52	52	46	40	39	42	62	70	76	76	72	70	65	71	65	53	49	54	98	80	88	97	98	99	49	48	45	39	37	40
ProteinCenter:sp_canonical|P07759	ProteinCenter:sp_canonical|P07759 Serine protease inhibitor A3K [OS=Mus musculus]	ProteinCenter:sp_canonical|P07759 Serine protease inhibitor A3K [OS=Mus musculus]		418			ProteinCenter:sp_canonical|P07759 Serine protease inhibitor A3K [OS=Mus musculus]	1	0.999	12	181	89	181	9	9	9	13	12	14	5	3	3	5	4	4	7	8	12	10	9	9	7	8	5	7	2	7	5	4	5	7	5	8	0	0	0	2	3	3
ProteinCenter:sp_canonical|P07901	ProteinCenter:sp_canonical|P07901 Heat shock protein HSP 90-alpha [OS=Mus musculus]	ProteinCenter:sp_canonical|P07901 Heat shock protein HSP 90-alpha [OS=Mus musculus]		733			ProteinCenter:sp_canonical|P07901 Heat shock protein HSP 90-alpha [OS=Mus musculus]	1	0.999	33	190	190	447	2	1	2	1	1	2	13	17	15	11	13	10	4	2	3	4	3	3	12	16	14	14	12	15	2	1	2	1	1	2	13	17	15	11	13	10
ProteinCenter:sp_canonical|P08003	ProteinCenter:sp_canonical|P08003 Protein disulfide-isomerase A4 [OS=Mus musculus]	ProteinCenter:sp_canonical|P08003 Protein disulfide-isomerase A4 [OS=Mus musculus]		638			ProteinCenter:sp_canonical|P08003 Protein disulfide-isomerase A4 [OS=Mus musculus]	1	0.999	7	27	23	27	1	1	1	3	1	2	0	2	2	5	3	2	0	1	1	0	0	0	0	1	0	0	1	0	1	1	1	3	1	2	0	2	1	4	2	2
ProteinCenter:sp_canonical|P08030	ProteinCenter:sp_canonical|P08030 Adenine phosphoribosyltransferase [OS=Mus musculus]	ProteinCenter:sp_canonical|P08030 Adenine phosphoribosyltransferase [OS=Mus musculus]		180			ProteinCenter:sp_canonical|P08030 Adenine phosphoribosyltransferase [OS=Mus musculus]	0.9995	0.999	2	15	15	15	0	0	0	0	0	0	1	1	2	2	1	1	0	0	0	0	0	0	1	1	2	1	1	1	0	0	0	0	0	0	1	1	2	2	1	1
ProteinCenter:sp_canonical|P08113	ProteinCenter:sp_canonical|P08113 Endoplasmin [OS=Mus musculus]	ProteinCenter:sp_canonical|P08113 Endoplasmin [OS=Mus musculus]		802			ProteinCenter:sp_canonical|P08113 Endoplasmin [OS=Mus musculus]	1	0.999	15	51	51	69	0	0	0	0	0	0	3	7	8	7	12	8	0	0	0	0	0	0	0	3	0	1	1	1	0	0	0	0	0	0	3	7	8	7	12	8
ProteinCenter:sp_canonical|P08207	ProteinCenter:sp_canonical|P08207 Protein S100-A10 [OS=Mus musculus]	ProteinCenter:sp_canonical|P08207 Protein S100-A10 [OS=Mus musculus]		97			ProteinCenter:sp_canonical|P08207 Protein S100-A10 [OS=Mus musculus]	1	0.9987	2	21	21	21	1	0	1	0	0	0	1	1	1	1	2	2	0	1	0	0	1	0	2	2	2	1	1	1	1	0	1	0	0	0	1	1	1	1	2	2
ProteinCenter:sp_canonical|P08226	ProteinCenter:sp_canonical|P08226 Apolipoprotein E [OS=Mus musculus]	ProteinCenter:sp_canonical|P08226 Apolipoprotein E [OS=Mus musculus]		311			ProteinCenter:sp_canonical|P08226 Apolipoprotein E [OS=Mus musculus]	1	0.999	9	64	64	64	0	0	0	0	0	0	7	7	9	6	5	5	0	0	0	0	0	0	6	4	2	3	4	6	0	0	0	0	0	0	7	7	9	6	5	5
ProteinCenter:sp_canonical|P08228	ProteinCenter:sp_canonical|P08228 Superoxide dismutase [Cu-Zn] [OS=Mus musculus]	ProteinCenter:sp_canonical|P08228 Superoxide dismutase [Cu-Zn] [OS=Mus musculus]		154			ProteinCenter:sp_canonical|P08228 Superoxide dismutase [Cu-Zn] [OS=Mus musculus]	1	0.999	10	283	161	283	15	20	21	13	18	18	8	7	9	6	6	5	13	12	15	12	11	12	9	10	9	13	9	12	7	12	13	9	8	8	5	3	8	2	2	3
ProteinCenter:sp_canonical|P08249	ProteinCenter:sp_canonical|P08249 Malate dehydrogenase, mitochondrial [OS=Mus musculus]	ProteinCenter:sp_canonical|P08249 Malate dehydrogenase, mitochondrial [OS=Mus musculus]		338			ProteinCenter:sp_canonical|P08249 Malate dehydrogenase, mitochondrial [OS=Mus musculus]	1	0.999	14	222	222	222	17	21	20	9	14	15	0	0	0	0	0	0	20	21	20	17	24	22	0	0	0	1	0	1	17	21	20	9	14	15	0	0	0	0	0	0
ProteinCenter:sp_canonical|P08556	ProteinCenter:sp_canonical|P08556 GTPase NRas [OS=Mus musculus]	ProteinCenter:sp_canonical|P08556 GTPase NRas [OS=Mus musculus]		189			ProteinCenter:sp_canonical|P08556 GTPase NRas [OS=Mus musculus]	0.9994	0.999	2	7	0	7	0	0	0	0	0	0	1	1	1	0	0	0	0	0	0	0	0	0	1	0	1	1	1	0	0	0	0	0	0	0	0	0	0	0	0	0
ProteinCenter:sp_canonical|P08607	ProteinCenter:sp_canonical|P08607 C4b-binding protein [OS=Mus musculus]	ProteinCenter:sp_canonical|P08607 C4b-binding protein [OS=Mus musculus]		469			ProteinCenter:sp_canonical|P08607 C4b-binding protein [OS=Mus musculus]	1	0.999	4	16	16	16	2	3	5	1	0	0	0	0	0	1	1	1	0	0	0	0	1	0	0	0	0	0	1	0	2	3	5	1	0	0	0	0	0	1	1	1
ProteinCenter:sp_canonical|P08752	ProteinCenter:sp_canonical|P08752 Guanine nucleotide-binding protein G(i) subunit alpha-2 [OS=Mus musculus]	ProteinCenter:sp_canonical|P08752 Guanine nucleotide-binding protein G(i) subunit alpha-2 [OS=Mus musculus]		355			ProteinCenter:sp_canonical|P08752 Guanine nucleotide-binding protein G(i) subunit alpha-2 [OS=Mus musculus]	1	0.999	9	42	4	42	0	0	0	0	0	0	5	4	3	4	2	4	0	0	0	1	1	0	6	3	4	3	0	2	0	0	0	0	0	0	1	0	0	0	0	0
ProteinCenter:sp_canonical|P09055	ProteinCenter:sp_canonical|P09055 Integrin beta-1 [OS=Mus musculus]	ProteinCenter:sp_canonical|P09055 Integrin beta-1 [OS=Mus musculus]		798			ProteinCenter:sp_canonical|P09055 Integrin beta-1 [OS=Mus musculus]	1	0.999	8	65	65	65	3	2	1	2	2	2	3	6	5	3	3	3	1	2	1	1	1	1	5	3	3	4	3	5	3	2	1	2	2	2	3	6	5	3	3	3
ProteinCenter:sp_canonical|P09103	ProteinCenter:sp_canonical|P09103 Protein disulfide-isomerase [OS=Mus musculus]	ProteinCenter:sp_canonical|P09103 Protein disulfide-isomerase [OS=Mus musculus]		509			ProteinCenter:sp_canonical|P09103 Protein disulfide-isomerase [OS=Mus musculus]	1	0.999	29	182	178	182	3	2	4	3	3	5	11	16	14	23	19	20	2	4	2	3	4	2	11	9	9	4	6	3	3	2	4	3	3	5	10	16	14	21	18	20
ProteinCenter:sp_canonical|P09242	ProteinCenter:sp_canonical|P09242 Alkaline phosphatase, tissue-nonspecific isozyme [OS=Mus musculus]	ProteinCenter:sp_canonical|P09242 Alkaline phosphatase, tissue-nonspecific isozyme [OS=Mus musculus]		524			ProteinCenter:sp_canonical|P09242 Alkaline phosphatase, tissue-nonspecific isozyme [OS=Mus musculus]	1	0.999	3	22	22	22	1	0	2	1	2	2	1	0	1	0	0	0	1	1	2	1	1	1	1	1	0	1	1	1	1	0	2	1	2	2	1	0	1	0	0	0
ProteinCenter:sp_canonical|P09405	ProteinCenter:sp_canonical|P09405 Nucleolin [OS=Mus musculus]	ProteinCenter:sp_canonical|P09405 Nucleolin [OS=Mus musculus]		707			ProteinCenter:sp_canonical|P09405 Nucleolin [OS=Mus musculus]	1	0.999	12	57	57	57	0	0	0	1	3	2	4	4	5	6	2	2	0	0	0	0	0	0	6	3	4	5	4	6	0	0	0	1	3	2	4	4	5	6	2	2
ProteinCenter:sp_canonical|P09411	ProteinCenter:sp_canonical|P09411 Phosphoglycerate kinase 1 [OS=Mus musculus]	ProteinCenter:sp_canonical|P09411 Phosphoglycerate kinase 1 [OS=Mus musculus]		417			ProteinCenter:sp_canonical|P09411 Phosphoglycerate kinase 1 [OS=Mus musculus]	1	0.999	19	215	147	215	5	7	8	3	4	3	9	8	8	10	9	7	8	9	12	8	9	8	15	15	11	12	11	16	4	5	6	2	1	2	6	6	6	8	8	5
ProteinCenter:sp_canonical|P09470	ProteinCenter:sp_canonical|P09470 Angiotensin-converting enzyme [OS=Mus musculus]	ProteinCenter:sp_canonical|P09470 Angiotensin-converting enzyme [OS=Mus musculus]		1312			ProteinCenter:sp_canonical|P09470 Angiotensin-converting enzyme [OS=Mus musculus]	1	0.999	6	15	14	15	1	0	0	0	1	0	0	0	1	1	1	1	0	0	0	2	0	0	1	2	1	2	0	1	1	0	0	0	0	0	0	0	1	1	1	1
ProteinCenter:sp_canonical|P09528	ProteinCenter:sp_canonical|P09528 Ferritin heavy chain [OS=Mus musculus]	ProteinCenter:sp_canonical|P09528 Ferritin heavy chain [OS=Mus musculus]		182			ProteinCenter:sp_canonical|P09528 Ferritin heavy chain [OS=Mus musculus]	1	0.999	8	222	222	222	17	11	13	13	12	12	6	7	7	4	6	4	10	11	11	13	11	10	8	6	7	7	9	7	17	11	13	13	12	12	6	7	7	4	6	4
ProteinCenter:sp_canonical|P09671	ProteinCenter:sp_canonical|P09671 Superoxide dismutase [Mn], mitochondrial [OS=Mus musculus]	ProteinCenter:sp_canonical|P09671 Superoxide dismutase [Mn], mitochondrial [OS=Mus musculus]		222			ProteinCenter:sp_canonical|P09671 Superoxide dismutase [Mn], mitochondrial [OS=Mus musculus]	1	0.999	5	31	30	31	3	2	4	2	2	1	0	0	0	0	0	0	2	2	3	3	4	3	0	0	0	0	0	0	3	2	3	2	2	1	0	0	0	0	0	0
ProteinCenter:sp_canonical|P09803	ProteinCenter:sp_canonical|P09803 Cadherin-1 [OS=Mus musculus]	ProteinCenter:sp_canonical|P09803 Cadherin-1 [OS=Mus musculus]		884			ProteinCenter:sp_canonical|P09803 Cadherin-1 [OS=Mus musculus]	0.9999	0.9989	2	5	5	5	1	1	1	0	0	1	0	0	0	0	0	0	0	1	0	0	0	0	0	0	0	0	0	0	1	1	1	0	0	1	0	0	0	0	0	0
ProteinCenter:sp_canonical|P09813	ProteinCenter:sp_canonical|P09813 Apolipoprotein A-II [OS=Mus musculus]	ProteinCenter:sp_canonical|P09813 Apolipoprotein A-II [OS=Mus musculus]		102			ProteinCenter:sp_canonical|P09813 Apolipoprotein A-II [OS=Mus musculus]	1	0.999	2	34	34	34	0	0	0	0	0	0	1	4	3	4	3	4	0	0	0	0	0	0	3	3	3	1	2	3	0	0	0	0	0	0	1	4	3	4	3	4
ProteinCenter:sp_canonical|P0DP26	ProteinCenter:sp_canonical|P0DP26 Calmodulin-1 [OS=Mus musculus]	ProteinCenter:sp_canonical|P0DP26 Calmodulin-1 [OS=Mus musculus]		149			ProteinCenter:sp_canonical|P0DP26 Calmodulin-1 [OS=Mus musculus]	1	0.999	9	224	0	224	11	9	10	10	11	12	9	10	10	10	8	8	11	8	12	7	8	9	8	9	9	8	8	9	0	0	0	0	0	0	0	0	0	0	0	0
ProteinCenter:sp_canonical|P10126	ProteinCenter:sp_canonical|P10126 Elongation factor 1-alpha 1 [OS=Mus musculus]	ProteinCenter:sp_canonical|P10126 Elongation factor 1-alpha 1 [OS=Mus musculus]		462			ProteinCenter:sp_canonical|P10126 Elongation factor 1-alpha 1 [OS=Mus musculus]	1	0.999	21	464	236	464	3	1	1	1	3	3	37	40	34	33	32	31	4	2	2	3	1	1	33	40	38	40	37	44	0	0	0	0	0	0	22	22	19	19	17	20
ProteinCenter:sp_canonical|P10493	ProteinCenter:sp_canonical|P10493 Nidogen-1 [OS=Mus musculus]	ProteinCenter:sp_canonical|P10493 Nidogen-1 [OS=Mus musculus]		1245			ProteinCenter:sp_canonical|P10493 Nidogen-1 [OS=Mus musculus]	1	0.999	5	25	25	25	1	1	1	2	3	4	0	0	0	0	0	0	2	2	2	2	1	3	0	0	0	0	1	0	1	1	1	2	3	4	0	0	0	0	0	0
ProteinCenter:sp_canonical|P10518	ProteinCenter:sp_canonical|P10518 Delta-aminolevulinic acid dehydratase [OS=Mus musculus]	ProteinCenter:sp_canonical|P10518 Delta-aminolevulinic acid dehydratase [OS=Mus musculus]		330			ProteinCenter:sp_canonical|P10518 Delta-aminolevulinic acid dehydratase [OS=Mus musculus]	1	0.999	2	26	26	26	0	2	1	2	2	2	1	1	1	0	1	0	1	1	1	1	2	1	1	1	1	1	1	1	0	2	1	2	2	2	1	1	1	0	1	0
ProteinCenter:sp_canonical|P10605	ProteinCenter:sp_canonical|P10605 Cathepsin B [OS=Mus musculus]	ProteinCenter:sp_canonical|P10605 Cathepsin B [OS=Mus musculus]		339			ProteinCenter:sp_canonical|P10605 Cathepsin B [OS=Mus musculus]	1	0.999	7	56	56	56	0	0	0	0	0	0	5	3	4	5	5	7	0	0	0	0	0	0	4	4	5	5	3	6	0	0	0	0	0	0	5	3	4	5	5	7
ProteinCenter:sp_canonical|P10630	ProteinCenter:sp_canonical|P10630 Eukaryotic initiation factor 4A-II [OS=Mus musculus]	ProteinCenter:sp_canonical|P10630 Eukaryotic initiation factor 4A-II [OS=Mus musculus]		407			ProteinCenter:sp_canonical|P10630 Eukaryotic initiation factor 4A-II [OS=Mus musculus]	1	0.9989	10	9	9	74	0	0	0	0	0	0	2	0	2	1	1	1	0	0	0	0	0	0	0	1	0	1	0	0	0	0	0	0	0	0	2	0	2	1	1	1
ProteinCenter:sp_canonical|P10639	ProteinCenter:sp_canonical|P10639 Thioredoxin [OS=Mus musculus]	ProteinCenter:sp_canonical|P10639 Thioredoxin [OS=Mus musculus]		105			ProteinCenter:sp_canonical|P10639 Thioredoxin [OS=Mus musculus]	1	0.999	4	65	30	65	1	3	3	0	1	1	4	4	3	4	5	5	1	2	2	0	1	1	3	5	6	3	3	4	0	1	1	0	0	0	2	2	1	2	2	2
ProteinCenter:sp_canonical|P10648	ProteinCenter:sp_canonical|P10648 Glutathione S-transferase A2 [OS=Mus musculus]	ProteinCenter:sp_canonical|P10648 Glutathione S-transferase A2 [OS=Mus musculus]		222			ProteinCenter:sp_canonical|P10648 Glutathione S-transferase A2 [OS=Mus musculus]	1	0.999	7	98	9	98	4	5	7	4	6	4	3	4	4	1	3	2	7	7	7	5	5	4	3	4	3	3	0	3	1	1	1	0	0	0	0	0	0	0	0	0
ProteinCenter:sp_canonical|P10649	ProteinCenter:sp_canonical|P10649 Glutathione S-transferase Mu 1 [OS=Mus musculus]	ProteinCenter:sp_canonical|P10649 Glutathione S-transferase Mu 1 [OS=Mus musculus]		218			ProteinCenter:sp_canonical|P10649 Glutathione S-transferase Mu 1 [OS=Mus musculus]	1	0.999	6	38	29	38	3	2	2	0	0	1	1	2	2	0	0	1	2	0	0	3	2	1	3	3	3	3	2	2	3	2	2	0	0	1	1	1	1	0	0	1
ProteinCenter:sp_canonical|P10711	ProteinCenter:sp_canonical|P10711 Transcription elongation factor A protein 1 [OS=Mus musculus]	ProteinCenter:sp_canonical|P10711 Transcription elongation factor A protein 1 [OS=Mus musculus]		301			ProteinCenter:sp_canonical|P10711 Transcription elongation factor A protein 1 [OS=Mus musculus]	0.9783	0.999	1	2	2	2	0	0	0	0	0	0	0	0	0	1	0	0	0	0	0	0	0	0	0	0	0	0	0	1	0	0	0	0	0	0	0	0	0	1	0	0
ProteinCenter:sp_canonical|P10852	ProteinCenter:sp_canonical|P10852 4F2 cell-surface antigen heavy chain [OS=Mus musculus]	ProteinCenter:sp_canonical|P10852 4F2 cell-surface antigen heavy chain [OS=Mus musculus]		526			ProteinCenter:sp_canonical|P10852 4F2 cell-surface antigen heavy chain [OS=Mus musculus]	0.9505	0.9976	1	1	1	1	0	0	0	0	0	0	0	0	0	1	0	0	0	0	0	0	0	0	0	0	0	0	0	0	0	0	0	0	0	0	0	0	0	1	0	0
ProteinCenter:sp_canonical|P10853	ProteinCenter:sp_canonical|P10853 Histone H2B type 1-F/J/L [OS=Mus musculus]	ProteinCenter:sp_canonical|P10853 Histone H2B type 1-F/J/L [OS=Mus musculus]		126			ProteinCenter:sp_canonical|P10853 Histone H2B type 1-F/J/L [OS=Mus musculus]	1	0.999	6	78	0	78	3	4	3	1	1	1	1	1	1	0	1	0	11	10	14	7	8	6	2	1	1	1	0	0	0	0	0	0	0	0	0	0	0	0	0	0
ProteinCenter:sp_canonical|P10922	ProteinCenter:sp_canonical|P10922 Histone H1.0 [OS=Mus musculus]	ProteinCenter:sp_canonical|P10922 Histone H1.0 [OS=Mus musculus]		194			ProteinCenter:sp_canonical|P10922 Histone H1.0 [OS=Mus musculus]	1	0.999	2	5	5	5	0	0	0	0	0	0	0	1	0	2	0	1	0	0	0	0	0	0	0	0	0	1	0	0	0	0	0	0	0	0	0	1	0	2	0	1
ProteinCenter:sp_canonical|P11087	ProteinCenter:sp_canonical|P11087 Collagen alpha-1(I) chain [OS=Mus musculus]	ProteinCenter:sp_canonical|P11087 Collagen alpha-1(I) chain [OS=Mus musculus]		1453			ProteinCenter:sp_canonical|P11087 Collagen alpha-1(I) chain [OS=Mus musculus]	1	0.9986	2	7	7	7	0	0	0	0	0	0	0	1	0	0	0	0	0	0	0	0	0	0	0	2	2	1	0	1	0	0	0	0	0	0	0	1	0	0	0	0
ProteinCenter:sp_canonical|P11276	ProteinCenter:sp_canonical|P11276 Fibronectin [OS=Mus musculus]	ProteinCenter:sp_canonical|P11276 Fibronectin [OS=Mus musculus]		2477			ProteinCenter:sp_canonical|P11276 Fibronectin [OS=Mus musculus]	1	0.9986	8	17	17	17	3	1	3	2	4	2	0	0	0	0	0	0	0	0	0	1	1	0	0	0	0	0	0	0	3	1	3	2	4	2	0	0	0	0	0	0
ProteinCenter:sp_canonical|P11352	ProteinCenter:sp_canonical|P11352 Glutathione peroxidase 1 [OS=Mus musculus]	ProteinCenter:sp_canonical|P11352 Glutathione peroxidase 1 [OS=Mus musculus]		201			ProteinCenter:sp_canonical|P11352 Glutathione peroxidase 1 [OS=Mus musculus]	1	0.999	3	34	34	34	3	3	2	2	2	1	0	0	1	0	0	0	3	3	2	2	2	2	1	1	1	1	1	1	3	3	2	2	2	1	0	0	1	0	0	0
ProteinCenter:sp_canonical|P11438	ProteinCenter:sp_canonical|P11438 Lysosome-associated membrane glycoprotein 1 [OS=Mus musculus]	ProteinCenter:sp_canonical|P11438 Lysosome-associated membrane glycoprotein 1 [OS=Mus musculus]		406			ProteinCenter:sp_canonical|P11438 Lysosome-associated membrane glycoprotein 1 [OS=Mus musculus]	1	0.999	2	13	13	13	0	0	0	0	0	0	2	0	1	1	1	1	0	0	0	0	0	0	1	2	2	2	0	0	0	0	0	0	0	0	2	0	1	1	1	1
ProteinCenter:sp_canonical|P11499	ProteinCenter:sp_canonical|P11499 Heat shock protein HSP 90-beta [OS=Mus musculus]	ProteinCenter:sp_canonical|P11499 Heat shock protein HSP 90-beta [OS=Mus musculus]		724			ProteinCenter:sp_canonical|P11499 Heat shock protein HSP 90-beta [OS=Mus musculus]	1	0.999	37	548	273	548	8	8	7	8	12	8	33	37	36	41	37	39	10	13	12	9	14	11	36	31	35	35	31	37	5	4	5	3	4	1	18	20	21	22	18	19
ProteinCenter:sp_canonical|P11588	ProteinCenter:sp_canonical|P11588 Major urinary protein 1 [OS=Mus musculus]	ProteinCenter:sp_canonical|P11588 Major urinary protein 1 [OS=Mus musculus]		180			ProteinCenter:sp_canonical|P11588 Major urinary protein 1 [OS=Mus musculus]	1	0.999	10	34	6	50	0	2	1	3	6	9	3	5	1	1	1	1	0	0	0	0	0	0	0	0	0	1	0	0	0	1	0	1	1	1	1	1	0	0	0	0
ProteinCenter:sp_canonical|P11627	ProteinCenter:sp_canonical|P11627 Neural cell adhesion molecule L1 [OS=Mus musculus]	ProteinCenter:sp_canonical|P11627 Neural cell adhesion molecule L1 [OS=Mus musculus]		1260			ProteinCenter:sp_canonical|P11627 Neural cell adhesion molecule L1 [OS=Mus musculus]	0.9845	0.9941	1	3	3	3	0	0	0	1	1	1	0	0	0	0	0	0	0	0	0	0	0	0	0	0	0	0	0	0	0	0	0	1	1	1	0	0	0	0	0	0
ProteinCenter:sp_canonical|P11679	ProteinCenter:sp_canonical|P11679 Keratin, type II cytoskeletal 8 [OS=Mus musculus]	ProteinCenter:sp_canonical|P11679 Keratin, type II cytoskeletal 8 [OS=Mus musculus]		490			ProteinCenter:sp_canonical|P11679 Keratin, type II cytoskeletal 8 [OS=Mus musculus]	1	0.999	22	153	95	159	12	11	7	7	10	10	12	11	7	7	6	7	5	4	8	5	4	3	2	3	2	4	3	3	7	7	3	4	6	7	7	7	4	4	2	4
ProteinCenter:sp_canonical|P11680	ProteinCenter:sp_canonical|P11680 Properdin [OS=Mus musculus]	ProteinCenter:sp_canonical|P11680 Properdin [OS=Mus musculus]		464			ProteinCenter:sp_canonical|P11680 Properdin [OS=Mus musculus]	0.9956	0.9962	2	2	2	2	1	0	0	0	0	0	0	0	0	0	0	0	0	0	0	0	1	0	0	0	0	0	0	0	1	0	0	0	0	0	0	0	0	0	0	0
ProteinCenter:sp_canonical|P11714	ProteinCenter:sp_canonical|P11714 Cytochrome P450 2D9 [OS=Mus musculus]	ProteinCenter:sp_canonical|P11714 Cytochrome P450 2D9 [OS=Mus musculus]		504			ProteinCenter:sp_canonical|P11714 Cytochrome P450 2D9 [OS=Mus musculus]	0.976	0.9989	1	4	0	4	0	0	0	0	0	0	0	1	0	1	1	0	0	0	0	0	0	0	0	0	0	0	0	1	0	0	0	0	0	0	0	0	0	0	0	0
ProteinCenter:sp_canonical|P11862	ProteinCenter:sp_canonical|P11862 Growth arrest-specific protein 2 [OS=Mus musculus]	ProteinCenter:sp_canonical|P11862 Growth arrest-specific protein 2 [OS=Mus musculus]		314			ProteinCenter:sp_canonical|P11862 Growth arrest-specific protein 2 [OS=Mus musculus]	0.9535	0.9978	1	1	1	1	0	0	0	0	0	0	0	0	0	0	0	0	0	0	0	0	0	0	0	0	1	0	0	0	0	0	0	0	0	0	0	0	0	0	0	0
ProteinCenter:sp_canonical|P11881	ProteinCenter:sp_canonical|P11881 Inositol 1,4,5-trisphosphate receptor type 1 [OS=Mus musculus]	ProteinCenter:sp_canonical|P11881 Inositol 1,4,5-trisphosphate receptor type 1 [OS=Mus musculus]		2749			ProteinCenter:sp_canonical|P11881 Inositol 1,4,5-trisphosphate receptor type 1 [OS=Mus musculus]	1	0.999	3	5	5	22	0	0	0	0	0	0	0	1	0	0	0	2	0	0	0	0	0	0	0	1	0	0	0	1	0	0	0	0	0	0	0	1	0	0	0	2
ProteinCenter:sp_canonical|P11930	ProteinCenter:sp_canonical|P11930 Acyl-coenzyme A diphosphatase NUDT19 [OS=Mus musculus]	ProteinCenter:sp_canonical|P11930 Acyl-coenzyme A diphosphatase NUDT19 [OS=Mus musculus]		357			ProteinCenter:sp_canonical|P11930 Acyl-coenzyme A diphosphatase NUDT19 [OS=Mus musculus]	1	0.999	8	40	40	40	1	1	1	2	3	1	0	0	0	0	1	0	2	3	4	3	2	4	1	3	4	2	1	1	1	1	1	2	3	1	0	0	0	0	1	0
ProteinCenter:sp_canonical|P11983	ProteinCenter:sp_canonical|P11983 T-complex protein 1 subunit alpha [OS=Mus musculus]	ProteinCenter:sp_canonical|P11983 T-complex protein 1 subunit alpha [OS=Mus musculus]		556			ProteinCenter:sp_canonical|P11983 T-complex protein 1 subunit alpha [OS=Mus musculus]	1	0.999	23	156	156	156	0	0	0	0	0	0	13	15	13	11	12	14	1	0	0	1	0	0	11	12	15	12	13	13	0	0	0	0	0	0	13	15	13	11	12	14
ProteinCenter:sp_canonical|P12023	ProteinCenter:sp_canonical|P12023 Amyloid-beta precursor protein [OS=Mus musculus]	ProteinCenter:sp_canonical|P12023 Amyloid-beta precursor protein [OS=Mus musculus]		770			ProteinCenter:sp_canonical|P12023 Amyloid-beta precursor protein [OS=Mus musculus]	0.9211	0.9961	1	1	1	1	0	0	0	1	0	0	0	0	0	0	0	0	0	0	0	0	0	0	0	0	0	0	0	0	0	0	0	1	0	0	0	0	0	0	0	0
ProteinCenter:sp_canonical|P12367	ProteinCenter:sp_canonical|P12367 cAMP-dependent protein kinase type II-alpha regulatory subunit [OS=Mus musculus]	ProteinCenter:sp_canonical|P12367 cAMP-dependent protein kinase type II-alpha regulatory subunit [OS=Mus musculus]		401			ProteinCenter:sp_canonical|P12367 cAMP-dependent protein kinase type II-alpha regulatory subunit [OS=Mus musculus]	1	0.999	6	26	25	26	0	0	0	0	0	0	4	2	1	1	4	4	0	0	0	0	0	0	2	2	2	2	1	1	0	0	0	0	0	0	4	2	1	1	4	4
ProteinCenter:sp_canonical|P12382	ProteinCenter:sp_canonical|P12382 ATP-dependent 6-phosphofructokinase, liver type [OS=Mus musculus]	ProteinCenter:sp_canonical|P12382 ATP-dependent 6-phosphofructokinase, liver type [OS=Mus musculus]		780			ProteinCenter:sp_canonical|P12382 ATP-dependent 6-phosphofructokinase, liver type [OS=Mus musculus]	1	0.999	7	45	45	71	0	0	0	0	0	0	4	6	1	7	6	2	0	0	0	0	0	0	3	3	3	3	4	3	0	0	0	0	0	0	4	6	1	7	6	2
ProteinCenter:sp_canonical|P12658	ProteinCenter:sp_canonical|P12658 Calbindin [OS=Mus musculus]	ProteinCenter:sp_canonical|P12658 Calbindin [OS=Mus musculus]		261			ProteinCenter:sp_canonical|P12658 Calbindin [OS=Mus musculus]	1	0.999	10	51	48	51	3	4	5	2	1	0	0	0	0	0	0	1	3	4	6	5	5	1	3	1	2	3	2	0	3	4	5	2	1	0	0	0	0	0	0	1
ProteinCenter:sp_canonical|P12787	ProteinCenter:sp_canonical|P12787 Cytochrome c oxidase subunit 5A, mitochondrial [OS=Mus musculus]	ProteinCenter:sp_canonical|P12787 Cytochrome c oxidase subunit 5A, mitochondrial [OS=Mus musculus]		146			ProteinCenter:sp_canonical|P12787 Cytochrome c oxidase subunit 5A, mitochondrial [OS=Mus musculus]	1	0.999	2	20	20	20	0	0	0	0	0	0	1	2	1	1	1	2	0	0	0	0	0	0	1	2	2	2	3	2	0	0	0	0	0	0	1	2	1	1	1	2
ProteinCenter:sp_canonical|P12970	ProteinCenter:sp_canonical|P12970 60S ribosomal protein L7a [OS=Mus musculus]	ProteinCenter:sp_canonical|P12970 60S ribosomal protein L7a [OS=Mus musculus]		266			ProteinCenter:sp_canonical|P12970 60S ribosomal protein L7a [OS=Mus musculus]	1	0.999	17	160	158	160	0	0	0	0	0	0	14	15	14	18	17	13	0	0	0	0	0	0	15	11	13	10	7	13	0	0	0	0	0	0	14	14	14	18	17	13
ProteinCenter:sp_canonical|P13020	ProteinCenter:sp_canonical|P13020 Gelsolin [OS=Mus musculus]	ProteinCenter:sp_canonical|P13020 Gelsolin [OS=Mus musculus]		780			ProteinCenter:sp_canonical|P13020 Gelsolin [OS=Mus musculus]	1	0.999	14	112	70	112	7	9	6	7	9	10	8	8	6	4	7	5	2	1	2	2	2	2	2	3	3	3	1	3	3	5	3	5	7	8	6	5	4	2	5	3
ProteinCenter:sp_canonical|P13439	ProteinCenter:sp_canonical|P13439 Uridine 5'-monophosphate synthase [OS=Mus musculus]	ProteinCenter:sp_canonical|P13439 Uridine 5'-monophosphate synthase [OS=Mus musculus]		481			ProteinCenter:sp_canonical|P13439 Uridine 5'-monophosphate synthase [OS=Mus musculus]	1	0.999	4	33	33	33	0	0	0	0	0	0	2	2	2	2	4	1	0	0	0	0	0	0	5	6	6	1	0	2	0	0	0	0	0	0	2	2	2	2	4	1
ProteinCenter:sp_canonical|P13516	ProteinCenter:sp_canonical|P13516 Acyl-CoA desaturase 1 [OS=Mus musculus]	ProteinCenter:sp_canonical|P13516 Acyl-CoA desaturase 1 [OS=Mus musculus]		355			ProteinCenter:sp_canonical|P13516 Acyl-CoA desaturase 1 [OS=Mus musculus]	1	0.9989	3	9	4	9	0	0	0	0	0	0	2	1	1	1	2	1	0	0	0	0	0	0	0	0	0	0	0	1	0	0	0	0	0	0	0	0	0	1	1	1
ProteinCenter:sp_canonical|P13597	ProteinCenter:sp_canonical|P13597 Intercellular adhesion molecule 1 [OS=Mus musculus]	ProteinCenter:sp_canonical|P13597 Intercellular adhesion molecule 1 [OS=Mus musculus]		537			ProteinCenter:sp_canonical|P13597 Intercellular adhesion molecule 1 [OS=Mus musculus]	1	0.999	2	5	5	5	0	0	0	0	0	0	1	2	0	0	0	0	0	0	0	0	0	0	0	0	0	1	0	1	0	0	0	0	0	0	1	2	0	0	0	0
ProteinCenter:sp_canonical|P13707	ProteinCenter:sp_canonical|P13707 Glycerol-3-phosphate dehydrogenase [NAD(+)], cytoplasmic [OS=Mus musculus]	ProteinCenter:sp_canonical|P13707 Glycerol-3-phosphate dehydrogenase [NAD(+)], cytoplasmic [OS=Mus musculus]		349			ProteinCenter:sp_canonical|P13707 Glycerol-3-phosphate dehydrogenase [NAD(+)], cytoplasmic [OS=Mus musculus]	1	0.999	23	173	156	173	1	1	0	0	0	0	8	11	11	12	17	14	0	1	1	2	0	1	18	15	18	13	13	16	1	1	0	0	0	0	7	10	10	10	15	13
ProteinCenter:sp_canonical|P14094	ProteinCenter:sp_canonical|P14094 Sodium/potassium-transporting ATPase subunit beta-1 [OS=Mus musculus]	ProteinCenter:sp_canonical|P14094 Sodium/potassium-transporting ATPase subunit beta-1 [OS=Mus musculus]		304			ProteinCenter:sp_canonical|P14094 Sodium/potassium-transporting ATPase subunit beta-1 [OS=Mus musculus]	1	0.999	7	36	36	36	1	1	1	0	0	0	1	0	1	4	4	5	1	2	2	0	0	0	2	1	4	1	3	2	1	1	1	0	0	0	1	0	1	4	4	5
ProteinCenter:sp_canonical|P14115	ProteinCenter:sp_canonical|P14115 60S ribosomal protein L27a [OS=Mus musculus]	ProteinCenter:sp_canonical|P14115 60S ribosomal protein L27a [OS=Mus musculus]		148			ProteinCenter:sp_canonical|P14115 60S ribosomal protein L27a [OS=Mus musculus]	1	0.999	5	68	68	68	0	0	0	0	0	0	6	6	6	6	6	6	0	0	0	0	0	0	7	5	6	4	4	6	0	0	0	0	0	0	6	6	6	6	6	6
ProteinCenter:sp_canonical|P14131	ProteinCenter:sp_canonical|P14131 40S ribosomal protein S16 [OS=Mus musculus]	ProteinCenter:sp_canonical|P14131 40S ribosomal protein S16 [OS=Mus musculus]		146			ProteinCenter:sp_canonical|P14131 40S ribosomal protein S16 [OS=Mus musculus]	1	0.999	11	106	106	106	0	0	0	0	0	0	9	11	9	10	10	9	0	0	0	0	0	0	10	8	12	6	5	7	0	0	0	0	0	0	9	11	9	10	10	9
ProteinCenter:sp_canonical|P14148	ProteinCenter:sp_canonical|P14148 60S ribosomal protein L7 [OS=Mus musculus]	ProteinCenter:sp_canonical|P14148 60S ribosomal protein L7 [OS=Mus musculus]		270			ProteinCenter:sp_canonical|P14148 60S ribosomal protein L7 [OS=Mus musculus]	1	0.999	18	155	153	155	0	0	0	0	0	0	11	16	11	17	16	19	0	0	0	0	0	0	15	14	14	9	6	7	0	0	0	0	0	0	11	16	11	16	15	19
ProteinCenter:sp_canonical|P14152	ProteinCenter:sp_canonical|P14152 Malate dehydrogenase, cytoplasmic [OS=Mus musculus]	ProteinCenter:sp_canonical|P14152 Malate dehydrogenase, cytoplasmic [OS=Mus musculus]		334			ProteinCenter:sp_canonical|P14152 Malate dehydrogenase, cytoplasmic [OS=Mus musculus]	1	0.999	23	538	529	538	34	33	32	32	32	28	15	16	14	7	10	7	21	26	24	37	30	25	16	18	19	21	18	23	33	32	32	32	31	27	15	16	14	7	10	7
ProteinCenter:sp_canonical|P14206	ProteinCenter:sp_canonical|P14206 40S ribosomal protein SA [OS=Mus musculus]	ProteinCenter:sp_canonical|P14206 40S ribosomal protein SA [OS=Mus musculus]		295			ProteinCenter:sp_canonical|P14206 40S ribosomal protein SA [OS=Mus musculus]	1	0.999	5	59	59	59	0	0	0	0	0	0	4	4	5	4	5	4	0	0	0	0	0	0	5	7	7	5	3	6	0	0	0	0	0	0	4	4	5	4	5	4
ProteinCenter:sp_canonical|P14211	ProteinCenter:sp_canonical|P14211 Calreticulin [OS=Mus musculus]	ProteinCenter:sp_canonical|P14211 Calreticulin [OS=Mus musculus]		416			ProteinCenter:sp_canonical|P14211 Calreticulin [OS=Mus musculus]	1	0.999	12	96	96	96	2	2	3	2	2	1	10	8	6	9	8	9	2	2	2	2	1	3	4	4	5	4	2	3	2	2	3	2	2	1	10	8	6	9	8	9
ProteinCenter:sp_canonical|P14576	ProteinCenter:sp_canonical|P14576 Signal recognition particle 54 kDa protein [OS=Mus musculus]	ProteinCenter:sp_canonical|P14576 Signal recognition particle 54 kDa protein [OS=Mus musculus]		504			ProteinCenter:sp_canonical|P14576 Signal recognition particle 54 kDa protein [OS=Mus musculus]	1	0.999	4	21	21	21	0	0	0	0	0	0	2	2	2	4	3	3	0	0	0	0	0	0	2	1	1	0	0	1	0	0	0	0	0	0	2	2	2	4	3	3
ProteinCenter:sp_canonical|P14602	ProteinCenter:sp_canonical|P14602 Heat shock protein beta-1 [OS=Mus musculus]	ProteinCenter:sp_canonical|P14602 Heat shock protein beta-1 [OS=Mus musculus]		209			ProteinCenter:sp_canonical|P14602 Heat shock protein beta-1 [OS=Mus musculus]	0.9611	0.9982	1	1	1	1	0	0	0	0	0	0	0	0	0	0	1	0	0	0	0	0	0	0	0	0	0	0	0	0	0	0	0	0	0	0	0	0	0	0	1	0
ProteinCenter:sp_canonical|P14685	ProteinCenter:sp_canonical|P14685 26S proteasome non-ATPase regulatory subunit 3 [OS=Mus musculus]	ProteinCenter:sp_canonical|P14685 26S proteasome non-ATPase regulatory subunit 3 [OS=Mus musculus]		530			ProteinCenter:sp_canonical|P14685 26S proteasome non-ATPase regulatory subunit 3 [OS=Mus musculus]	1	0.999	5	14	14	14	0	0	0	0	0	0	1	2	1	2	1	0	0	0	0	0	0	0	1	1	1	0	3	1	0	0	0	0	0	0	1	2	1	2	1	0
ProteinCenter:sp_canonical|P14733	ProteinCenter:sp_canonical|P14733 Lamin-B1 [OS=Mus musculus]	ProteinCenter:sp_canonical|P14733 Lamin-B1 [OS=Mus musculus]		588			ProteinCenter:sp_canonical|P14733 Lamin-B1 [OS=Mus musculus]	1	0.999	3	6	5	6	1	1	0	0	0	0	0	0	0	0	0	0	2	0	2	0	0	0	0	0	0	0	0	0	1	1	0	0	0	0	0	0	0	0	0	0
ProteinCenter:sp_canonical|P14824	ProteinCenter:sp_canonical|P14824 Annexin A6 [OS=Mus musculus]	ProteinCenter:sp_canonical|P14824 Annexin A6 [OS=Mus musculus]		673			ProteinCenter:sp_canonical|P14824 Annexin A6 [OS=Mus musculus]	1	0.999	20	85	60	85	3	5	7	5	4	7	12	8	11	5	2	3	1	0	0	0	1	0	3	2	2	3	0	1	0	3	5	3	2	5	10	7	8	4	2	3
ProteinCenter:sp_canonical|P14869	ProteinCenter:sp_canonical|P14869 60S acidic ribosomal protein P0 [OS=Mus musculus]	ProteinCenter:sp_canonical|P14869 60S acidic ribosomal protein P0 [OS=Mus musculus]		317			ProteinCenter:sp_canonical|P14869 60S acidic ribosomal protein P0 [OS=Mus musculus]	1	0.999	11	75	75	75	0	0	0	0	0	0	7	8	6	6	7	7	0	0	0	0	0	0	4	6	5	7	5	7	0	0	0	0	0	0	7	8	6	6	7	7
ProteinCenter:sp_canonical|P15105	ProteinCenter:sp_canonical|P15105 Glutamine synthetase [OS=Mus musculus]	ProteinCenter:sp_canonical|P15105 Glutamine synthetase [OS=Mus musculus]		373			ProteinCenter:sp_canonical|P15105 Glutamine synthetase [OS=Mus musculus]	1	0.999	5	41	41	41	0	0	0	0	0	0	2	2	3	2	1	5	0	0	2	0	0	0	4	5	4	3	5	3	0	0	0	0	0	0	2	2	3	2	1	5
ProteinCenter:sp_canonical|P15327	ProteinCenter:sp_canonical|P15327 Bisphosphoglycerate mutase [OS=Mus musculus]	ProteinCenter:sp_canonical|P15327 Bisphosphoglycerate mutase [OS=Mus musculus]		259			ProteinCenter:sp_canonical|P15327 Bisphosphoglycerate mutase [OS=Mus musculus]	0.9751	0.9988	1	1	1	1	0	0	0	0	0	0	0	0	0	0	0	0	0	0	0	0	0	0	0	1	0	0	0	0	0	0	0	0	0	0	0	0	0	0	0	0
ProteinCenter:sp_canonical|P15392	ProteinCenter:sp_canonical|P15392 Cytochrome P450 2A4 [OS=Mus musculus]	ProteinCenter:sp_canonical|P15392 Cytochrome P450 2A4 [OS=Mus musculus]		494			ProteinCenter:sp_canonical|P15392 Cytochrome P450 2A4 [OS=Mus musculus]	1	0.999	6	24	4	24	0	0	0	0	0	0	2	2	1	1	3	3	0	0	0	0	0	0	1	0	2	3	3	3	0	0	0	0	0	0	0	0	0	0	1	0
ProteinCenter:sp_canonical|P15532	ProteinCenter:sp_canonical|P15532 Nucleoside diphosphate kinase A [OS=Mus musculus]	ProteinCenter:sp_canonical|P15532 Nucleoside diphosphate kinase A [OS=Mus musculus]		152			ProteinCenter:sp_canonical|P15532 Nucleoside diphosphate kinase A [OS=Mus musculus]	1	0.999	8	116	59	116	12	10	9	6	7	7	1	2	3	0	0	2	7	7	8	6	6	6	2	4	4	1	2	4	7	7	6	4	4	3	0	1	1	0	0	1
ProteinCenter:sp_canonical|P15864	ProteinCenter:sp_canonical|P15864 Histone H1.2 [OS=Mus musculus]	ProteinCenter:sp_canonical|P15864 Histone H1.2 [OS=Mus musculus]		212			ProteinCenter:sp_canonical|P15864 Histone H1.2 [OS=Mus musculus]	0.9673	0.9962	3	3	3	11	0	0	0	0	0	0	1	0	0	2	0	0	0	0	0	0	0	0	0	0	0	0	0	0	0	0	0	0	0	0	1	0	0	2	0	0
ProteinCenter:sp_canonical|P16015	ProteinCenter:sp_canonical|P16015 Carbonic anhydrase 3 [OS=Mus musculus]	ProteinCenter:sp_canonical|P16015 Carbonic anhydrase 3 [OS=Mus musculus]		260			ProteinCenter:sp_canonical|P16015 Carbonic anhydrase 3 [OS=Mus musculus]	1	0.999	2	4	4	4	0	0	0	0	0	0	0	0	0	0	0	0	0	0	1	0	0	0	0	1	0	1	1	0	0	0	0	0	0	0	0	0	0	0	0	0
ProteinCenter:sp_canonical|P16045	ProteinCenter:sp_canonical|P16045 Galectin-1 [OS=Mus musculus]	ProteinCenter:sp_canonical|P16045 Galectin-1 [OS=Mus musculus]		135			ProteinCenter:sp_canonical|P16045 Galectin-1 [OS=Mus musculus]	0.9026	0.9951	1	1	1	1	0	0	0	0	0	0	0	0	0	1	0	0	0	0	0	0	0	0	0	0	0	0	0	0	0	0	0	0	0	0	0	0	0	1	0	0
ProteinCenter:sp_canonical|P16125	ProteinCenter:sp_canonical|P16125 L-lactate dehydrogenase B chain [OS=Mus musculus]	ProteinCenter:sp_canonical|P16125 L-lactate dehydrogenase B chain [OS=Mus musculus]		334			ProteinCenter:sp_canonical|P16125 L-lactate dehydrogenase B chain [OS=Mus musculus]	1	0.999	20	411	411	561	25	22	22	19	18	21	14	14	14	17	16	12	17	15	16	19	20	19	19	19	14	14	10	15	25	22	22	19	18	21	14	14	14	17	16	12
ProteinCenter:sp_canonical|P16254	ProteinCenter:sp_canonical|P16254 Signal recognition particle 14 kDa protein [OS=Mus musculus]	ProteinCenter:sp_canonical|P16254 Signal recognition particle 14 kDa protein [OS=Mus musculus]		110			ProteinCenter:sp_canonical|P16254 Signal recognition particle 14 kDa protein [OS=Mus musculus]	0.9783	0.999	1	1	1	1	0	0	0	0	0	0	0	0	0	0	0	1	0	0	0	0	0	0	0	0	0	0	0	0	0	0	0	0	0	0	0	0	0	0	0	1
ProteinCenter:sp_canonical|P16331	ProteinCenter:sp_canonical|P16331 Phenylalanine-4-hydroxylase [OS=Mus musculus]	ProteinCenter:sp_canonical|P16331 Phenylalanine-4-hydroxylase [OS=Mus musculus]		453			ProteinCenter:sp_canonical|P16331 Phenylalanine-4-hydroxylase [OS=Mus musculus]	1	0.999	8	35	35	35	0	0	0	0	0	0	0	1	2	2	3	3	1	1	1	0	0	1	4	4	3	2	3	4	0	0	0	0	0	0	0	1	2	2	3	3
ProteinCenter:sp_canonical|P16332	ProteinCenter:sp_canonical|P16332 Methylmalonyl-CoA mutase, mitochondrial [OS=Mus musculus]	ProteinCenter:sp_canonical|P16332 Methylmalonyl-CoA mutase, mitochondrial [OS=Mus musculus]		748			ProteinCenter:sp_canonical|P16332 Methylmalonyl-CoA mutase, mitochondrial [OS=Mus musculus]	1	0.999	7	33	33	33	4	4	2	3	1	3	0	0	0	0	0	0	2	3	1	3	4	3	0	0	0	0	0	0	4	4	2	3	1	3	0	0	0	0	0	0
ProteinCenter:sp_canonical|P16406	ProteinCenter:sp_canonical|P16406 Glutamyl aminopeptidase [OS=Mus musculus]	ProteinCenter:sp_canonical|P16406 Glutamyl aminopeptidase [OS=Mus musculus]		945			ProteinCenter:sp_canonical|P16406 Glutamyl aminopeptidase [OS=Mus musculus]	1	0.999	10	22	22	22	0	0	0	0	0	1	2	1	1	1	1	2	0	0	0	0	0	0	5	3	2	2	1	0	0	0	0	0	0	1	2	1	1	1	1	2
ProteinCenter:sp_canonical|P16460	ProteinCenter:sp_canonical|P16460 Argininosuccinate synthase [OS=Mus musculus]	ProteinCenter:sp_canonical|P16460 Argininosuccinate synthase [OS=Mus musculus]		412			ProteinCenter:sp_canonical|P16460 Argininosuccinate synthase [OS=Mus musculus]	1	0.999	34	839	839	839	8	8	8	5	5	7	53	54	47	63	64	57	7	6	9	9	6	6	72	72	68	65	66	74	8	8	8	5	5	7	53	54	47	63	64	57
ProteinCenter:sp_canonical|P16546	ProteinCenter:sp_canonical|P16546 Spectrin alpha chain, non-erythrocytic 1 [OS=Mus musculus]	ProteinCenter:sp_canonical|P16546 Spectrin alpha chain, non-erythrocytic 1 [OS=Mus musculus]		2472			ProteinCenter:sp_canonical|P16546 Spectrin alpha chain, non-erythrocytic 1 [OS=Mus musculus]	1	0.999	145	1482	1480	1482	87	85	81	68	73	79	68	73	76	56	66	62	53	55	63	58	59	64	42	43	33	46	37	55	86	85	80	68	73	79	68	73	76	56	66	62
ProteinCenter:sp_canonical|P16675	ProteinCenter:sp_canonical|P16675 Lysosomal protective protein [OS=Mus musculus]	ProteinCenter:sp_canonical|P16675 Lysosomal protective protein [OS=Mus musculus]		474			ProteinCenter:sp_canonical|P16675 Lysosomal protective protein [OS=Mus musculus]	0.9017	0.9951	1	2	2	2	0	0	0	0	0	0	0	0	0	0	0	0	0	0	0	0	0	0	1	0	1	0	0	0	0	0	0	0	0	0	0	0	0	0	0	0
ProteinCenter:sp_canonical|P16858	ProteinCenter:sp_canonical|P16858 Glyceraldehyde-3-phosphate dehydrogenase [OS=Mus musculus]	ProteinCenter:sp_canonical|P16858 Glyceraldehyde-3-phosphate dehydrogenase [OS=Mus musculus]		333			ProteinCenter:sp_canonical|P16858 Glyceraldehyde-3-phosphate dehydrogenase [OS=Mus musculus]	1	0.999	22	581	553	581	3	3	2	3	1	1	39	43	46	47	49	46	9	4	4	6	3	4	42	50	45	45	40	46	3	3	2	3	1	1	37	40	44	44	46	43
ProteinCenter:sp_canonical|P17047	ProteinCenter:sp_canonical|P17047 Lysosome-associated membrane glycoprotein 2 [OS=Mus musculus]	ProteinCenter:sp_canonical|P17047 Lysosome-associated membrane glycoprotein 2 [OS=Mus musculus]		415			ProteinCenter:sp_canonical|P17047 Lysosome-associated membrane glycoprotein 2 [OS=Mus musculus]	1	0.9986	2	8	8	8	0	0	0	0	0	0	1	1	2	1	1	1	0	0	0	0	0	0	1	0	0	0	0	0	0	0	0	0	0	0	1	1	2	1	1	1
ProteinCenter:sp_canonical|P17182	ProteinCenter:sp_canonical|P17182 Alpha-enolase [OS=Mus musculus]	ProteinCenter:sp_canonical|P17182 Alpha-enolase [OS=Mus musculus]		434			ProteinCenter:sp_canonical|P17182 Alpha-enolase [OS=Mus musculus]	1	0.999	26	348	289	348	8	8	5	3	5	4	23	25	22	18	18	17	9	8	11	8	13	10	24	21	24	18	23	23	7	6	3	2	3	4	19	22	19	15	14	14
ProteinCenter:sp_canonical|P17426	ProteinCenter:sp_canonical|P17426 AP-2 complex subunit alpha-1 [OS=Mus musculus]	ProteinCenter:sp_canonical|P17426 AP-2 complex subunit alpha-1 [OS=Mus musculus]		977			ProteinCenter:sp_canonical|P17426 AP-2 complex subunit alpha-1 [OS=Mus musculus]	1	0.999	6	10	10	28	0	0	0	0	0	0	1	1	1	1	1	1	0	0	0	0	0	0	1	0	1	1	0	1	0	0	0	0	0	0	1	1	1	1	1	1
ProteinCenter:sp_canonical|P17427	ProteinCenter:sp_canonical|P17427 AP-2 complex subunit alpha-2 [OS=Mus musculus]	ProteinCenter:sp_canonical|P17427 AP-2 complex subunit alpha-2 [OS=Mus musculus]		938			ProteinCenter:sp_canonical|P17427 AP-2 complex subunit alpha-2 [OS=Mus musculus]	1	0.999	11	70	52	70	0	0	0	0	0	0	4	5	6	6	6	7	1	0	0	1	0	0	3	7	8	7	3	6	0	0	0	0	0	0	3	3	4	5	4	6
ProteinCenter:sp_canonical|P17563	ProteinCenter:sp_canonical|P17563 Methanethiol oxidase [OS=Mus musculus]	ProteinCenter:sp_canonical|P17563 Methanethiol oxidase [OS=Mus musculus]		472			ProteinCenter:sp_canonical|P17563 Methanethiol oxidase [OS=Mus musculus]	1	0.999	15	153	17	153	5	8	7	6	7	6	3	3	4	6	5	5	6	8	8	11	4	6	9	9	9	5	6	7	0	2	2	2	0	0	0	0	0	0	1	0
ProteinCenter:sp_canonical|P17665	ProteinCenter:sp_canonical|P17665 Cytochrome c oxidase subunit 7C, mitochondrial [OS=Mus musculus]	ProteinCenter:sp_canonical|P17665 Cytochrome c oxidase subunit 7C, mitochondrial [OS=Mus musculus]		63			ProteinCenter:sp_canonical|P17665 Cytochrome c oxidase subunit 7C, mitochondrial [OS=Mus musculus]	0.9779	0.999	1	8	8	8	0	0	0	0	0	0	1	1	1	0	0	0	0	0	0	0	0	0	1	1	1	1	0	1	0	0	0	0	0	0	1	1	1	0	0	0
ProteinCenter:sp_canonical|P17710	ProteinCenter:sp_canonical|P17710 Hexokinase-1 [OS=Mus musculus]	ProteinCenter:sp_canonical|P17710 Hexokinase-1 [OS=Mus musculus]		974			ProteinCenter:sp_canonical|P17710 Hexokinase-1 [OS=Mus musculus]	1	0.999	6	29	29	29	1	3	1	2	1	1	2	2	2	2	3	2	1	0	0	0	1	0	1	1	0	1	0	2	1	3	1	2	1	1	2	2	2	2	3	2
ProteinCenter:sp_canonical|P17717	ProteinCenter:sp_canonical|P17717 UDP-glucuronosyltransferase 2B17 [OS=Mus musculus]	ProteinCenter:sp_canonical|P17717 UDP-glucuronosyltransferase 2B17 [OS=Mus musculus]		530			ProteinCenter:sp_canonical|P17717 UDP-glucuronosyltransferase 2B17 [OS=Mus musculus]	1	0.999	6	44	44	45	0	0	0	0	0	0	3	6	4	7	4	5	0	0	0	0	0	0	3	3	1	3	2	3	0	0	0	0	0	0	3	6	4	7	4	5
ProteinCenter:sp_canonical|P17742	ProteinCenter:sp_canonical|P17742 Peptidyl-prolyl cis-trans isomerase A [OS=Mus musculus]	ProteinCenter:sp_canonical|P17742 Peptidyl-prolyl cis-trans isomerase A [OS=Mus musculus]		164			ProteinCenter:sp_canonical|P17742 Peptidyl-prolyl cis-trans isomerase A [OS=Mus musculus]	1	0.999	8	69	22	69	2	1	1	5	4	2	3	4	2	2	4	3	1	3	5	4	5	2	3	3	1	3	2	4	0	0	0	3	2	0	1	1	0	0	1	1
ProteinCenter:sp_canonical|P17751	ProteinCenter:sp_canonical|P17751 Triosephosphate isomerase [OS=Mus musculus]	ProteinCenter:sp_canonical|P17751 Triosephosphate isomerase [OS=Mus musculus]		249			ProteinCenter:sp_canonical|P17751 Triosephosphate isomerase [OS=Mus musculus]	1	0.999	9	130	130	130	4	7	7	4	5	10	3	3	3	3	4	3	5	4	8	7	6	3	8	7	10	4	6	6	4	7	7	4	5	10	3	3	3	3	4	3
ProteinCenter:sp_canonical|P17879	ProteinCenter:sp_canonical|P17879 Heat shock 70 kDa protein 1B [OS=Mus musculus]	ProteinCenter:sp_canonical|P17879 Heat shock 70 kDa protein 1B [OS=Mus musculus]		642			ProteinCenter:sp_canonical|P17879 Heat shock 70 kDa protein 1B [OS=Mus musculus]	1	0.999	14	30	0	182	0	0	0	0	0	0	3	3	3	1	2	2	0	0	0	0	0	0	2	2	3	3	4	2	0	0	0	0	0	0	0	0	0	0	0	0
ProteinCenter:sp_canonical|P18242	ProteinCenter:sp_canonical|P18242 Cathepsin D [OS=Mus musculus]	ProteinCenter:sp_canonical|P18242 Cathepsin D [OS=Mus musculus]		410			ProteinCenter:sp_canonical|P18242 Cathepsin D [OS=Mus musculus]	0.9995	0.9989	2	10	10	10	0	0	0	2	2	1	1	1	1	0	0	0	0	0	0	0	0	0	0	0	1	1	0	0	0	0	0	2	2	1	1	1	1	0	0	0
ProteinCenter:sp_canonical|P18654	ProteinCenter:sp_canonical|P18654 Ribosomal protein S6 kinase alpha-3 [OS=Mus musculus]	ProteinCenter:sp_canonical|P18654 Ribosomal protein S6 kinase alpha-3 [OS=Mus musculus]		740			ProteinCenter:sp_canonical|P18654 Ribosomal protein S6 kinase alpha-3 [OS=Mus musculus]	1	0.9982	2	3	3	3	0	0	0	0	0	0	1	0	0	0	1	0	0	0	0	0	0	0	1	0	0	0	0	0	0	0	0	0	0	0	1	0	0	0	1	0
ProteinCenter:sp_canonical|P18760	ProteinCenter:sp_canonical|P18760 Cofilin-1 [OS=Mus musculus]	ProteinCenter:sp_canonical|P18760 Cofilin-1 [OS=Mus musculus]		166			ProteinCenter:sp_canonical|P18760 Cofilin-1 [OS=Mus musculus]	1	0.999	16	141	130	163	2	3	0	2	2	2	9	13	12	10	15	12	3	1	2	1	2	2	10	9	13	7	3	6	2	3	0	2	2	2	8	12	11	8	14	12
ProteinCenter:sp_canonical|P18894	ProteinCenter:sp_canonical|P18894 D-amino-acid oxidase [OS=Mus musculus]	ProteinCenter:sp_canonical|P18894 D-amino-acid oxidase [OS=Mus musculus]		345			ProteinCenter:sp_canonical|P18894 D-amino-acid oxidase [OS=Mus musculus]	0.999	0.999	2	12	12	12	0	0	0	0	0	0	1	1	1	1	1	1	0	0	0	0	0	0	1	2	1	1	1	0	0	0	0	0	0	0	1	1	1	1	1	1
ProteinCenter:sp_canonical|P19001	ProteinCenter:sp_canonical|P19001 Keratin, type I cytoskeletal 19 [OS=Mus musculus]	ProteinCenter:sp_canonical|P19001 Keratin, type I cytoskeletal 19 [OS=Mus musculus]		403			ProteinCenter:sp_canonical|P19001 Keratin, type I cytoskeletal 19 [OS=Mus musculus]	1	0.999	6	12	2	70	1	1	1	0	0	0	1	0	0	2	0	1	1	2	0	1	0	0	0	1	0	0	0	0	0	0	0	0	0	0	0	0	0	1	0	0
ProteinCenter:sp_canonical|P19096	ProteinCenter:sp_canonical|P19096 Fatty acid synthase [OS=Mus musculus]	ProteinCenter:sp_canonical|P19096 Fatty acid synthase [OS=Mus musculus]		2504			ProteinCenter:sp_canonical|P19096 Fatty acid synthase [OS=Mus musculus]	1	0.999	67	526	526	526	0	0	0	0	0	0	47	68	56	53	55	49	0	0	0	1	0	0	39	33	34	33	26	32	0	0	0	0	0	0	47	68	56	53	55	49
ProteinCenter:sp_canonical|P19157	ProteinCenter:sp_canonical|P19157 Glutathione S-transferase P 1 [OS=Mus musculus]	ProteinCenter:sp_canonical|P19157 Glutathione S-transferase P 1 [OS=Mus musculus]		210			ProteinCenter:sp_canonical|P19157 Glutathione S-transferase P 1 [OS=Mus musculus]	1	0.999	4	15	1	15	0	0	0	0	0	0	1	1	1	1	2	1	0	0	0	0	0	0	1	1	1	2	2	1	0	0	0	0	0	0	0	0	0	0	0	0
ProteinCenter:sp_canonical|P19253	ProteinCenter:sp_canonical|P19253 60S ribosomal protein L13a [OS=Mus musculus]	ProteinCenter:sp_canonical|P19253 60S ribosomal protein L13a [OS=Mus musculus]		203			ProteinCenter:sp_canonical|P19253 60S ribosomal protein L13a [OS=Mus musculus]	1	0.999	12	133	133	133	0	0	0	0	0	0	8	9	7	14	14	11	0	0	0	0	0	0	12	14	12	9	11	12	0	0	0	0	0	0	8	9	7	14	14	11
ProteinCenter:sp_canonical|P19324	ProteinCenter:sp_canonical|P19324 Serpin H1 [OS=Mus musculus]	ProteinCenter:sp_canonical|P19324 Serpin H1 [OS=Mus musculus]		417			ProteinCenter:sp_canonical|P19324 Serpin H1 [OS=Mus musculus]	1	0.999	3	7	7	7	0	0	0	0	0	0	1	1	1	1	0	0	0	0	0	0	0	0	0	0	2	0	1	0	0	0	0	0	0	0	1	1	1	1	0	0
ProteinCenter:sp_canonical|P19536	ProteinCenter:sp_canonical|P19536 Cytochrome c oxidase subunit 5B, mitochondrial [OS=Mus musculus]	ProteinCenter:sp_canonical|P19536 Cytochrome c oxidase subunit 5B, mitochondrial [OS=Mus musculus]		128			ProteinCenter:sp_canonical|P19536 Cytochrome c oxidase subunit 5B, mitochondrial [OS=Mus musculus]	1	0.9933	5	23	16	23	0	0	0	0	0	0	1	1	1	2	3	0	0	0	0	0	0	0	1	2	1	2	5	4	0	0	0	0	0	0	1	1	1	2	3	0
ProteinCenter:sp_canonical|P19783	ProteinCenter:sp_canonical|P19783 Cytochrome c oxidase subunit 4 isoform 1, mitochondrial [OS=Mus musculus]	ProteinCenter:sp_canonical|P19783 Cytochrome c oxidase subunit 4 isoform 1, mitochondrial [OS=Mus musculus]		169			ProteinCenter:sp_canonical|P19783 Cytochrome c oxidase subunit 4 isoform 1, mitochondrial [OS=Mus musculus]	0.9783	0.999	1	9	9	9	0	0	0	0	0	0	1	0	1	1	1	1	0	0	0	0	0	0	0	1	1	1	0	1	0	0	0	0	0	0	1	0	1	1	1	1
ProteinCenter:sp_canonical|P20029	ProteinCenter:sp_canonical|P20029 Endoplasmic reticulum chaperone BiP [OS=Mus musculus]	ProteinCenter:sp_canonical|P20029 Endoplasmic reticulum chaperone BiP [OS=Mus musculus]		655			ProteinCenter:sp_canonical|P20029 Endoplasmic reticulum chaperone BiP [OS=Mus musculus]	1	0.999	24	225	225	323	3	3	6	4	6	7	15	16	15	22	18	15	1	3	2	4	5	5	14	15	17	9	9	11	3	3	6	4	6	7	15	16	15	22	18	15
ProteinCenter:sp_canonical|P20060	ProteinCenter:sp_canonical|P20060 Beta-hexosaminidase subunit beta [OS=Mus musculus]	ProteinCenter:sp_canonical|P20060 Beta-hexosaminidase subunit beta [OS=Mus musculus]		536			ProteinCenter:sp_canonical|P20060 Beta-hexosaminidase subunit beta [OS=Mus musculus]	0.9777	0.999	1	6	6	6	1	1	0	0	0	0	0	0	0	0	0	0	1	1	1	0	1	0	0	0	0	0	0	0	1	1	0	0	0	0	0	0	0	0	0	0
ProteinCenter:sp_canonical|P20108	ProteinCenter:sp_canonical|P20108 Thioredoxin-dependent peroxide reductase, mitochondrial [OS=Mus musculus]	ProteinCenter:sp_canonical|P20108 Thioredoxin-dependent peroxide reductase, mitochondrial [OS=Mus musculus]		257			ProteinCenter:sp_canonical|P20108 Thioredoxin-dependent peroxide reductase, mitochondrial [OS=Mus musculus]	1	0.9989	5	40	40	40	2	2	1	3	5	2	1	1	1	2	1	2	1	1	1	1	4	2	1	2	2	1	0	1	2	2	1	3	5	2	1	1	1	2	1	2
ProteinCenter:sp_canonical|P20152	ProteinCenter:sp_canonical|P20152 Vimentin [OS=Mus musculus]	ProteinCenter:sp_canonical|P20152 Vimentin [OS=Mus musculus]		466			ProteinCenter:sp_canonical|P20152 Vimentin [OS=Mus musculus]	1	0.999	14	55	45	95	5	5	6	6	6	6	1	3	2	0	2	2	1	2	2	0	1	1	1	1	0	0	0	2	3	4	5	4	5	5	1	2	2	0	1	2
ProteinCenter:sp_canonical|P20852	ProteinCenter:sp_canonical|P20852 Cytochrome P450 2A5 [OS=Mus musculus]	ProteinCenter:sp_canonical|P20852 Cytochrome P450 2A5 [OS=Mus musculus]		494			ProteinCenter:sp_canonical|P20852 Cytochrome P450 2A5 [OS=Mus musculus]	0.9996	0.999	6	4	4	24	0	0	0	0	0	0	1	0	0	1	0	1	0	0	0	0	0	0	0	0	0	0	0	1	0	0	0	0	0	0	1	0	0	1	0	1
ProteinCenter:sp_canonical|P20918	ProteinCenter:sp_canonical|P20918 Plasminogen [OS=Mus musculus]	ProteinCenter:sp_canonical|P20918 Plasminogen [OS=Mus musculus]		812			ProteinCenter:sp_canonical|P20918 Plasminogen [OS=Mus musculus]	1	0.999	3	5	5	5	1	0	0	1	1	0	1	1	0	0	0	0	0	0	0	0	0	0	0	0	0	0	0	0	1	0	0	1	1	0	1	1	0	0	0	0
ProteinCenter:sp_canonical|P21107	ProteinCenter:sp_canonical|P21107 Tropomyosin alpha-3 chain [OS=Mus musculus]	ProteinCenter:sp_canonical|P21107 Tropomyosin alpha-3 chain [OS=Mus musculus]		285			ProteinCenter:sp_canonical|P21107 Tropomyosin alpha-3 chain [OS=Mus musculus]	1	0.999	17	104	28	187	6	4	6	6	6	8	3	4	4	4	3	4	4	5	4	6	2	4	3	3	4	4	2	5	3	2	3	2	1	2	0	0	0	2	1	1
ProteinCenter:sp_canonical|P21614	ProteinCenter:sp_canonical|P21614 Vitamin D-binding protein [OS=Mus musculus]	ProteinCenter:sp_canonical|P21614 Vitamin D-binding protein [OS=Mus musculus]		476			ProteinCenter:sp_canonical|P21614 Vitamin D-binding protein [OS=Mus musculus]	1	0.999	4	33	33	33	1	0	1	5	3	5	3	2	3	1	1	1	0	0	0	0	0	0	2	1	1	2	0	1	1	0	1	5	3	5	3	2	3	1	1	1
ProteinCenter:sp_canonical|P21981	ProteinCenter:sp_canonical|P21981 Protein-glutamine gamma-glutamyltransferase 2 [OS=Mus musculus]	ProteinCenter:sp_canonical|P21981 Protein-glutamine gamma-glutamyltransferase 2 [OS=Mus musculus]		686			ProteinCenter:sp_canonical|P21981 Protein-glutamine gamma-glutamyltransferase 2 [OS=Mus musculus]	1	0.999	10	41	41	41	0	0	0	1	1	1	1	1	1	1	1	3	2	2	2	0	0	1	7	5	4	1	4	2	0	0	0	1	1	1	1	1	1	1	1	3
ProteinCenter:sp_canonical|P22599	ProteinCenter:sp_canonical|P22599 Alpha-1-antitrypsin 1-2 [OS=Mus musculus]	ProteinCenter:sp_canonical|P22599 Alpha-1-antitrypsin 1-2 [OS=Mus musculus]		413			ProteinCenter:sp_canonical|P22599 Alpha-1-antitrypsin 1-2 [OS=Mus musculus]	1	0.999	13	6	6	164	1	1	0	1	1	2	0	0	0	0	0	0	0	0	0	0	0	0	0	0	0	0	0	0	1	1	0	1	1	2	0	0	0	0	0	0
ProteinCenter:sp_canonical|P22892	ProteinCenter:sp_canonical|P22892 AP-1 complex subunit gamma-1 [OS=Mus musculus]	ProteinCenter:sp_canonical|P22892 AP-1 complex subunit gamma-1 [OS=Mus musculus]		822			ProteinCenter:sp_canonical|P22892 AP-1 complex subunit gamma-1 [OS=Mus musculus]	1	0.999	3	7	7	7	1	1	1	0	0	0	0	1	0	0	0	0	0	0	0	0	1	0	0	0	0	1	1	0	1	1	1	0	0	0	0	1	0	0	0	0
ProteinCenter:sp_canonical|P22907	ProteinCenter:sp_canonical|P22907 Porphobilinogen deaminase [OS=Mus musculus]	ProteinCenter:sp_canonical|P22907 Porphobilinogen deaminase [OS=Mus musculus]		361			ProteinCenter:sp_canonical|P22907 Porphobilinogen deaminase [OS=Mus musculus]	0.9464	0.9974	1	2	2	2	0	0	0	1	1	0	0	0	0	0	0	0	0	0	0	0	0	0	0	0	0	0	0	0	0	0	0	1	1	0	0	0	0	0	0	0
ProteinCenter:sp_canonical|P23116	ProteinCenter:sp_canonical|P23116 Eukaryotic translation initiation factor 3 subunit A [OS=Mus musculus]	ProteinCenter:sp_canonical|P23116 Eukaryotic translation initiation factor 3 subunit A [OS=Mus musculus]		1344			ProteinCenter:sp_canonical|P23116 Eukaryotic translation initiation factor 3 subunit A [OS=Mus musculus]	1	0.999	18	76	75	76	0	0	0	0	0	0	9	7	7	4	4	8	0	0	0	0	0	0	8	9	3	9	2	6	0	0	0	0	0	0	9	6	7	4	4	8
ProteinCenter:sp_canonical|P23475	ProteinCenter:sp_canonical|P23475 X-ray repair cross-complementing protein 6 [OS=Mus musculus]	ProteinCenter:sp_canonical|P23475 X-ray repair cross-complementing protein 6 [OS=Mus musculus]		608			ProteinCenter:sp_canonical|P23475 X-ray repair cross-complementing protein 6 [OS=Mus musculus]	0.9783	0.999	1	12	12	12	0	0	0	0	0	0	1	1	1	1	1	1	0	0	0	0	0	0	1	1	1	1	1	1	0	0	0	0	0	0	1	1	1	1	1	1
ProteinCenter:sp_canonical|P23492	ProteinCenter:sp_canonical|P23492 Purine nucleoside phosphorylase [OS=Mus musculus]	ProteinCenter:sp_canonical|P23492 Purine nucleoside phosphorylase [OS=Mus musculus]		289			ProteinCenter:sp_canonical|P23492 Purine nucleoside phosphorylase [OS=Mus musculus]	1	0.999	5	27	27	27	2	1	2	2	2	1	0	1	0	0	0	0	3	3	2	2	2	1	1	1	0	0	1	0	2	1	2	2	2	1	0	1	0	0	0	0
ProteinCenter:sp_canonical|P23927	ProteinCenter:sp_canonical|P23927 Alpha-crystallin B chain [OS=Mus musculus]	ProteinCenter:sp_canonical|P23927 Alpha-crystallin B chain [OS=Mus musculus]		175			ProteinCenter:sp_canonical|P23927 Alpha-crystallin B chain [OS=Mus musculus]	1	0.999	6	21	21	21	0	0	0	0	0	0	2	3	3	1	1	1	0	0	0	0	0	0	1	1	1	3	1	3	0	0	0	0	0	0	2	3	3	1	1	1
ProteinCenter:sp_canonical|P23953	ProteinCenter:sp_canonical|P23953 Carboxylesterase 1C [OS=Mus musculus]	ProteinCenter:sp_canonical|P23953 Carboxylesterase 1C [OS=Mus musculus]		554			ProteinCenter:sp_canonical|P23953 Carboxylesterase 1C [OS=Mus musculus]	1	0.999	6	24	24	45	3	3	2	2	1	2	0	0	0	0	0	0	1	2	2	2	1	1	1	0	0	0	0	1	3	3	2	2	1	2	0	0	0	0	0	0
ProteinCenter:sp_canonical|P24270	ProteinCenter:sp_canonical|P24270 Catalase [OS=Mus musculus]	ProteinCenter:sp_canonical|P24270 Catalase [OS=Mus musculus]		527			ProteinCenter:sp_canonical|P24270 Catalase [OS=Mus musculus]	1	0.999	26	302	218	302	18	18	23	23	25	24	7	7	7	5	4	4	13	12	10	17	17	19	7	7	10	8	6	11	10	13	16	12	16	16	7	7	6	5	4	4
ProteinCenter:sp_canonical|P24369	ProteinCenter:sp_canonical|P24369 Peptidyl-prolyl cis-trans isomerase B [OS=Mus musculus]	ProteinCenter:sp_canonical|P24369 Peptidyl-prolyl cis-trans isomerase B [OS=Mus musculus]		216			ProteinCenter:sp_canonical|P24369 Peptidyl-prolyl cis-trans isomerase B [OS=Mus musculus]	1	0.999	5	32	32	32	0	0	0	0	0	0	3	3	5	3	5	5	0	0	0	0	0	0	2	2	2	0	1	1	0	0	0	0	0	0	3	3	5	3	5	5
ProteinCenter:sp_canonical|P24472	ProteinCenter:sp_canonical|P24472 Glutathione S-transferase A4 [OS=Mus musculus]	ProteinCenter:sp_canonical|P24472 Glutathione S-transferase A4 [OS=Mus musculus]		222			ProteinCenter:sp_canonical|P24472 Glutathione S-transferase A4 [OS=Mus musculus]	1	0.999	2	65	65	65	0	0	0	2	2	2	4	4	4	3	3	4	4	3	3	5	4	4	2	2	2	2	4	2	0	0	0	2	2	2	4	4	4	3	3	4
ProteinCenter:sp_canonical|P24527	ProteinCenter:sp_canonical|P24527 Leukotriene A-4 hydrolase [OS=Mus musculus]	ProteinCenter:sp_canonical|P24527 Leukotriene A-4 hydrolase [OS=Mus musculus]		611			ProteinCenter:sp_canonical|P24527 Leukotriene A-4 hydrolase [OS=Mus musculus]	1	0.9988	4	8	8	8	2	1	2	0	1	1	0	0	0	0	0	0	0	0	1	0	0	0	0	0	0	0	0	0	2	1	2	0	1	1	0	0	0	0	0	0
ProteinCenter:sp_canonical|P24547	ProteinCenter:sp_canonical|P24547 Inosine-5'-monophosphate dehydrogenase 2 [OS=Mus musculus]	ProteinCenter:sp_canonical|P24547 Inosine-5'-monophosphate dehydrogenase 2 [OS=Mus musculus]		514			ProteinCenter:sp_canonical|P24547 Inosine-5'-monophosphate dehydrogenase 2 [OS=Mus musculus]	0.9957	0.999	1	6	6	6	0	0	0	0	0	0	0	0	0	0	0	0	0	0	0	0	0	0	1	1	1	1	1	1	0	0	0	0	0	0	0	0	0	0	0	0
ProteinCenter:sp_canonical|P24549	ProteinCenter:sp_canonical|P24549 Aldehyde dehydrogenase 1A1 [OS=Mus musculus]	ProteinCenter:sp_canonical|P24549 Aldehyde dehydrogenase 1A1 [OS=Mus musculus]		501			ProteinCenter:sp_canonical|P24549 Aldehyde dehydrogenase 1A1 [OS=Mus musculus]	0.9876	0.9986	2	9	9	16	0	0	0	0	0	0	1	1	1	1	0	1	0	0	0	0	0	0	1	0	0	1	1	1	0	0	0	0	0	0	1	1	1	1	0	1
ProteinCenter:sp_canonical|P24668	ProteinCenter:sp_canonical|P24668 Cation-dependent mannose-6-phosphate receptor [OS=Mus musculus]	ProteinCenter:sp_canonical|P24668 Cation-dependent mannose-6-phosphate receptor [OS=Mus musculus]		278			ProteinCenter:sp_canonical|P24668 Cation-dependent mannose-6-phosphate receptor [OS=Mus musculus]	1	0.999	7	36	36	36	0	0	0	0	0	0	2	5	6	5	4	4	0	0	0	0	0	0	1	3	0	3	2	1	0	0	0	0	0	0	2	5	6	5	4	4
ProteinCenter:sp_canonical|P24815	ProteinCenter:sp_canonical|P24815 3 beta-hydroxysteroid dehydrogenase/Delta 5-->4-isomerase type 1 [OS=Mus musculus]	ProteinCenter:sp_canonical|P24815 3 beta-hydroxysteroid dehydrogenase/Delta 5-->4-isomerase type 1 [OS=Mus musculus]		373			ProteinCenter:sp_canonical|P24815 3 beta-hydroxysteroid dehydrogenase/Delta 5-->4-isomerase type 1 [OS=Mus musculus]	0.9996	0.999	2	3	3	5	0	0	0	0	0	0	0	0	0	1	1	1	0	0	0	0	0	0	0	0	0	0	0	0	0	0	0	0	0	0	0	0	0	1	1	1
ProteinCenter:sp_canonical|P25444	ProteinCenter:sp_canonical|P25444 40S ribosomal protein S2 [OS=Mus musculus]	ProteinCenter:sp_canonical|P25444 40S ribosomal protein S2 [OS=Mus musculus]		293			ProteinCenter:sp_canonical|P25444 40S ribosomal protein S2 [OS=Mus musculus]	1	0.999	16	304	302	304	3	0	0	2	0	0	28	24	19	27	28	23	2	1	0	4	1	0	29	27	28	21	19	18	3	0	0	2	0	0	27	24	19	27	27	23
ProteinCenter:sp_canonical|P25976	ProteinCenter:sp_canonical|P25976 Nucleolar transcription factor 1 [OS=Mus musculus]	ProteinCenter:sp_canonical|P25976 Nucleolar transcription factor 1 [OS=Mus musculus]		765			ProteinCenter:sp_canonical|P25976 Nucleolar transcription factor 1 [OS=Mus musculus]	1	0.999	2	5	5	5	0	0	0	0	0	0	1	1	0	1	1	0	0	0	0	0	0	0	0	0	1	0	0	0	0	0	0	0	0	0	1	1	0	1	1	0
ProteinCenter:sp_canonical|P26039	ProteinCenter:sp_canonical|P26039 Talin-1 [OS=Mus musculus]	ProteinCenter:sp_canonical|P26039 Talin-1 [OS=Mus musculus]		2541			ProteinCenter:sp_canonical|P26039 Talin-1 [OS=Mus musculus]	1	0.999	21	95	78	95	0	0	0	0	0	0	8	10	9	9	10	7	0	0	0	0	0	0	10	5	9	7	3	8	0	0	0	0	0	0	7	7	6	6	8	6
ProteinCenter:sp_canonical|P26040	ProteinCenter:sp_canonical|P26040 Ezrin [OS=Mus musculus]	ProteinCenter:sp_canonical|P26040 Ezrin [OS=Mus musculus]		586			ProteinCenter:sp_canonical|P26040 Ezrin [OS=Mus musculus]	1	0.999	32	373	251	373	13	15	15	12	17	14	17	17	17	15	13	16	16	15	15	10	12	11	15	19	20	18	17	24	9	9	9	5	11	9	11	10	13	10	10	12
ProteinCenter:sp_canonical|P26041	ProteinCenter:sp_canonical|P26041 Moesin [OS=Mus musculus]	ProteinCenter:sp_canonical|P26041 Moesin [OS=Mus musculus]		577			ProteinCenter:sp_canonical|P26041 Moesin [OS=Mus musculus]	1	0.999	37	198	159	292	12	15	13	11	14	13	5	8	5	3	7	6	6	5	8	9	8	7	7	11	9	6	4	6	11	12	10	9	12	10	4	7	4	2	5	4
ProteinCenter:sp_canonical|P26043	ProteinCenter:sp_canonical|P26043 Radixin [OS=Mus musculus]	ProteinCenter:sp_canonical|P26043 Radixin [OS=Mus musculus]		583			ProteinCenter:sp_canonical|P26043 Radixin [OS=Mus musculus]	1	0.999	29	130	129	280	5	7	6	7	6	5	4	5	4	4	4	3	6	8	6	5	4	4	7	7	7	7	3	6	5	7	6	7	6	5	4	5	3	4	4	3
ProteinCenter:sp_canonical|P26350	ProteinCenter:sp_canonical|P26350 Prothymosin alpha [OS=Mus musculus]	ProteinCenter:sp_canonical|P26350 Prothymosin alpha [OS=Mus musculus]		111			ProteinCenter:sp_canonical|P26350 Prothymosin alpha [OS=Mus musculus]	1	0.999	2	129	129	129	6	4	5	5	4	7	7	6	7	5	6	5	4	5	4	6	3	4	6	8	7	6	4	5	6	4	5	5	4	7	7	6	7	5	6	5
ProteinCenter:sp_canonical|P26369	ProteinCenter:sp_canonical|P26369 Splicing factor U2AF 65 kDa subunit [OS=Mus musculus]	ProteinCenter:sp_canonical|P26369 Splicing factor U2AF 65 kDa subunit [OS=Mus musculus]		475			ProteinCenter:sp_canonical|P26369 Splicing factor U2AF 65 kDa subunit [OS=Mus musculus]	1	0.9988	2	7	7	7	0	0	0	0	0	0	0	0	1	0	1	1	0	0	0	0	0	0	0	1	1	1	0	1	0	0	0	0	0	0	0	0	1	0	1	1
ProteinCenter:sp_canonical|P26443	ProteinCenter:sp_canonical|P26443 Glutamate dehydrogenase 1, mitochondrial [OS=Mus musculus]	ProteinCenter:sp_canonical|P26443 Glutamate dehydrogenase 1, mitochondrial [OS=Mus musculus]		558			ProteinCenter:sp_canonical|P26443 Glutamate dehydrogenase 1, mitochondrial [OS=Mus musculus]	1	0.999	25	359	70	359	31	28	25	25	27	32	1	0	1	0	0	0	28	30	26	34	35	31	1	1	1	1	0	1	5	4	4	5	6	9	0	0	0	0	0	0
ProteinCenter:sp_canonical|P26516	ProteinCenter:sp_canonical|P26516 26S proteasome non-ATPase regulatory subunit 7 [OS=Mus musculus]	ProteinCenter:sp_canonical|P26516 26S proteasome non-ATPase regulatory subunit 7 [OS=Mus musculus]		321			ProteinCenter:sp_canonical|P26516 26S proteasome non-ATPase regulatory subunit 7 [OS=Mus musculus]	1	0.999	2	16	16	16	0	0	0	0	0	0	2	2	2	1	1	1	0	0	0	0	0	0	1	1	0	2	1	2	0	0	0	0	0	0	2	2	2	1	1	1
ProteinCenter:sp_canonical|P26638	ProteinCenter:sp_canonical|P26638 Serine--tRNA ligase, cytoplasmic [OS=Mus musculus]	ProteinCenter:sp_canonical|P26638 Serine--tRNA ligase, cytoplasmic [OS=Mus musculus]		512			ProteinCenter:sp_canonical|P26638 Serine--tRNA ligase, cytoplasmic [OS=Mus musculus]	1	0.999	6	31	31	31	0	0	0	0	0	0	3	3	2	2	4	3	0	0	0	0	0	0	1	4	2	3	2	2	0	0	0	0	0	0	3	3	2	2	4	3
ProteinCenter:sp_canonical|P26645	ProteinCenter:sp_canonical|P26645 Myristoylated alanine-rich C-kinase substrate [OS=Mus musculus]	ProteinCenter:sp_canonical|P26645 Myristoylated alanine-rich C-kinase substrate [OS=Mus musculus]		309			ProteinCenter:sp_canonical|P26645 Myristoylated alanine-rich C-kinase substrate [OS=Mus musculus]	1	0.999	4	20	20	20	0	1	0	0	0	0	2	1	3	1	2	2	0	0	1	0	0	0	3	0	2	1	1	0	0	1	0	0	0	0	2	1	3	1	2	2
ProteinCenter:sp_canonical|P27005	ProteinCenter:sp_canonical|P27005 Protein S100-A8 [OS=Mus musculus]	ProteinCenter:sp_canonical|P27005 Protein S100-A8 [OS=Mus musculus]		89			ProteinCenter:sp_canonical|P27005 Protein S100-A8 [OS=Mus musculus]	0.9783	0.999	1	7	7	7	0	0	0	1	1	1	1	1	1	0	0	0	0	0	0	0	0	0	0	0	0	1	0	0	0	0	0	1	1	1	1	1	1	0	0	0
ProteinCenter:sp_canonical|P27048	ProteinCenter:sp_canonical|P27048 Small nuclear ribonucleoprotein-associated protein B [OS=Mus musculus]	ProteinCenter:sp_canonical|P27048 Small nuclear ribonucleoprotein-associated protein B [OS=Mus musculus]		231			ProteinCenter:sp_canonical|P27048 Small nuclear ribonucleoprotein-associated protein B [OS=Mus musculus]	0.7971	0.9886	1	2	0	2	0	0	0	0	0	0	0	1	0	0	0	1	0	0	0	0	0	0	0	0	0	0	0	0	0	0	0	0	0	0	0	0	0	0	0	0
ProteinCenter:sp_canonical|P27546	ProteinCenter:sp_canonical|P27546 Microtubule-associated protein 4 [OS=Mus musculus]	ProteinCenter:sp_canonical|P27546 Microtubule-associated protein 4 [OS=Mus musculus]		1125			ProteinCenter:sp_canonical|P27546 Microtubule-associated protein 4 [OS=Mus musculus]	0.9783	0.999	1	3	3	3	0	0	0	0	0	0	0	1	0	0	1	0	0	0	0	0	0	0	0	0	0	1	0	0	0	0	0	0	0	0	0	1	0	0	1	0
ProteinCenter:sp_canonical|P27601	ProteinCenter:sp_canonical|P27601 Guanine nucleotide-binding protein subunit alpha-13 [OS=Mus musculus]	ProteinCenter:sp_canonical|P27601 Guanine nucleotide-binding protein subunit alpha-13 [OS=Mus musculus]		377			ProteinCenter:sp_canonical|P27601 Guanine nucleotide-binding protein subunit alpha-13 [OS=Mus musculus]	0.9498	0.994	2	1	1	15	0	0	0	0	0	0	0	0	0	0	0	0	0	0	0	0	0	0	0	0	1	0	0	0	0	0	0	0	0	0	0	0	0	0	0	0
ProteinCenter:sp_canonical|P27612	ProteinCenter:sp_canonical|P27612 Phospholipase A-2-activating protein [OS=Mus musculus]	ProteinCenter:sp_canonical|P27612 Phospholipase A-2-activating protein [OS=Mus musculus]		794			ProteinCenter:sp_canonical|P27612 Phospholipase A-2-activating protein [OS=Mus musculus]	1	0.999	2	4	4	4	0	0	0	0	0	0	1	1	0	0	1	1	0	0	0	0	0	0	0	0	0	0	0	0	0	0	0	0	0	0	1	1	0	0	1	1
ProteinCenter:sp_canonical|P27641	ProteinCenter:sp_canonical|P27641 X-ray repair cross-complementing protein 5 [OS=Mus musculus]	ProteinCenter:sp_canonical|P27641 X-ray repair cross-complementing protein 5 [OS=Mus musculus]		732			ProteinCenter:sp_canonical|P27641 X-ray repair cross-complementing protein 5 [OS=Mus musculus]	0.999	0.999	2	3	3	3	0	0	0	0	0	0	0	0	0	0	0	0	0	0	0	0	0	0	0	0	0	1	1	1	0	0	0	0	0	0	0	0	0	0	0	0
ProteinCenter:sp_canonical|P27659	ProteinCenter:sp_canonical|P27659 60S ribosomal protein L3 [OS=Mus musculus]	ProteinCenter:sp_canonical|P27659 60S ribosomal protein L3 [OS=Mus musculus]		403			ProteinCenter:sp_canonical|P27659 60S ribosomal protein L3 [OS=Mus musculus]	1	0.999	23	425	425	425	1	0	0	1	0	0	35	35	36	31	34	32	8	3	4	3	2	1	32	55	55	20	15	22	1	0	0	1	0	0	35	35	36	31	34	32
ProteinCenter:sp_canonical|P27773	ProteinCenter:sp_canonical|P27773 Protein disulfide-isomerase A3 [OS=Mus musculus]	ProteinCenter:sp_canonical|P27773 Protein disulfide-isomerase A3 [OS=Mus musculus]		505			ProteinCenter:sp_canonical|P27773 Protein disulfide-isomerase A3 [OS=Mus musculus]	1	0.999	15	98	98	98	0	0	0	0	0	0	11	11	12	13	12	9	0	0	0	0	0	0	8	5	6	7	2	2	0	0	0	0	0	0	11	11	12	13	12	9
ProteinCenter:sp_canonical|P28076	ProteinCenter:sp_canonical|P28076 Proteasome subunit beta type-9 [OS=Mus musculus]	ProteinCenter:sp_canonical|P28076 Proteasome subunit beta type-9 [OS=Mus musculus]		219			ProteinCenter:sp_canonical|P28076 Proteasome subunit beta type-9 [OS=Mus musculus]	0.932	0.9967	1	6	6	6	0	1	0	0	0	1	0	0	0	0	0	0	1	1	1	1	0	0	0	0	0	0	0	0	0	1	0	0	0	1	0	0	0	0	0	0
ProteinCenter:sp_canonical|P28271	ProteinCenter:sp_canonical|P28271 Cytoplasmic aconitate hydratase [OS=Mus musculus]	ProteinCenter:sp_canonical|P28271 Cytoplasmic aconitate hydratase [OS=Mus musculus]		889			ProteinCenter:sp_canonical|P28271 Cytoplasmic aconitate hydratase [OS=Mus musculus]	1	0.999	17	112	112	112	4	3	6	3	4	3	3	3	2	1	1	0	7	5	4	6	6	7	10	9	4	9	4	8	4	3	6	3	4	3	3	3	2	1	1	0
ProteinCenter:sp_canonical|P28474	ProteinCenter:sp_canonical|P28474 Alcohol dehydrogenase class-3 [OS=Mus musculus]	ProteinCenter:sp_canonical|P28474 Alcohol dehydrogenase class-3 [OS=Mus musculus]		374			ProteinCenter:sp_canonical|P28474 Alcohol dehydrogenase class-3 [OS=Mus musculus]	1	0.999	4	30	30	30	1	1	1	0	0	0	3	2	3	0	0	0	1	0	1	1	1	1	3	4	3	0	2	2	1	1	1	0	0	0	3	2	3	0	0	0
ProteinCenter:sp_canonical|P28653	ProteinCenter:sp_canonical|P28653 Biglycan [OS=Mus musculus]	ProteinCenter:sp_canonical|P28653 Biglycan [OS=Mus musculus]		369			ProteinCenter:sp_canonical|P28653 Biglycan [OS=Mus musculus]	1	0.999	2	11	11	11	0	0	0	0	0	0	1	1	1	2	1	1	0	0	0	0	0	0	1	1	0	1	0	1	0	0	0	0	0	0	1	1	1	2	1	1
ProteinCenter:sp_canonical|P28656	ProteinCenter:sp_canonical|P28656 Nucleosome assembly protein 1-like 1 [OS=Mus musculus]	ProteinCenter:sp_canonical|P28656 Nucleosome assembly protein 1-like 1 [OS=Mus musculus]		391			ProteinCenter:sp_canonical|P28656 Nucleosome assembly protein 1-like 1 [OS=Mus musculus]	0.9999	0.9987	2	4	2	4	0	0	0	0	0	0	0	0	0	0	0	0	0	0	0	0	0	0	1	0	0	1	1	1	0	0	0	0	0	0	0	0	0	0	0	0
ProteinCenter:sp_canonical|P28658	ProteinCenter:sp_canonical|P28658 Ataxin-10 [OS=Mus musculus]	ProteinCenter:sp_canonical|P28658 Ataxin-10 [OS=Mus musculus]		475			ProteinCenter:sp_canonical|P28658 Ataxin-10 [OS=Mus musculus]	0.9999	0.999	2	7	7	7	0	0	0	0	0	0	0	1	0	1	0	2	0	0	0	0	0	0	2	0	0	0	0	1	0	0	0	0	0	0	0	1	0	1	0	2
ProteinCenter:sp_canonical|P28660	ProteinCenter:sp_canonical|P28660 Nck-associated protein 1 [OS=Mus musculus]	ProteinCenter:sp_canonical|P28660 Nck-associated protein 1 [OS=Mus musculus]		1128			ProteinCenter:sp_canonical|P28660 Nck-associated protein 1 [OS=Mus musculus]	1	0.9989	3	14	14	14	0	0	0	0	0	0	1	1	1	2	2	2	0	0	0	0	0	0	1	1	1	0	1	1	0	0	0	0	0	0	1	1	1	2	2	2
ProteinCenter:sp_canonical|P28665	ProteinCenter:sp_canonical|P28665 Murinoglobulin-1 [OS=Mus musculus]	ProteinCenter:sp_canonical|P28665 Murinoglobulin-1 [OS=Mus musculus]		1476			ProteinCenter:sp_canonical|P28665 Murinoglobulin-1 [OS=Mus musculus]	1	0.999	24	258	105	258	19	16	17	16	11	12	4	7	9	9	8	8	9	10	9	10	15	11	10	8	7	14	7	12	7	7	5	7	4	5	2	4	3	3	3	3
ProteinCenter:sp_canonical|P28798	ProteinCenter:sp_canonical|P28798 Progranulin [OS=Mus musculus]	ProteinCenter:sp_canonical|P28798 Progranulin [OS=Mus musculus]		589			ProteinCenter:sp_canonical|P28798 Progranulin [OS=Mus musculus]	1	0.999	2	11	11	11	0	0	0	0	0	0	1	1	0	1	1	0	0	0	0	0	0	0	1	1	2	1	1	1	0	0	0	0	0	0	1	1	0	1	1	0
ProteinCenter:sp_canonical|P28825	ProteinCenter:sp_canonical|P28825 Meprin A subunit alpha [OS=Mus musculus]	ProteinCenter:sp_canonical|P28825 Meprin A subunit alpha [OS=Mus musculus]		747			ProteinCenter:sp_canonical|P28825 Meprin A subunit alpha [OS=Mus musculus]	1	0.999	20	432	432	432	26	25	24	17	26	24	12	13	14	18	15	12	16	14	15	21	21	17	16	17	18	18	17	16	26	25	24	17	26	24	12	13	14	18	15	12
ProteinCenter:sp_canonical|P28843	ProteinCenter:sp_canonical|P28843 Dipeptidyl peptidase 4 [OS=Mus musculus]	ProteinCenter:sp_canonical|P28843 Dipeptidyl peptidase 4 [OS=Mus musculus]		760			ProteinCenter:sp_canonical|P28843 Dipeptidyl peptidase 4 [OS=Mus musculus]	1	0.999	10	36	36	36	3	2	4	2	3	3	0	1	0	1	0	0	3	3	2	1	0	2	1	2	1	1	0	1	3	2	4	2	3	3	0	1	0	1	0	0
ProteinCenter:sp_canonical|P28867	ProteinCenter:sp_canonical|P28867 Protein kinase C delta type [OS=Mus musculus]	ProteinCenter:sp_canonical|P28867 Protein kinase C delta type [OS=Mus musculus]		674			ProteinCenter:sp_canonical|P28867 Protein kinase C delta type [OS=Mus musculus]	0.9749	0.9988	1	1	1	1	0	0	0	0	0	0	0	1	0	0	0	0	0	0	0	0	0	0	0	0	0	0	0	0	0	0	0	0	0	0	0	1	0	0	0	0
ProteinCenter:sp_canonical|P29341	ProteinCenter:sp_canonical|P29341 Polyadenylate-binding protein 1 [OS=Mus musculus]	ProteinCenter:sp_canonical|P29341 Polyadenylate-binding protein 1 [OS=Mus musculus]		636			ProteinCenter:sp_canonical|P29341 Polyadenylate-binding protein 1 [OS=Mus musculus]	1	0.9989	4	7	7	7	0	0	0	0	0	0	0	1	0	0	0	2	0	0	0	0	0	0	0	1	0	1	2	0	0	0	0	0	0	0	0	1	0	0	0	2
ProteinCenter:sp_canonical|P29391	ProteinCenter:sp_canonical|P29391 Ferritin light chain 1 [OS=Mus musculus]	ProteinCenter:sp_canonical|P29391 Ferritin light chain 1 [OS=Mus musculus]		183			ProteinCenter:sp_canonical|P29391 Ferritin light chain 1 [OS=Mus musculus]	1	0.999	5	44	31	44	3	2	4	1	3	1	1	1	1	1	1	1	1	2	0	6	5	4	1	1	1	1	1	1	1	1	3	1	2	1	1	1	1	1	1	1
ProteinCenter:sp_canonical|P29699	ProteinCenter:sp_canonical|P29699 Alpha-2-HS-glycoprotein [OS=Mus musculus]	ProteinCenter:sp_canonical|P29699 Alpha-2-HS-glycoprotein [OS=Mus musculus]		345			ProteinCenter:sp_canonical|P29699 Alpha-2-HS-glycoprotein [OS=Mus musculus]	1	0.999	5	23	23	23	1	2	1	1	1	2	0	2	0	0	0	0	1	1	1	1	1	0	2	2	1	1	1	1	1	2	1	1	1	2	0	2	0	0	0	0
ProteinCenter:sp_canonical|P29758	ProteinCenter:sp_canonical|P29758 Ornithine aminotransferase, mitochondrial [OS=Mus musculus]	ProteinCenter:sp_canonical|P29758 Ornithine aminotransferase, mitochondrial [OS=Mus musculus]		439			ProteinCenter:sp_canonical|P29758 Ornithine aminotransferase, mitochondrial [OS=Mus musculus]	1	0.999	3	10	10	10	2	1	2	0	2	0	0	0	0	0	0	0	0	1	0	1	0	1	0	0	0	0	0	0	2	1	2	0	2	0	0	0	0	0	0	0
ProteinCenter:sp_canonical|P29788	ProteinCenter:sp_canonical|P29788 Vitronectin [OS=Mus musculus]	ProteinCenter:sp_canonical|P29788 Vitronectin [OS=Mus musculus]		478			ProteinCenter:sp_canonical|P29788 Vitronectin [OS=Mus musculus]	1	0.999	4	16	16	16	0	0	0	0	0	0	1	0	1	1	0	2	0	0	0	0	0	0	2	3	3	1	1	1	0	0	0	0	0	0	1	0	1	1	0	2
ProteinCenter:sp_canonical|P30275	ProteinCenter:sp_canonical|P30275 Creatine kinase U-type, mitochondrial [OS=Mus musculus]	ProteinCenter:sp_canonical|P30275 Creatine kinase U-type, mitochondrial [OS=Mus musculus]		418			ProteinCenter:sp_canonical|P30275 Creatine kinase U-type, mitochondrial [OS=Mus musculus]	0.9783	0.999	1	3	3	3	0	0	0	0	0	0	1	0	1	0	1	0	0	0	0	0	0	0	0	0	0	0	0	0	0	0	0	0	0	0	1	0	1	0	1	0
ProteinCenter:sp_canonical|P30412	ProteinCenter:sp_canonical|P30412 Peptidyl-prolyl cis-trans isomerase C [OS=Mus musculus]	ProteinCenter:sp_canonical|P30412 Peptidyl-prolyl cis-trans isomerase C [OS=Mus musculus]		212			ProteinCenter:sp_canonical|P30412 Peptidyl-prolyl cis-trans isomerase C [OS=Mus musculus]	0.991	0.9976	1	1	1	1	0	0	0	0	0	0	0	0	0	1	0	0	0	0	0	0	0	0	0	0	0	0	0	0	0	0	0	0	0	0	0	0	0	1	0	0
ProteinCenter:sp_canonical|P30416	ProteinCenter:sp_canonical|P30416 Peptidyl-prolyl cis-trans isomerase FKBP4 [OS=Mus musculus]	ProteinCenter:sp_canonical|P30416 Peptidyl-prolyl cis-trans isomerase FKBP4 [OS=Mus musculus]		458			ProteinCenter:sp_canonical|P30416 Peptidyl-prolyl cis-trans isomerase FKBP4 [OS=Mus musculus]	1	0.9989	3	4	4	4	0	0	0	0	0	0	0	0	0	0	0	1	0	0	0	0	0	0	1	0	1	0	1	0	0	0	0	0	0	0	0	0	0	0	0	1
ProteinCenter:sp_canonical|P30999	ProteinCenter:sp_canonical|P30999 Catenin delta-1 [OS=Mus musculus]	ProteinCenter:sp_canonical|P30999 Catenin delta-1 [OS=Mus musculus]		938			ProteinCenter:sp_canonical|P30999 Catenin delta-1 [OS=Mus musculus]	0.9781	0.999	1	1	1	1	0	0	0	0	0	0	0	0	0	1	0	0	0	0	0	0	0	0	0	0	0	0	0	0	0	0	0	0	0	0	0	0	0	1	0	0
ProteinCenter:sp_canonical|P31001	ProteinCenter:sp_canonical|P31001 Desmin [OS=Mus musculus]	ProteinCenter:sp_canonical|P31001 Desmin [OS=Mus musculus]		469			ProteinCenter:sp_canonical|P31001 Desmin [OS=Mus musculus]	1	0.9989	9	12	12	59	0	2	1	1	0	1	0	0	0	0	0	0	3	0	2	0	1	1	0	0	0	0	0	0	0	2	1	1	0	1	0	0	0	0	0	0
ProteinCenter:sp_canonical|P31230	ProteinCenter:sp_canonical|P31230 Aminoacyl tRNA synthase complex-interacting multifunctional protein 1 [OS=Mus musculus]	ProteinCenter:sp_canonical|P31230 Aminoacyl tRNA synthase complex-interacting multifunctional protein 1 [OS=Mus musculus]		310			ProteinCenter:sp_canonical|P31230 Aminoacyl tRNA synthase complex-interacting multifunctional protein 1 [OS=Mus musculus]	1	0.999	6	45	45	45	0	0	0	0	0	0	3	4	4	5	4	4	0	0	0	0	0	0	2	4	3	4	4	4	0	0	0	0	0	0	3	4	4	5	4	4
ProteinCenter:sp_canonical|P31428	ProteinCenter:sp_canonical|P31428 Dipeptidase 1 [OS=Mus musculus]	ProteinCenter:sp_canonical|P31428 Dipeptidase 1 [OS=Mus musculus]		410			ProteinCenter:sp_canonical|P31428 Dipeptidase 1 [OS=Mus musculus]	1	0.999	8	103	103	103	5	4	2	2	2	3	6	6	4	6	7	7	0	1	1	3	3	1	8	8	10	5	3	6	5	4	2	2	2	3	6	6	4	6	7	7
ProteinCenter:sp_canonical|P31786	ProteinCenter:sp_canonical|P31786 Acyl-CoA-binding protein [OS=Mus musculus]	ProteinCenter:sp_canonical|P31786 Acyl-CoA-binding protein [OS=Mus musculus]		87			ProteinCenter:sp_canonical|P31786 Acyl-CoA-binding protein [OS=Mus musculus]	1	0.9989	2	37	37	37	2	4	1	1	2	0	3	2	1	2	2	1	1	0	1	0	1	0	2	2	3	2	3	1	2	4	1	1	2	0	3	2	1	2	2	1
ProteinCenter:sp_canonical|P31938	ProteinCenter:sp_canonical|P31938 Dual specificity mitogen-activated protein kinase kinase 1 [OS=Mus musculus]	ProteinCenter:sp_canonical|P31938 Dual specificity mitogen-activated protein kinase kinase 1 [OS=Mus musculus]		393			ProteinCenter:sp_canonical|P31938 Dual specificity mitogen-activated protein kinase kinase 1 [OS=Mus musculus]	0.9783	0.999	1	1	1	1	0	0	0	0	0	0	0	0	0	0	1	0	0	0	0	0	0	0	0	0	0	0	0	0	0	0	0	0	0	0	0	0	0	0	1	0
ProteinCenter:sp_canonical|P32020	ProteinCenter:sp_canonical|P32020 Sterol carrier protein 2 [OS=Mus musculus]	ProteinCenter:sp_canonical|P32020 Sterol carrier protein 2 [OS=Mus musculus]		547			ProteinCenter:sp_canonical|P32020 Sterol carrier protein 2 [OS=Mus musculus]	1	0.999	4	21	21	21	0	0	0	0	0	0	3	3	1	1	1	1	0	0	0	0	0	0	3	0	3	2	1	2	0	0	0	0	0	0	3	3	1	1	1	1
ProteinCenter:sp_canonical|P32067	ProteinCenter:sp_canonical|P32067 Lupus La protein homolog [OS=Mus musculus]	ProteinCenter:sp_canonical|P32067 Lupus La protein homolog [OS=Mus musculus]		415			ProteinCenter:sp_canonical|P32067 Lupus La protein homolog [OS=Mus musculus]	0.9779	0.999	1	4	4	4	0	0	0	0	0	0	1	0	0	0	0	0	0	0	0	0	0	0	1	0	0	1	0	1	0	0	0	0	0	0	1	0	0	0	0	0
ProteinCenter:sp_canonical|P32261	ProteinCenter:sp_canonical|P32261 Antithrombin-III [OS=Mus musculus]	ProteinCenter:sp_canonical|P32261 Antithrombin-III [OS=Mus musculus]		465			ProteinCenter:sp_canonical|P32261 Antithrombin-III [OS=Mus musculus]	1	0.999	4	13	13	13	1	1	1	2	2	2	0	0	0	0	0	0	0	0	1	2	0	1	0	0	0	0	0	0	1	1	1	2	2	2	0	0	0	0	0	0
ProteinCenter:sp_canonical|P32921	ProteinCenter:sp_canonical|P32921 Tryptophan--tRNA ligase, cytoplasmic [OS=Mus musculus]	ProteinCenter:sp_canonical|P32921 Tryptophan--tRNA ligase, cytoplasmic [OS=Mus musculus]		481			ProteinCenter:sp_canonical|P32921 Tryptophan--tRNA ligase, cytoplasmic [OS=Mus musculus]	1	0.999	3	3	3	3	0	0	0	0	0	0	0	1	0	0	1	0	0	0	0	0	0	0	0	1	0	0	0	0	0	0	0	0	0	0	0	1	0	0	1	0
ProteinCenter:sp_canonical|P33622	ProteinCenter:sp_canonical|P33622 Apolipoprotein C-III [OS=Mus musculus]	ProteinCenter:sp_canonical|P33622 Apolipoprotein C-III [OS=Mus musculus]		99			ProteinCenter:sp_canonical|P33622 Apolipoprotein C-III [OS=Mus musculus]	0.9783	0.999	1	1	1	1	0	0	0	0	0	0	0	0	1	0	0	0	0	0	0	0	0	0	0	0	0	0	0	0	0	0	0	0	0	0	0	0	1	0	0	0
ProteinCenter:sp_canonical|P34884	ProteinCenter:sp_canonical|P34884 Macrophage migration inhibitory factor [OS=Mus musculus]	ProteinCenter:sp_canonical|P34884 Macrophage migration inhibitory factor [OS=Mus musculus]		115			ProteinCenter:sp_canonical|P34884 Macrophage migration inhibitory factor [OS=Mus musculus]	0.9028	0.9952	1	10	10	10	0	0	0	0	0	0	1	0	1	1	1	1	0	0	0	0	0	0	1	1	0	1	1	1	0	0	0	0	0	0	1	0	1	1	1	1
ProteinCenter:sp_canonical|P34914	ProteinCenter:sp_canonical|P34914 Bifunctional epoxide hydrolase 2 [OS=Mus musculus]	ProteinCenter:sp_canonical|P34914 Bifunctional epoxide hydrolase 2 [OS=Mus musculus]		554			ProteinCenter:sp_canonical|P34914 Bifunctional epoxide hydrolase 2 [OS=Mus musculus]	1	0.999	15	179	179	179	1	0	1	1	1	0	16	14	15	12	10	13	1	1	3	1	2	0	13	17	15	12	13	17	1	0	1	1	1	0	16	14	15	12	10	13
ProteinCenter:sp_canonical|P35123	ProteinCenter:sp_canonical|P35123 Ubiquitin carboxyl-terminal hydrolase 4 [OS=Mus musculus]	ProteinCenter:sp_canonical|P35123 Ubiquitin carboxyl-terminal hydrolase 4 [OS=Mus musculus]		962			ProteinCenter:sp_canonical|P35123 Ubiquitin carboxyl-terminal hydrolase 4 [OS=Mus musculus]	1	0.9988	2	8	8	8	0	0	0	0	0	0	2	1	1	0	0	0	0	0	0	0	0	0	1	1	1	1	0	0	0	0	0	0	0	0	2	1	1	0	0	0
ProteinCenter:sp_canonical|P35276	ProteinCenter:sp_canonical|P35276 Ras-related protein Rab-3D [OS=Mus musculus]	ProteinCenter:sp_canonical|P35276 Ras-related protein Rab-3D [OS=Mus musculus]		219			ProteinCenter:sp_canonical|P35276 Ras-related protein Rab-3D [OS=Mus musculus]	0.9713	0.9966	2	1	1	13	0	0	0	0	0	0	0	0	0	0	1	0	0	0	0	0	0	0	0	0	0	0	0	0	0	0	0	0	0	0	0	0	0	0	1	0
ProteinCenter:sp_canonical|P35278	ProteinCenter:sp_canonical|P35278 Ras-related protein Rab-5C [OS=Mus musculus]	ProteinCenter:sp_canonical|P35278 Ras-related protein Rab-5C [OS=Mus musculus]		216			ProteinCenter:sp_canonical|P35278 Ras-related protein Rab-5C [OS=Mus musculus]	1	0.999	6	65	43	65	1	0	1	1	1	0	5	4	4	5	5	5	1	0	1	1	1	1	6	5	5	5	4	3	1	0	1	1	1	0	3	2	2	3	3	3
ProteinCenter:sp_canonical|P35279	ProteinCenter:sp_canonical|P35279 Ras-related protein Rab-6A [OS=Mus musculus]	ProteinCenter:sp_canonical|P35279 Ras-related protein Rab-6A [OS=Mus musculus]		208			ProteinCenter:sp_canonical|P35279 Ras-related protein Rab-6A [OS=Mus musculus]	0.9911	0.999	2	1	1	13	0	0	0	0	0	0	0	0	0	0	0	0	0	0	0	0	0	0	0	0	1	0	0	0	0	0	0	0	0	0	0	0	0	0	0	0
ProteinCenter:sp_canonical|P35282	ProteinCenter:sp_canonical|P35282 Ras-related protein Rab-21 [OS=Mus musculus]	ProteinCenter:sp_canonical|P35282 Ras-related protein Rab-21 [OS=Mus musculus]		222			ProteinCenter:sp_canonical|P35282 Ras-related protein Rab-21 [OS=Mus musculus]	1	0.999	3	48	48	48	3	3	3	1	0	1	3	2	1	3	5	2	0	1	1	1	1	0	3	2	3	3	4	2	3	3	3	1	0	1	3	2	1	3	5	2
ProteinCenter:sp_canonical|P35293	ProteinCenter:sp_canonical|P35293 Ras-related protein Rab-18 [OS=Mus musculus]	ProteinCenter:sp_canonical|P35293 Ras-related protein Rab-18 [OS=Mus musculus]		206			ProteinCenter:sp_canonical|P35293 Ras-related protein Rab-18 [OS=Mus musculus]	0.9975	0.9985	1	9	9	9	0	0	0	0	0	0	1	0	1	1	1	1	0	0	0	0	0	0	0	1	1	1	1	0	0	0	0	0	0	0	1	0	1	1	1	1
ProteinCenter:sp_canonical|P35441	ProteinCenter:sp_canonical|P35441 Thrombospondin-1 [OS=Mus musculus]	ProteinCenter:sp_canonical|P35441 Thrombospondin-1 [OS=Mus musculus]		1170			ProteinCenter:sp_canonical|P35441 Thrombospondin-1 [OS=Mus musculus]	1	0.999	8	21	21	21	0	2	1	1	5	3	0	0	1	0	0	2	1	1	0	2	1	0	0	0	1	0	0	0	0	2	1	1	5	3	0	0	1	0	0	2
ProteinCenter:sp_canonical|P35486	ProteinCenter:sp_canonical|P35486 Pyruvate dehydrogenase E1 component subunit alpha, somatic form, mitochondrial [OS=Mus musculus]	ProteinCenter:sp_canonical|P35486 Pyruvate dehydrogenase E1 component subunit alpha, somatic form, mitochondrial [OS=Mus musculus]		390			ProteinCenter:sp_canonical|P35486 Pyruvate dehydrogenase E1 component subunit alpha, somatic form, mitochondrial [OS=Mus musculus]	1	0.999	3	13	13	13	0	0	0	0	0	0	0	2	2	1	1	2	0	0	0	0	0	0	1	1	1	1	0	1	0	0	0	0	0	0	0	2	2	1	1	2
ProteinCenter:sp_canonical|P35505	ProteinCenter:sp_canonical|P35505 Fumarylacetoacetase [OS=Mus musculus]	ProteinCenter:sp_canonical|P35505 Fumarylacetoacetase [OS=Mus musculus]		419			ProteinCenter:sp_canonical|P35505 Fumarylacetoacetase [OS=Mus musculus]	1	0.999	6	145	145	145	7	9	11	8	10	9	2	2	3	2	2	2	7	9	9	10	9	7	2	6	6	4	6	3	7	9	11	8	10	9	2	2	3	2	2	2
ProteinCenter:sp_canonical|P35550	ProteinCenter:sp_canonical|P35550 rRNA 2'-O-methyltransferase fibrillarin [OS=Mus musculus]	ProteinCenter:sp_canonical|P35550 rRNA 2'-O-methyltransferase fibrillarin [OS=Mus musculus]		327			ProteinCenter:sp_canonical|P35550 rRNA 2'-O-methyltransferase fibrillarin [OS=Mus musculus]	0.9901	0.9989	2	11	4	11	0	0	0	0	0	0	0	0	0	1	1	2	0	0	1	0	0	0	1	2	3	0	0	0	0	0	0	0	0	0	0	0	0	0	0	0
ProteinCenter:sp_canonical|P35564	ProteinCenter:sp_canonical|P35564 Calnexin [OS=Mus musculus]	ProteinCenter:sp_canonical|P35564 Calnexin [OS=Mus musculus]		591			ProteinCenter:sp_canonical|P35564 Calnexin [OS=Mus musculus]	1	0.999	17	111	99	111	0	0	0	0	0	0	6	8	8	12	10	10	0	0	0	0	0	0	10	12	10	8	9	8	0	0	0	0	0	0	5	7	7	11	9	9
ProteinCenter:sp_canonical|P35585	ProteinCenter:sp_canonical|P35585 AP-1 complex subunit mu-1 [OS=Mus musculus]	ProteinCenter:sp_canonical|P35585 AP-1 complex subunit mu-1 [OS=Mus musculus]		423			ProteinCenter:sp_canonical|P35585 AP-1 complex subunit mu-1 [OS=Mus musculus]	1	0.999	4	15	15	15	0	1	1	1	0	0	2	1	0	0	0	1	0	0	0	0	1	1	2	2	0	1	0	1	0	1	1	1	0	0	2	1	0	0	0	1
ProteinCenter:sp_canonical|P35700	ProteinCenter:sp_canonical|P35700 Peroxiredoxin-1 [OS=Mus musculus]	ProteinCenter:sp_canonical|P35700 Peroxiredoxin-1 [OS=Mus musculus]		199			ProteinCenter:sp_canonical|P35700 Peroxiredoxin-1 [OS=Mus musculus]	1	0.999	12	572	111	572	12	16	16	24	19	21	32	32	33	32	28	32	14	17	17	23	21	17	32	29	29	31	13	32	4	4	6	2	3	3	5	5	5	5	4	4
ProteinCenter:sp_canonical|P35802	ProteinCenter:sp_canonical|P35802 Neuronal membrane glycoprotein M6-a [OS=Mus musculus]	ProteinCenter:sp_canonical|P35802 Neuronal membrane glycoprotein M6-a [OS=Mus musculus]		278			ProteinCenter:sp_canonical|P35802 Neuronal membrane glycoprotein M6-a [OS=Mus musculus]	1	0.999	4	19	19	19	2	0	1	3	2	2	0	0	0	2	0	2	0	0	0	1	1	0	0	0	0	1	1	1	2	0	1	3	2	2	0	0	0	2	0	2
ProteinCenter:sp_canonical|P35822	ProteinCenter:sp_canonical|P35822 Receptor-type tyrosine-protein phosphatase kappa [OS=Mus musculus]	ProteinCenter:sp_canonical|P35822 Receptor-type tyrosine-protein phosphatase kappa [OS=Mus musculus]		1457			ProteinCenter:sp_canonical|P35822 Receptor-type tyrosine-protein phosphatase kappa [OS=Mus musculus]	0.9739	0.9988	1	2	2	2	0	0	0	1	0	1	0	0	0	0	0	0	0	0	0	0	0	0	0	0	0	0	0	0	0	0	0	1	0	1	0	0	0	0	0	0
ProteinCenter:sp_canonical|P35846	ProteinCenter:sp_canonical|P35846 Folate receptor alpha [OS=Mus musculus]	ProteinCenter:sp_canonical|P35846 Folate receptor alpha [OS=Mus musculus]		255			ProteinCenter:sp_canonical|P35846 Folate receptor alpha [OS=Mus musculus]	1	0.9984	2	24	24	24	0	0	0	1	2	2	0	0	0	0	1	2	1	1	1	1	1	1	2	1	2	2	1	2	0	0	0	1	2	2	0	0	0	0	1	2
ProteinCenter:sp_canonical|P35979	ProteinCenter:sp_canonical|P35979 60S ribosomal protein L12 [OS=Mus musculus]	ProteinCenter:sp_canonical|P35979 60S ribosomal protein L12 [OS=Mus musculus]		165			ProteinCenter:sp_canonical|P35979 60S ribosomal protein L12 [OS=Mus musculus]	1	0.999	6	51	51	51	0	0	0	0	0	0	3	2	4	6	4	4	0	0	0	0	0	0	5	5	6	6	2	4	0	0	0	0	0	0	3	2	4	6	4	4
ProteinCenter:sp_canonical|P35980	ProteinCenter:sp_canonical|P35980 60S ribosomal protein L18 [OS=Mus musculus]	ProteinCenter:sp_canonical|P35980 60S ribosomal protein L18 [OS=Mus musculus]		188			ProteinCenter:sp_canonical|P35980 60S ribosomal protein L18 [OS=Mus musculus]	1	0.999	5	66	66	66	0	0	0	0	0	0	6	5	4	8	7	6	0	0	0	0	0	0	9	6	6	3	2	4	0	0	0	0	0	0	6	5	4	8	7	6
ProteinCenter:sp_canonical|P36552	ProteinCenter:sp_canonical|P36552 Oxygen-dependent coproporphyrinogen-III oxidase, mitochondrial [OS=Mus musculus]	ProteinCenter:sp_canonical|P36552 Oxygen-dependent coproporphyrinogen-III oxidase, mitochondrial [OS=Mus musculus]		443			ProteinCenter:sp_canonical|P36552 Oxygen-dependent coproporphyrinogen-III oxidase, mitochondrial [OS=Mus musculus]	0.9759	0.9989	1	6	6	6	0	0	0	0	0	0	0	1	1	1	1	1	0	0	0	0	0	0	0	0	0	1	0	0	0	0	0	0	0	0	0	1	1	1	1	1
ProteinCenter:sp_canonical|P37040	ProteinCenter:sp_canonical|P37040 NADPH--cytochrome P450 reductase [OS=Mus musculus]	ProteinCenter:sp_canonical|P37040 NADPH--cytochrome P450 reductase [OS=Mus musculus]		678			ProteinCenter:sp_canonical|P37040 NADPH--cytochrome P450 reductase [OS=Mus musculus]	1	0.999	19	141	141	141	0	0	0	0	0	0	12	11	11	14	11	13	1	0	0	0	0	0	11	15	10	12	10	10	0	0	0	0	0	0	12	11	11	14	11	13
ProteinCenter:sp_canonical|P38647	ProteinCenter:sp_canonical|P38647 Stress-70 protein, mitochondrial [OS=Mus musculus]	ProteinCenter:sp_canonical|P38647 Stress-70 protein, mitochondrial [OS=Mus musculus]		679			ProteinCenter:sp_canonical|P38647 Stress-70 protein, mitochondrial [OS=Mus musculus]	1	0.999	6	26	26	81	0	0	0	0	0	0	2	2	1	4	3	1	0	0	0	0	0	0	2	2	2	1	3	3	0	0	0	0	0	0	2	2	1	4	3	1
ProteinCenter:sp_canonical|P39039	ProteinCenter:sp_canonical|P39039 Mannose-binding protein A [OS=Mus musculus]	ProteinCenter:sp_canonical|P39039 Mannose-binding protein A [OS=Mus musculus]		239			ProteinCenter:sp_canonical|P39039 Mannose-binding protein A [OS=Mus musculus]	1	0.9937	3	17	17	17	2	1	1	1	2	2	0	0	0	0	0	0	1	1	1	1	2	2	0	0	0	0	0	0	2	1	1	1	2	2	0	0	0	0	0	0
ProteinCenter:sp_canonical|P39054	ProteinCenter:sp_canonical|P39054 Dynamin-2 [OS=Mus musculus]	ProteinCenter:sp_canonical|P39054 Dynamin-2 [OS=Mus musculus]		870			ProteinCenter:sp_canonical|P39054 Dynamin-2 [OS=Mus musculus]	0.9963	0.9976	1	1	1	1	0	0	0	0	0	0	1	0	0	0	0	0	0	0	0	0	0	0	0	0	0	0	0	0	0	0	0	0	0	0	1	0	0	0	0	0
ProteinCenter:sp_canonical|P39061	ProteinCenter:sp_canonical|P39061 Collagen alpha-1(XVIII) chain [OS=Mus musculus]	ProteinCenter:sp_canonical|P39061 Collagen alpha-1(XVIII) chain [OS=Mus musculus]		1774			ProteinCenter:sp_canonical|P39061 Collagen alpha-1(XVIII) chain [OS=Mus musculus]	0.9675	0.9985	1	10	10	10	1	1	1	0	0	0	0	0	0	0	0	0	1	2	1	1	1	1	0	0	0	0	0	0	1	1	1	0	0	0	0	0	0	0	0	0
ProteinCenter:sp_canonical|P40124	ProteinCenter:sp_canonical|P40124 Adenylyl cyclase-associated protein 1 [OS=Mus musculus]	ProteinCenter:sp_canonical|P40124 Adenylyl cyclase-associated protein 1 [OS=Mus musculus]		474			ProteinCenter:sp_canonical|P40124 Adenylyl cyclase-associated protein 1 [OS=Mus musculus]	1	0.999	11	55	52	55	1	1	0	0	0	0	7	5	7	3	5	5	0	0	0	0	0	0	4	3	3	3	5	3	1	1	0	0	0	0	6	5	7	3	4	5
ProteinCenter:sp_canonical|P40142	ProteinCenter:sp_canonical|P40142 Transketolase [OS=Mus musculus]	ProteinCenter:sp_canonical|P40142 Transketolase [OS=Mus musculus]		623			ProteinCenter:sp_canonical|P40142 Transketolase [OS=Mus musculus]	1	0.999	17	150	147	150	8	12	11	3	6	4	7	5	6	4	4	4	3	9	8	6	7	6	3	6	6	9	5	8	7	12	11	3	6	4	7	5	6	4	4	4
ProteinCenter:sp_canonical|P40237	ProteinCenter:sp_canonical|P40237 CD82 antigen [OS=Mus musculus]	ProteinCenter:sp_canonical|P40237 CD82 antigen [OS=Mus musculus]		266			ProteinCenter:sp_canonical|P40237 CD82 antigen [OS=Mus musculus]	1	0.9989	3	7	7	7	2	0	1	1	1	1	0	0	0	0	1	0	0	0	0	0	0	0	0	0	0	0	0	0	2	0	1	1	1	1	0	0	0	0	1	0
ProteinCenter:sp_canonical|P40336	ProteinCenter:sp_canonical|P40336 Vacuolar protein sorting-associated protein 26A [OS=Mus musculus]	ProteinCenter:sp_canonical|P40336 Vacuolar protein sorting-associated protein 26A [OS=Mus musculus]		327			ProteinCenter:sp_canonical|P40336 Vacuolar protein sorting-associated protein 26A [OS=Mus musculus]	1	0.999	5	33	33	33	0	0	0	0	1	0	2	3	4	2	1	2	0	0	0	0	0	0	3	3	4	3	2	3	0	0	0	0	1	0	2	3	4	2	1	2
ProteinCenter:sp_canonical|P40936	ProteinCenter:sp_canonical|P40936 Indolethylamine N-methyltransferase [OS=Mus musculus]	ProteinCenter:sp_canonical|P40936 Indolethylamine N-methyltransferase [OS=Mus musculus]		264			ProteinCenter:sp_canonical|P40936 Indolethylamine N-methyltransferase [OS=Mus musculus]	1	0.999	3	25	25	25	1	1	1	0	0	0	2	2	2	1	1	1	0	0	1	0	1	1	1	3	2	2	0	2	1	1	1	0	0	0	2	2	2	1	1	1
ProteinCenter:sp_canonical|P41105	ProteinCenter:sp_canonical|P41105 60S ribosomal protein L28 [OS=Mus musculus]	ProteinCenter:sp_canonical|P41105 60S ribosomal protein L28 [OS=Mus musculus]		137			ProteinCenter:sp_canonical|P41105 60S ribosomal protein L28 [OS=Mus musculus]	1	0.999	6	104	104	104	0	0	0	0	0	0	8	9	9	12	10	11	0	0	0	0	0	0	8	13	10	5	2	7	0	0	0	0	0	0	8	9	9	12	10	11
ProteinCenter:sp_canonical|P41216	ProteinCenter:sp_canonical|P41216 Long-chain-fatty-acid--CoA ligase 1 [OS=Mus musculus]	ProteinCenter:sp_canonical|P41216 Long-chain-fatty-acid--CoA ligase 1 [OS=Mus musculus]		699			ProteinCenter:sp_canonical|P41216 Long-chain-fatty-acid--CoA ligase 1 [OS=Mus musculus]	1	0.999	13	62	51	62	0	0	0	0	0	0	8	6	5	8	7	7	0	0	0	0	0	0	5	5	4	1	2	4	0	0	0	0	0	0	7	5	5	6	6	5
ProteinCenter:sp_canonical|P41317	ProteinCenter:sp_canonical|P41317 Mannose-binding protein C [OS=Mus musculus]	ProteinCenter:sp_canonical|P41317 Mannose-binding protein C [OS=Mus musculus]		244			ProteinCenter:sp_canonical|P41317 Mannose-binding protein C [OS=Mus musculus]	1	0.9989	2	2	2	2	0	0	0	0	0	0	0	0	0	0	0	0	0	0	1	1	0	0	0	0	0	0	0	0	0	0	0	0	0	0	0	0	0	0	0	0
ProteinCenter:sp_canonical|P41731	ProteinCenter:sp_canonical|P41731 CD63 antigen [OS=Mus musculus]	ProteinCenter:sp_canonical|P41731 CD63 antigen [OS=Mus musculus]		238			ProteinCenter:sp_canonical|P41731 CD63 antigen [OS=Mus musculus]	1	0.9941	2	45	45	45	3	0	1	2	1	2	2	4	2	5	4	3	0	0	0	0	0	0	2	3	4	1	4	2	3	0	1	2	1	2	2	4	2	5	4	3
ProteinCenter:sp_canonical|P42125	ProteinCenter:sp_canonical|P42125 Enoyl-CoA delta isomerase 1, mitochondrial [OS=Mus musculus]	ProteinCenter:sp_canonical|P42125 Enoyl-CoA delta isomerase 1, mitochondrial [OS=Mus musculus]		289			ProteinCenter:sp_canonical|P42125 Enoyl-CoA delta isomerase 1, mitochondrial [OS=Mus musculus]	1	0.9989	3	5	5	5	0	0	0	0	0	1	0	0	0	0	0	0	0	0	0	2	1	1	0	0	0	0	0	0	0	0	0	0	0	1	0	0	0	0	0	0
ProteinCenter:sp_canonical|P42208	ProteinCenter:sp_canonical|P42208 Septin-2 [OS=Mus musculus]	ProteinCenter:sp_canonical|P42208 Septin-2 [OS=Mus musculus]		361			ProteinCenter:sp_canonical|P42208 Septin-2 [OS=Mus musculus]	1	0.999	3	9	9	9	0	0	0	0	0	0	0	2	1	0	1	1	0	0	0	0	0	0	1	1	0	0	1	1	0	0	0	0	0	0	0	2	1	0	1	1
ProteinCenter:sp_canonical|P42225	ProteinCenter:sp_canonical|P42225 Signal transducer and activator of transcription 1 [OS=Mus musculus]	ProteinCenter:sp_canonical|P42225 Signal transducer and activator of transcription 1 [OS=Mus musculus]		749			ProteinCenter:sp_canonical|P42225 Signal transducer and activator of transcription 1 [OS=Mus musculus]	1	0.9973	2	2	2	2	0	0	0	0	0	0	1	0	0	0	0	1	0	0	0	0	0	0	0	0	0	0	0	0	0	0	0	0	0	0	1	0	0	0	0	1
ProteinCenter:sp_canonical|P42669	ProteinCenter:sp_canonical|P42669 Transcriptional activator protein Pur-alpha [OS=Mus musculus]	ProteinCenter:sp_canonical|P42669 Transcriptional activator protein Pur-alpha [OS=Mus musculus]		321			ProteinCenter:sp_canonical|P42669 Transcriptional activator protein Pur-alpha [OS=Mus musculus]	1	0.999	5	41	22	41	1	1	1	0	0	0	2	2	3	3	3	3	1	1	1	1	1	0	3	5	3	3	1	2	1	1	1	0	0	0	1	1	1	1	2	1
ProteinCenter:sp_canonical|P42859	ProteinCenter:sp_canonical|P42859 Huntingtin [OS=Mus musculus]	ProteinCenter:sp_canonical|P42859 Huntingtin [OS=Mus musculus]		3119			ProteinCenter:sp_canonical|P42859 Huntingtin [OS=Mus musculus]	0.9999	0.9893	1	1	1	1	0	0	0	0	0	0	0	0	0	0	0	0	0	0	0	0	0	0	0	0	0	0	1	0	0	0	0	0	0	0	0	0	0	0	0	0
ProteinCenter:sp_canonical|P42932	ProteinCenter:sp_canonical|P42932 T-complex protein 1 subunit theta [OS=Mus musculus]	ProteinCenter:sp_canonical|P42932 T-complex protein 1 subunit theta [OS=Mus musculus]		548			ProteinCenter:sp_canonical|P42932 T-complex protein 1 subunit theta [OS=Mus musculus]	1	0.999	16	107	107	107	0	0	0	0	0	0	7	9	9	9	10	11	0	0	0	0	0	0	8	6	6	11	9	12	0	0	0	0	0	0	7	9	9	9	10	11
ProteinCenter:sp_canonical|P43274	ProteinCenter:sp_canonical|P43274 Histone H1.4 [OS=Mus musculus]	ProteinCenter:sp_canonical|P43274 Histone H1.4 [OS=Mus musculus]		219			ProteinCenter:sp_canonical|P43274 Histone H1.4 [OS=Mus musculus]	0.9999	0.999	3	33	28	33	0	0	0	0	0	1	3	3	2	6	6	5	0	0	0	0	0	0	1	3	1	2	0	0	0	0	0	0	0	1	3	3	2	4	5	5
ProteinCenter:sp_canonical|P43276	ProteinCenter:sp_canonical|P43276 Histone H1.5 [OS=Mus musculus]	ProteinCenter:sp_canonical|P43276 Histone H1.5 [OS=Mus musculus]		223			ProteinCenter:sp_canonical|P43276 Histone H1.5 [OS=Mus musculus]	0.9673	0.9985	1	5	5	5	0	0	0	0	0	0	0	0	0	1	2	2	0	0	0	0	0	0	0	0	0	0	0	0	0	0	0	0	0	0	0	0	0	1	2	2
ProteinCenter:sp_canonical|P43277	ProteinCenter:sp_canonical|P43277 Histone H1.3 [OS=Mus musculus]	ProteinCenter:sp_canonical|P43277 Histone H1.3 [OS=Mus musculus]		221			ProteinCenter:sp_canonical|P43277 Histone H1.3 [OS=Mus musculus]	1	0.999	4	30	27	35	0	0	0	0	0	0	3	4	3	3	5	6	0	0	0	0	0	0	3	1	1	0	0	1	0	0	0	0	0	0	3	3	3	3	4	5
ProteinCenter:sp_canonical|P45376	ProteinCenter:sp_canonical|P45376 Aldo-keto reductase family 1 member B1 [OS=Mus musculus]	ProteinCenter:sp_canonical|P45376 Aldo-keto reductase family 1 member B1 [OS=Mus musculus]		316			ProteinCenter:sp_canonical|P45376 Aldo-keto reductase family 1 member B1 [OS=Mus musculus]	1	0.999	5	29	29	29	0	0	0	0	0	0	2	3	1	1	1	0	0	0	0	0	0	0	4	4	3	3	3	4	0	0	0	0	0	0	2	3	1	1	1	0
ProteinCenter:sp_canonical|P45377	ProteinCenter:sp_canonical|P45377 Aldose reductase-related protein 2 [OS=Mus musculus]	ProteinCenter:sp_canonical|P45377 Aldose reductase-related protein 2 [OS=Mus musculus]		316			ProteinCenter:sp_canonical|P45377 Aldose reductase-related protein 2 [OS=Mus musculus]	0.9756	0.9989	1	6	6	6	0	0	0	0	0	0	1	0	1	2	1	1	0	0	0	0	0	0	0	0	0	0	0	0	0	0	0	0	0	0	1	0	1	2	1	1
ProteinCenter:sp_canonical|P45591	ProteinCenter:sp_canonical|P45591 Cofilin-2 [OS=Mus musculus]	ProteinCenter:sp_canonical|P45591 Cofilin-2 [OS=Mus musculus]		166			ProteinCenter:sp_canonical|P45591 Cofilin-2 [OS=Mus musculus]	0.9984	0.999	4	12	12	45	1	1	1	0	0	1	1	2	0	0	0	0	1	0	0	0	0	0	1	1	0	1	0	1	1	1	1	0	0	1	1	2	0	0	0	0
ProteinCenter:sp_canonical|P45952	ProteinCenter:sp_canonical|P45952 Medium-chain specific acyl-CoA dehydrogenase, mitochondrial [OS=Mus musculus]	ProteinCenter:sp_canonical|P45952 Medium-chain specific acyl-CoA dehydrogenase, mitochondrial [OS=Mus musculus]		421			ProteinCenter:sp_canonical|P45952 Medium-chain specific acyl-CoA dehydrogenase, mitochondrial [OS=Mus musculus]	1	0.999	5	23	23	23	0	0	0	0	0	0	2	1	1	1	0	1	0	0	0	0	0	0	3	4	3	2	3	2	0	0	0	0	0	0	2	1	1	1	0	1
ProteinCenter:sp_canonical|P46412	ProteinCenter:sp_canonical|P46412 Glutathione peroxidase 3 [OS=Mus musculus]	ProteinCenter:sp_canonical|P46412 Glutathione peroxidase 3 [OS=Mus musculus]		226			ProteinCenter:sp_canonical|P46412 Glutathione peroxidase 3 [OS=Mus musculus]	1	0.999	2	14	14	14	1	1	0	1	2	1	0	1	1	0	0	0	0	0	0	1	0	0	0	0	0	2	2	1	1	1	0	1	2	1	0	1	1	0	0	0
ProteinCenter:sp_canonical|P46460	ProteinCenter:sp_canonical|P46460 Vesicle-fusing ATPase [OS=Mus musculus]	ProteinCenter:sp_canonical|P46460 Vesicle-fusing ATPase [OS=Mus musculus]		744			ProteinCenter:sp_canonical|P46460 Vesicle-fusing ATPase [OS=Mus musculus]	1	0.999	7	9	9	9	0	0	0	0	0	0	1	0	0	2	2	2	0	0	0	0	0	0	1	1	0	0	0	0	0	0	0	0	0	0	1	0	0	2	2	2
ProteinCenter:sp_canonical|P46467	ProteinCenter:sp_canonical|P46467 Vacuolar protein sorting-associated protein 4B [OS=Mus musculus]	ProteinCenter:sp_canonical|P46467 Vacuolar protein sorting-associated protein 4B [OS=Mus musculus]		444			ProteinCenter:sp_canonical|P46467 Vacuolar protein sorting-associated protein 4B [OS=Mus musculus]	1	0.999	3	32	31	32	0	0	0	0	0	0	3	3	2	3	3	3	0	0	0	0	0	0	3	3	3	3	0	3	0	0	0	0	0	0	3	3	2	3	3	3
ProteinCenter:sp_canonical|P46471	ProteinCenter:sp_canonical|P46471 26S proteasome regulatory subunit 7 [OS=Mus musculus]	ProteinCenter:sp_canonical|P46471 26S proteasome regulatory subunit 7 [OS=Mus musculus]		433			ProteinCenter:sp_canonical|P46471 26S proteasome regulatory subunit 7 [OS=Mus musculus]	1	0.999	15	74	74	74	0	0	0	0	0	0	9	9	5	6	4	3	0	0	0	0	0	0	8	6	8	7	6	3	0	0	0	0	0	0	9	9	5	6	4	3
ProteinCenter:sp_canonical|P46638	ProteinCenter:sp_canonical|P46638 Ras-related protein Rab-11B [OS=Mus musculus]	ProteinCenter:sp_canonical|P46638 Ras-related protein Rab-11B [OS=Mus musculus]		218			ProteinCenter:sp_canonical|P46638 Ras-related protein Rab-11B [OS=Mus musculus]	1	0.999	5	25	0	25	0	0	0	0	0	0	3	2	2	2	3	2	0	1	0	0	0	0	2	2	2	1	2	1	0	0	0	0	0	0	0	0	0	0	0	0
ProteinCenter:sp_canonical|P46664	ProteinCenter:sp_canonical|P46664 Adenylosuccinate synthetase isozyme 2 [OS=Mus musculus]	ProteinCenter:sp_canonical|P46664 Adenylosuccinate synthetase isozyme 2 [OS=Mus musculus]		456			ProteinCenter:sp_canonical|P46664 Adenylosuccinate synthetase isozyme 2 [OS=Mus musculus]	0.9987	0.9975	2	4	4	4	0	0	0	0	0	0	0	0	0	0	0	1	0	0	1	0	0	0	1	1	0	0	0	0	0	0	0	0	0	0	0	0	0	0	0	1
ProteinCenter:sp_canonical|P46735	ProteinCenter:sp_canonical|P46735 Unconventional myosin-Ib [OS=Mus musculus]	ProteinCenter:sp_canonical|P46735 Unconventional myosin-Ib [OS=Mus musculus]		1107			ProteinCenter:sp_canonical|P46735 Unconventional myosin-Ib [OS=Mus musculus]	0.9998	0.999	3	2	2	3	0	0	0	0	0	0	0	0	0	0	0	0	0	0	0	0	0	0	0	1	0	0	1	0	0	0	0	0	0	0	0	0	0	0	0	0
ProteinCenter:sp_canonical|P46935	ProteinCenter:sp_canonical|P46935 E3 ubiquitin-protein ligase NEDD4 [OS=Mus musculus]	ProteinCenter:sp_canonical|P46935 E3 ubiquitin-protein ligase NEDD4 [OS=Mus musculus]		887			ProteinCenter:sp_canonical|P46935 E3 ubiquitin-protein ligase NEDD4 [OS=Mus musculus]	1	0.999	4	5	5	5	0	0	0	0	0	0	0	0	0	0	1	0	0	0	0	0	0	0	1	0	2	0	1	0	0	0	0	0	0	0	0	0	0	0	1	0
ProteinCenter:sp_canonical|P46978	ProteinCenter:sp_canonical|P46978 Dolichyl-diphosphooligosaccharide--protein glycosyltransferase subunit STT3A [OS=Mus musculus]	ProteinCenter:sp_canonical|P46978 Dolichyl-diphosphooligosaccharide--protein glycosyltransferase subunit STT3A [OS=Mus musculus]		705			ProteinCenter:sp_canonical|P46978 Dolichyl-diphosphooligosaccharide--protein glycosyltransferase subunit STT3A [OS=Mus musculus]	1	0.999	4	28	27	28	1	0	0	1	0	0	1	2	1	2	2	3	2	0	0	3	0	0	3	2	1	2	1	1	1	0	0	1	0	0	1	2	1	2	1	3
ProteinCenter:sp_canonical|P47199	ProteinCenter:sp_canonical|P47199 Quinone oxidoreductase [OS=Mus musculus]	ProteinCenter:sp_canonical|P47199 Quinone oxidoreductase [OS=Mus musculus]		331			ProteinCenter:sp_canonical|P47199 Quinone oxidoreductase [OS=Mus musculus]	1	0.999	10	107	107	107	0	0	0	0	0	1	9	8	4	7	7	6	1	2	1	3	2	1	13	8	8	13	6	7	0	0	0	0	0	1	9	8	4	7	7	6
ProteinCenter:sp_canonical|P47738	ProteinCenter:sp_canonical|P47738 Aldehyde dehydrogenase, mitochondrial [OS=Mus musculus]	ProteinCenter:sp_canonical|P47738 Aldehyde dehydrogenase, mitochondrial [OS=Mus musculus]		519			ProteinCenter:sp_canonical|P47738 Aldehyde dehydrogenase, mitochondrial [OS=Mus musculus]	1	0.999	8	66	59	66	3	0	2	0	0	1	4	4	4	3	5	7	1	1	1	1	0	1	4	5	5	5	3	6	3	0	2	0	0	1	4	3	3	2	4	6
ProteinCenter:sp_canonical|P47740	ProteinCenter:sp_canonical|P47740 Aldehyde dehydrogenase family 3 member A2 [OS=Mus musculus]	ProteinCenter:sp_canonical|P47740 Aldehyde dehydrogenase family 3 member A2 [OS=Mus musculus]		484			ProteinCenter:sp_canonical|P47740 Aldehyde dehydrogenase family 3 member A2 [OS=Mus musculus]	1	0.999	5	36	36	36	0	0	0	0	0	0	2	3	3	3	2	4	0	0	0	0	0	0	3	4	3	3	3	3	0	0	0	0	0	0	2	3	3	3	2	4
ProteinCenter:sp_canonical|P47753	ProteinCenter:sp_canonical|P47753 F-actin-capping protein subunit alpha-1 [OS=Mus musculus]	ProteinCenter:sp_canonical|P47753 F-actin-capping protein subunit alpha-1 [OS=Mus musculus]		286			ProteinCenter:sp_canonical|P47753 F-actin-capping protein subunit alpha-1 [OS=Mus musculus]	0.9999	0.999	3	3	3	5	1	0	0	0	0	0	0	0	0	0	0	1	0	0	0	0	0	0	0	0	1	0	0	0	1	0	0	0	0	0	0	0	0	0	0	1
ProteinCenter:sp_canonical|P47754	ProteinCenter:sp_canonical|P47754 F-actin-capping protein subunit alpha-2 [OS=Mus musculus]	ProteinCenter:sp_canonical|P47754 F-actin-capping protein subunit alpha-2 [OS=Mus musculus]		286			ProteinCenter:sp_canonical|P47754 F-actin-capping protein subunit alpha-2 [OS=Mus musculus]	0.9913	0.999	2	15	13	15	1	0	1	0	1	1	2	1	1	1	1	1	0	0	0	0	0	0	2	1	1	0	0	0	1	0	1	0	1	1	1	1	1	1	1	1
ProteinCenter:sp_canonical|P47757	ProteinCenter:sp_canonical|P47757 F-actin-capping protein subunit beta [OS=Mus musculus]	ProteinCenter:sp_canonical|P47757 F-actin-capping protein subunit beta [OS=Mus musculus]		277			ProteinCenter:sp_canonical|P47757 F-actin-capping protein subunit beta [OS=Mus musculus]	1	0.999	7	47	47	47	0	1	0	0	0	2	6	4	4	3	2	2	1	1	1	1	1	0	3	4	6	2	0	3	0	1	0	0	0	2	6	4	4	3	2	2
ProteinCenter:sp_canonical|P47791	ProteinCenter:sp_canonical|P47791 Glutathione reductase, mitochondrial [OS=Mus musculus]	ProteinCenter:sp_canonical|P47791 Glutathione reductase, mitochondrial [OS=Mus musculus]		500			ProteinCenter:sp_canonical|P47791 Glutathione reductase, mitochondrial [OS=Mus musculus]	1	0.999	5	29	29	29	4	4	3	3	1	1	0	0	0	0	0	0	1	0	2	3	2	1	1	1	1	1	0	0	4	4	3	3	1	1	0	0	0	0	0	0
ProteinCenter:sp_canonical|P47856	ProteinCenter:sp_canonical|P47856 Glutamine--fructose-6-phosphate aminotransferase [isomerizing] 1 [OS=Mus musculus]	ProteinCenter:sp_canonical|P47856 Glutamine--fructose-6-phosphate aminotransferase [isomerizing] 1 [OS=Mus musculus]		697			ProteinCenter:sp_canonical|P47856 Glutamine--fructose-6-phosphate aminotransferase [isomerizing] 1 [OS=Mus musculus]	1	0.999	4	16	6	16	0	0	0	0	0	0	2	0	3	2	0	0	0	0	0	0	0	0	1	2	2	1	2	1	0	0	0	0	0	0	1	0	2	1	0	0
ProteinCenter:sp_canonical|P47857	ProteinCenter:sp_canonical|P47857 ATP-dependent 6-phosphofructokinase, muscle type [OS=Mus musculus]	ProteinCenter:sp_canonical|P47857 ATP-dependent 6-phosphofructokinase, muscle type [OS=Mus musculus]		780			ProteinCenter:sp_canonical|P47857 ATP-dependent 6-phosphofructokinase, muscle type [OS=Mus musculus]	1	0.999	13	45	45	73	0	0	0	0	0	0	4	3	3	8	4	5	0	0	0	0	0	0	5	3	4	2	2	2	0	0	0	0	0	0	4	3	3	8	4	5
ProteinCenter:sp_canonical|P47911	ProteinCenter:sp_canonical|P47911 60S ribosomal protein L6 [OS=Mus musculus]	ProteinCenter:sp_canonical|P47911 60S ribosomal protein L6 [OS=Mus musculus]		296			ProteinCenter:sp_canonical|P47911 60S ribosomal protein L6 [OS=Mus musculus]	1	0.999	14	253	253	253	0	0	0	0	0	0	22	21	22	26	24	22	0	0	0	0	0	0	24	21	22	20	14	15	0	0	0	0	0	0	22	21	22	26	24	22
ProteinCenter:sp_canonical|P47915	ProteinCenter:sp_canonical|P47915 60S ribosomal protein L29 [OS=Mus musculus]	ProteinCenter:sp_canonical|P47915 60S ribosomal protein L29 [OS=Mus musculus]		160			ProteinCenter:sp_canonical|P47915 60S ribosomal protein L29 [OS=Mus musculus]	1	0.999	5	18	18	18	0	0	0	0	0	0	1	1	1	2	0	2	0	0	0	0	0	0	4	2	2	2	1	0	0	0	0	0	0	0	1	1	1	2	0	2
ProteinCenter:sp_canonical|P47955	ProteinCenter:sp_canonical|P47955 60S acidic ribosomal protein P1 [OS=Mus musculus]	ProteinCenter:sp_canonical|P47955 60S acidic ribosomal protein P1 [OS=Mus musculus]		114			ProteinCenter:sp_canonical|P47955 60S acidic ribosomal protein P1 [OS=Mus musculus]	1	0.999	3	52	52	52	1	1	1	1	1	1	3	3	5	3	4	4	1	1	1	1	1	1	1	2	2	5	4	4	1	1	1	1	1	1	3	3	5	3	4	4
ProteinCenter:sp_canonical|P47962	ProteinCenter:sp_canonical|P47962 60S ribosomal protein L5 [OS=Mus musculus]	ProteinCenter:sp_canonical|P47962 60S ribosomal protein L5 [OS=Mus musculus]		297			ProteinCenter:sp_canonical|P47962 60S ribosomal protein L5 [OS=Mus musculus]	1	0.999	5	44	44	44	0	0	0	0	0	0	4	4	4	4	4	3	0	0	0	0	0	0	6	4	3	3	1	4	0	0	0	0	0	0	4	4	4	4	4	3
ProteinCenter:sp_canonical|P47963	ProteinCenter:sp_canonical|P47963 60S ribosomal protein L13 [OS=Mus musculus]	ProteinCenter:sp_canonical|P47963 60S ribosomal protein L13 [OS=Mus musculus]		211			ProteinCenter:sp_canonical|P47963 60S ribosomal protein L13 [OS=Mus musculus]	1	0.999	6	81	81	81	0	0	0	0	0	0	5	6	4	11	9	6	0	0	0	0	0	0	7	7	8	7	5	6	0	0	0	0	0	0	5	6	4	11	9	6
ProteinCenter:sp_canonical|P47964	ProteinCenter:sp_canonical|P47964 60S ribosomal protein L36 [OS=Mus musculus]	ProteinCenter:sp_canonical|P47964 60S ribosomal protein L36 [OS=Mus musculus]		105			ProteinCenter:sp_canonical|P47964 60S ribosomal protein L36 [OS=Mus musculus]	1	0.999	3	15	14	15	0	0	0	0	0	0	1	1	1	1	2	1	0	0	0	0	0	0	2	2	1	1	0	2	0	0	0	0	0	0	1	1	1	1	2	1
ProteinCenter:sp_canonical|P48036	ProteinCenter:sp_canonical|P48036 Annexin A5 [OS=Mus musculus]	ProteinCenter:sp_canonical|P48036 Annexin A5 [OS=Mus musculus]		319			ProteinCenter:sp_canonical|P48036 Annexin A5 [OS=Mus musculus]	1	0.999	13	77	45	97	4	7	6	2	2	2	6	6	4	5	2	2	3	1	0	0	1	1	5	5	7	1	1	4	3	4	4	1	2	1	4	3	1	3	1	1
ProteinCenter:sp_canonical|P48678	ProteinCenter:sp_canonical|P48678 Prelamin-A/C [OS=Mus musculus]	ProteinCenter:sp_canonical|P48678 Prelamin-A/C [OS=Mus musculus]		665			ProteinCenter:sp_canonical|P48678 Prelamin-A/C [OS=Mus musculus]	1	0.999	7	23	23	23	4	3	1	2	2	3	0	0	0	0	0	0	2	2	2	1	0	1	0	0	0	0	0	0	4	3	1	2	2	3	0	0	0	0	0	0
ProteinCenter:sp_canonical|P48758	ProteinCenter:sp_canonical|P48758 Carbonyl reductase [NADPH] 1 [OS=Mus musculus]	ProteinCenter:sp_canonical|P48758 Carbonyl reductase [NADPH] 1 [OS=Mus musculus]		277			ProteinCenter:sp_canonical|P48758 Carbonyl reductase [NADPH] 1 [OS=Mus musculus]	1	0.999	7	31	29	31	0	0	0	0	0	0	3	2	1	5	3	2	0	0	0	0	0	0	2	4	3	2	2	2	0	0	0	0	0	0	2	2	1	5	3	2
ProteinCenter:sp_canonical|P48771	ProteinCenter:sp_canonical|P48771 Cytochrome c oxidase subunit 7A2, mitochondrial [OS=Mus musculus]	ProteinCenter:sp_canonical|P48771 Cytochrome c oxidase subunit 7A2, mitochondrial [OS=Mus musculus]		83			ProteinCenter:sp_canonical|P48771 Cytochrome c oxidase subunit 7A2, mitochondrial [OS=Mus musculus]	0.957	0.998	1	1	1	1	0	0	0	0	0	0	0	0	0	0	0	0	0	0	0	0	0	0	0	0	0	1	0	0	0	0	0	0	0	0	0	0	0	0	0	0
ProteinCenter:sp_canonical|P49312	ProteinCenter:sp_canonical|P49312 Heterogeneous nuclear ribonucleoprotein A1 [OS=Mus musculus]	ProteinCenter:sp_canonical|P49312 Heterogeneous nuclear ribonucleoprotein A1 [OS=Mus musculus]		320			ProteinCenter:sp_canonical|P49312 Heterogeneous nuclear ribonucleoprotein A1 [OS=Mus musculus]	0.9043	0.9952	1	3	3	3	0	0	0	0	0	0	0	0	0	0	0	0	0	0	0	0	0	0	0	1	1	0	1	0	0	0	0	0	0	0	0	0	0	0	0	0
ProteinCenter:sp_canonical|P49442	ProteinCenter:sp_canonical|P49442 Inositol polyphosphate 1-phosphatase [OS=Mus musculus]	ProteinCenter:sp_canonical|P49442 Inositol polyphosphate 1-phosphatase [OS=Mus musculus]		396			ProteinCenter:sp_canonical|P49442 Inositol polyphosphate 1-phosphatase [OS=Mus musculus]	0.9783	0.999	1	23	23	23	1	1	1	1	1	1	1	1	1	1	1	1	1	1	1	1	1	1	1	1	1	1	0	1	1	1	1	1	1	1	1	1	1	1	1	1
ProteinCenter:sp_canonical|P49586	ProteinCenter:sp_canonical|P49586 Choline-phosphate cytidylyltransferase A [OS=Mus musculus]	ProteinCenter:sp_canonical|P49586 Choline-phosphate cytidylyltransferase A [OS=Mus musculus]		367			ProteinCenter:sp_canonical|P49586 Choline-phosphate cytidylyltransferase A [OS=Mus musculus]	0.7732	0.9869	1	1	1	1	0	0	0	0	0	0	0	0	0	0	0	0	0	0	0	0	0	0	0	0	0	0	0	1	0	0	0	0	0	0	0	0	0	0	0	0
ProteinCenter:sp_canonical|P49698	ProteinCenter:sp_canonical|P49698 Hepatocyte nuclear factor 4-alpha [OS=Mus musculus]	ProteinCenter:sp_canonical|P49698 Hepatocyte nuclear factor 4-alpha [OS=Mus musculus]		474			ProteinCenter:sp_canonical|P49698 Hepatocyte nuclear factor 4-alpha [OS=Mus musculus]	1	0.9987	2	2	2	2	0	0	0	0	0	0	1	0	0	0	0	0	0	0	0	0	0	0	1	0	0	0	0	0	0	0	0	0	0	0	1	0	0	0	0	0
ProteinCenter:sp_canonical|P49722	ProteinCenter:sp_canonical|P49722 Proteasome subunit alpha type-2 [OS=Mus musculus]	ProteinCenter:sp_canonical|P49722 Proteasome subunit alpha type-2 [OS=Mus musculus]		234			ProteinCenter:sp_canonical|P49722 Proteasome subunit alpha type-2 [OS=Mus musculus]	1	0.999	10	125	125	125	5	10	5	6	6	5	5	2	5	3	3	2	7	6	9	8	10	9	4	4	2	1	3	5	5	10	5	6	6	5	5	2	5	3	3	2
ProteinCenter:sp_canonical|P49817	ProteinCenter:sp_canonical|P49817 Caveolin-1 [OS=Mus musculus]	ProteinCenter:sp_canonical|P49817 Caveolin-1 [OS=Mus musculus]		178			ProteinCenter:sp_canonical|P49817 Caveolin-1 [OS=Mus musculus]	0.9946	0.9989	1	11	0	11	0	0	0	0	0	0	1	1	1	1	1	1	0	0	0	0	0	0	1	1	0	1	1	1	0	0	0	0	0	0	0	0	0	0	0	0
ProteinCenter:sp_canonical|P49962	ProteinCenter:sp_canonical|P49962 Signal recognition particle 9 kDa protein [OS=Mus musculus]	ProteinCenter:sp_canonical|P49962 Signal recognition particle 9 kDa protein [OS=Mus musculus]		86			ProteinCenter:sp_canonical|P49962 Signal recognition particle 9 kDa protein [OS=Mus musculus]	0.8992	0.995	1	1	1	1	0	0	0	0	0	0	0	0	0	0	0	0	0	0	0	0	0	0	0	0	0	0	1	0	0	0	0	0	0	0	0	0	0	0	0	0
ProteinCenter:sp_canonical|P50172	ProteinCenter:sp_canonical|P50172 11-beta-hydroxysteroid dehydrogenase 1 [OS=Mus musculus]	ProteinCenter:sp_canonical|P50172 11-beta-hydroxysteroid dehydrogenase 1 [OS=Mus musculus]		292			ProteinCenter:sp_canonical|P50172 11-beta-hydroxysteroid dehydrogenase 1 [OS=Mus musculus]	1	0.9984	4	18	18	18	0	0	0	0	0	0	1	1	1	2	3	2	0	0	0	0	0	0	1	2	2	3	0	0	0	0	0	0	0	0	1	1	1	2	3	2
ProteinCenter:sp_canonical|P50247	ProteinCenter:sp_canonical|P50247 Adenosylhomocysteinase [OS=Mus musculus]	ProteinCenter:sp_canonical|P50247 Adenosylhomocysteinase [OS=Mus musculus]		432			ProteinCenter:sp_canonical|P50247 Adenosylhomocysteinase [OS=Mus musculus]	1	0.999	17	203	167	203	4	5	6	8	4	6	11	11	10	9	9	9	5	4	6	8	9	11	11	9	13	13	8	14	4	3	4	7	3	5	9	9	8	9	9	8
ProteinCenter:sp_canonical|P50285	ProteinCenter:sp_canonical|P50285 Dimethylaniline monooxygenase [N-oxide-forming] 1 [OS=Mus musculus]	ProteinCenter:sp_canonical|P50285 Dimethylaniline monooxygenase [N-oxide-forming] 1 [OS=Mus musculus]		532			ProteinCenter:sp_canonical|P50285 Dimethylaniline monooxygenase [N-oxide-forming] 1 [OS=Mus musculus]	1	0.999	14	110	110	110	0	0	0	0	0	0	10	8	8	10	8	10	1	0	0	0	0	0	10	11	11	8	7	8	0	0	0	0	0	0	10	8	8	10	8	10
ProteinCenter:sp_canonical|P50396	ProteinCenter:sp_canonical|P50396 Rab GDP dissociation inhibitor alpha [OS=Mus musculus]	ProteinCenter:sp_canonical|P50396 Rab GDP dissociation inhibitor alpha [OS=Mus musculus]		447			ProteinCenter:sp_canonical|P50396 Rab GDP dissociation inhibitor alpha [OS=Mus musculus]	1	0.999	3	9	9	13	1	1	1	1	0	0	0	0	0	0	0	0	1	1	1	1	1	0	0	0	0	0	0	0	1	1	1	1	0	0	0	0	0	0	0	0
ProteinCenter:sp_canonical|P50429	ProteinCenter:sp_canonical|P50429 Arylsulfatase B [OS=Mus musculus]	ProteinCenter:sp_canonical|P50429 Arylsulfatase B [OS=Mus musculus]		534			ProteinCenter:sp_canonical|P50429 Arylsulfatase B [OS=Mus musculus]	0.9987	0.9989	2	3	3	3	0	0	0	0	0	1	0	0	0	0	0	0	0	0	1	0	0	1	0	0	0	0	0	0	0	0	0	0	0	1	0	0	0	0	0	0
ProteinCenter:sp_canonical|P50516	ProteinCenter:sp_canonical|P50516 V-type proton ATPase catalytic subunit A [OS=Mus musculus]	ProteinCenter:sp_canonical|P50516 V-type proton ATPase catalytic subunit A [OS=Mus musculus]		617			ProteinCenter:sp_canonical|P50516 V-type proton ATPase catalytic subunit A [OS=Mus musculus]	1	0.999	17	105	105	105	0	3	1	1	0	1	7	6	7	15	12	13	1	1	1	1	2	1	6	2	7	6	7	4	0	3	1	1	0	1	7	6	7	15	12	13
ProteinCenter:sp_canonical|P50518	ProteinCenter:sp_canonical|P50518 V-type proton ATPase subunit E 1 [OS=Mus musculus]	ProteinCenter:sp_canonical|P50518 V-type proton ATPase subunit E 1 [OS=Mus musculus]		226			ProteinCenter:sp_canonical|P50518 V-type proton ATPase subunit E 1 [OS=Mus musculus]	1	0.999	8	115	95	115	4	5	4	4	3	5	6	5	4	8	8	7	3	2	1	2	3	2	9	7	7	5	5	6	3	5	3	3	3	3	6	4	4	7	6	6
ProteinCenter:sp_canonical|P50543	ProteinCenter:sp_canonical|P50543 Protein S100-A11 [OS=Mus musculus]	ProteinCenter:sp_canonical|P50543 Protein S100-A11 [OS=Mus musculus]		98			ProteinCenter:sp_canonical|P50543 Protein S100-A11 [OS=Mus musculus]	1	0.999	3	44	44	44	2	2	3	1	1	1	2	5	5	2	2	3	0	0	1	0	0	1	2	2	2	2	3	2	2	2	3	1	1	1	2	5	5	2	2	3
ProteinCenter:sp_canonical|P50544	ProteinCenter:sp_canonical|P50544 Very long-chain specific acyl-CoA dehydrogenase, mitochondrial [OS=Mus musculus]	ProteinCenter:sp_canonical|P50544 Very long-chain specific acyl-CoA dehydrogenase, mitochondrial [OS=Mus musculus]		656			ProteinCenter:sp_canonical|P50544 Very long-chain specific acyl-CoA dehydrogenase, mitochondrial [OS=Mus musculus]	0.8677	0.9932	1	6	6	6	0	0	0	0	0	0	0	0	1	0	1	0	0	0	0	0	0	0	1	0	1	1	0	1	0	0	0	0	0	0	0	0	1	0	1	0
ProteinCenter:sp_canonical|P50580	ProteinCenter:sp_canonical|P50580 Proliferation-associated protein 2G4 [OS=Mus musculus]	ProteinCenter:sp_canonical|P50580 Proliferation-associated protein 2G4 [OS=Mus musculus]		394			ProteinCenter:sp_canonical|P50580 Proliferation-associated protein 2G4 [OS=Mus musculus]	1	0.999	2	8	8	8	0	0	0	0	0	0	1	1	0	0	0	0	0	0	0	0	0	0	1	1	1	2	0	1	0	0	0	0	0	0	1	1	0	0	0	0
ProteinCenter:sp_canonical|P51150	ProteinCenter:sp_canonical|P51150 Ras-related protein Rab-7a [OS=Mus musculus]	ProteinCenter:sp_canonical|P51150 Ras-related protein Rab-7a [OS=Mus musculus]		207			ProteinCenter:sp_canonical|P51150 Ras-related protein Rab-7a [OS=Mus musculus]	1	0.999	9	27	20	27	0	0	0	0	0	0	2	3	2	3	2	0	0	0	0	0	0	0	1	3	4	3	0	4	0	0	0	0	0	0	1	3	2	2	1	0
ProteinCenter:sp_canonical|P51174	ProteinCenter:sp_canonical|P51174 Long-chain specific acyl-CoA dehydrogenase, mitochondrial [OS=Mus musculus]	ProteinCenter:sp_canonical|P51174 Long-chain specific acyl-CoA dehydrogenase, mitochondrial [OS=Mus musculus]		430			ProteinCenter:sp_canonical|P51174 Long-chain specific acyl-CoA dehydrogenase, mitochondrial [OS=Mus musculus]	1	0.999	15	77	77	77	6	4	4	5	7	5	0	0	0	0	0	0	6	5	6	7	9	10	1	0	0	1	0	1	6	4	4	5	7	5	0	0	0	0	0	0
ProteinCenter:sp_canonical|P51410	ProteinCenter:sp_canonical|P51410 60S ribosomal protein L9 [OS=Mus musculus]	ProteinCenter:sp_canonical|P51410 60S ribosomal protein L9 [OS=Mus musculus]		192			ProteinCenter:sp_canonical|P51410 60S ribosomal protein L9 [OS=Mus musculus]	1	0.999	8	80	80	80	0	0	0	0	0	0	5	6	5	9	8	9	0	0	0	0	0	0	5	8	9	6	5	5	0	0	0	0	0	0	5	6	5	9	8	9
ProteinCenter:sp_canonical|P51655	ProteinCenter:sp_canonical|P51655 Glypican-4 [OS=Mus musculus]	ProteinCenter:sp_canonical|P51655 Glypican-4 [OS=Mus musculus]		557			ProteinCenter:sp_canonical|P51655 Glypican-4 [OS=Mus musculus]	0.9242	0.9963	1	1	0	1	0	0	0	0	0	0	0	0	0	0	0	0	0	1	0	0	0	0	0	0	0	0	0	0	0	0	0	0	0	0	0	0	0	0	0	0
ProteinCenter:sp_canonical|P51807	ProteinCenter:sp_canonical|P51807 Dynein light chain Tctex-type 1 [OS=Mus musculus]	ProteinCenter:sp_canonical|P51807 Dynein light chain Tctex-type 1 [OS=Mus musculus]		113			ProteinCenter:sp_canonical|P51807 Dynein light chain Tctex-type 1 [OS=Mus musculus]	1	0.999	1	16	16	16	0	0	0	0	0	0	2	2	2	2	2	2	0	0	0	0	0	0	0	1	1	1	1	0	0	0	0	0	0	0	2	2	2	2	2	2
ProteinCenter:sp_canonical|P51855	ProteinCenter:sp_canonical|P51855 Glutathione synthetase [OS=Mus musculus]	ProteinCenter:sp_canonical|P51855 Glutathione synthetase [OS=Mus musculus]		474			ProteinCenter:sp_canonical|P51855 Glutathione synthetase [OS=Mus musculus]	1	0.999	14	88	88	88	7	5	8	5	8	9	1	1	1	1	0	0	5	5	10	7	5	7	0	0	1	1	0	1	7	5	8	5	8	9	1	1	1	1	0	0
ProteinCenter:sp_canonical|P51863	ProteinCenter:sp_canonical|P51863 V-type proton ATPase subunit d 1 [OS=Mus musculus]	ProteinCenter:sp_canonical|P51863 V-type proton ATPase subunit d 1 [OS=Mus musculus]		351			ProteinCenter:sp_canonical|P51863 V-type proton ATPase subunit d 1 [OS=Mus musculus]	1	0.999	7	63	63	63	0	0	0	0	0	0	7	5	4	7	6	7	0	0	0	0	0	0	4	6	6	4	3	4	0	0	0	0	0	0	7	5	4	7	6	7
ProteinCenter:sp_canonical|P51881	ProteinCenter:sp_canonical|P51881 ADP/ATP translocase 2 [OS=Mus musculus]	ProteinCenter:sp_canonical|P51881 ADP/ATP translocase 2 [OS=Mus musculus]		298			ProteinCenter:sp_canonical|P51881 ADP/ATP translocase 2 [OS=Mus musculus]	1	0.999	5	37	30	37	0	0	0	0	0	0	2	2	1	4	3	3	1	0	0	0	0	0	3	5	4	4	3	2	0	0	0	0	0	0	2	2	1	3	2	2
ProteinCenter:sp_canonical|P51885	ProteinCenter:sp_canonical|P51885 Lumican [OS=Mus musculus]	ProteinCenter:sp_canonical|P51885 Lumican [OS=Mus musculus]		338			ProteinCenter:sp_canonical|P51885 Lumican [OS=Mus musculus]	1	0.9879	2	23	23	23	2	2	1	3	3	2	0	0	0	0	0	0	2	0	1	2	2	1	1	1	0	0	0	0	2	2	1	3	3	2	0	0	0	0	0	0
ProteinCenter:sp_canonical|P51906	ProteinCenter:sp_canonical|P51906 Excitatory amino acid transporter 3 [OS=Mus musculus]	ProteinCenter:sp_canonical|P51906 Excitatory amino acid transporter 3 [OS=Mus musculus]		523			ProteinCenter:sp_canonical|P51906 Excitatory amino acid transporter 3 [OS=Mus musculus]	1	0.9979	2	3	3	3	0	0	0	1	0	0	0	0	0	0	0	0	0	0	0	0	0	0	0	0	0	1	0	1	0	0	0	1	0	0	0	0	0	0	0	0
ProteinCenter:sp_canonical|P52019	ProteinCenter:sp_canonical|P52019 Squalene monooxygenase [OS=Mus musculus]	ProteinCenter:sp_canonical|P52019 Squalene monooxygenase [OS=Mus musculus]		572			ProteinCenter:sp_canonical|P52019 Squalene monooxygenase [OS=Mus musculus]	0.9783	0.999	1	12	12	12	0	0	0	0	0	0	1	1	1	1	1	1	0	0	0	1	0	0	1	1	1	1	0	1	0	0	0	0	0	0	1	1	1	1	1	1
ProteinCenter:sp_canonical|P52196	ProteinCenter:sp_canonical|P52196 Thiosulfate sulfurtransferase [OS=Mus musculus]	ProteinCenter:sp_canonical|P52196 Thiosulfate sulfurtransferase [OS=Mus musculus]		297			ProteinCenter:sp_canonical|P52196 Thiosulfate sulfurtransferase [OS=Mus musculus]	1	0.999	4	18	18	18	2	2	1	0	1	1	0	0	0	0	0	0	3	2	3	1	1	1	0	0	0	0	0	0	2	2	1	0	1	1	0	0	0	0	0	0
ProteinCenter:sp_canonical|P52332	ProteinCenter:sp_canonical|P52332 Tyrosine-protein kinase JAK1 [OS=Mus musculus]	ProteinCenter:sp_canonical|P52332 Tyrosine-protein kinase JAK1 [OS=Mus musculus]		1153			ProteinCenter:sp_canonical|P52332 Tyrosine-protein kinase JAK1 [OS=Mus musculus]	0.976	0.9989	1	5	5	5	0	0	0	0	0	0	0	0	0	1	1	0	0	0	0	0	0	0	1	1	1	0	0	0	0	0	0	0	0	0	0	0	0	1	1	0
ProteinCenter:sp_canonical|P52430	ProteinCenter:sp_canonical|P52430 Serum paraoxonase/arylesterase 1 [OS=Mus musculus]	ProteinCenter:sp_canonical|P52430 Serum paraoxonase/arylesterase 1 [OS=Mus musculus]		355			ProteinCenter:sp_canonical|P52430 Serum paraoxonase/arylesterase 1 [OS=Mus musculus]	0.9694	0.9907	1	1	1	1	0	0	0	0	0	0	0	0	0	0	1	0	0	0	0	0	0	0	0	0	0	0	0	0	0	0	0	0	0	0	0	0	0	0	1	0
ProteinCenter:sp_canonical|P52480	ProteinCenter:sp_canonical|P52480 Pyruvate kinase PKM [OS=Mus musculus]	ProteinCenter:sp_canonical|P52480 Pyruvate kinase PKM [OS=Mus musculus]		531			ProteinCenter:sp_canonical|P52480 Pyruvate kinase PKM [OS=Mus musculus]	1	0.999	32	273	269	273	4	3	2	3	4	3	22	21	23	23	30	21	6	5	3	3	0	3	17	18	17	15	14	13	4	3	2	3	4	3	21	21	23	22	29	20
ProteinCenter:sp_canonical|P52623	ProteinCenter:sp_canonical|P52623 Uridine-cytidine kinase 1 [OS=Mus musculus]	ProteinCenter:sp_canonical|P52623 Uridine-cytidine kinase 1 [OS=Mus musculus]		277			ProteinCenter:sp_canonical|P52623 Uridine-cytidine kinase 1 [OS=Mus musculus]	0.9992	0.9989	2	5	2	5	0	0	0	0	0	0	1	1	0	0	1	1	0	0	0	0	0	0	0	0	1	0	0	0	0	0	0	0	0	0	0	0	0	0	1	1
ProteinCenter:sp_canonical|P52624	ProteinCenter:sp_canonical|P52624 Uridine phosphorylase 1 [OS=Mus musculus]	ProteinCenter:sp_canonical|P52624 Uridine phosphorylase 1 [OS=Mus musculus]		311			ProteinCenter:sp_canonical|P52624 Uridine phosphorylase 1 [OS=Mus musculus]	0.9783	0.999	1	6	6	6	0	0	0	0	0	0	1	1	0	0	1	1	0	0	0	0	0	0	1	0	1	0	0	0	0	0	0	0	0	0	1	1	0	0	1	1
ProteinCenter:sp_canonical|P52760	ProteinCenter:sp_canonical|P52760 2-iminobutanoate/2-iminopropanoate deaminase [OS=Mus musculus]	ProteinCenter:sp_canonical|P52760 2-iminobutanoate/2-iminopropanoate deaminase [OS=Mus musculus]		135			ProteinCenter:sp_canonical|P52760 2-iminobutanoate/2-iminopropanoate deaminase [OS=Mus musculus]	1	0.999	10	158	139	158	6	7	5	11	12	10	3	3	4	2	1	2	7	9	9	10	10	10	5	5	5	8	6	8	5	6	4	9	11	10	2	2	3	2	1	1
ProteinCenter:sp_canonical|P53026	ProteinCenter:sp_canonical|P53026 60S ribosomal protein L10a [OS=Mus musculus]	ProteinCenter:sp_canonical|P53026 60S ribosomal protein L10a [OS=Mus musculus]		217			ProteinCenter:sp_canonical|P53026 60S ribosomal protein L10a [OS=Mus musculus]	1	0.999	9	134	134	134	0	0	0	0	0	0	11	13	9	14	13	12	0	0	1	0	0	1	10	14	11	6	9	10	0	0	0	0	0	0	11	13	9	14	13	12
ProteinCenter:sp_canonical|P53395	ProteinCenter:sp_canonical|P53395 Lipoamide acyltransferase component of branched-chain alpha-keto acid dehydrogenase complex, mitochondrial [OS=Mus musculus]	ProteinCenter:sp_canonical|P53395 Lipoamide acyltransferase component of branched-chain alpha-keto acid dehydrogenase complex, mitochondrial [OS=Mus musculus]		482			ProteinCenter:sp_canonical|P53395 Lipoamide acyltransferase component of branched-chain alpha-keto acid dehydrogenase complex, mitochondrial [OS=Mus musculus]	1	0.999	6	24	24	24	0	0	0	0	0	0	1	1	0	3	2	3	0	0	0	0	0	0	1	4	3	2	2	2	0	0	0	0	0	0	1	1	0	3	2	3
ProteinCenter:sp_canonical|P53657	ProteinCenter:sp_canonical|P53657 Pyruvate kinase PKLR [OS=Mus musculus]	ProteinCenter:sp_canonical|P53657 Pyruvate kinase PKLR [OS=Mus musculus]		574			ProteinCenter:sp_canonical|P53657 Pyruvate kinase PKLR [OS=Mus musculus]	0.9992	0.9984	2	2	2	6	0	0	0	0	0	0	0	0	0	0	0	0	0	0	0	0	0	0	0	1	1	0	0	0	0	0	0	0	0	0	0	0	0	0	0	0
ProteinCenter:sp_canonical|P53808	ProteinCenter:sp_canonical|P53808 Phosphatidylcholine transfer protein [OS=Mus musculus]	ProteinCenter:sp_canonical|P53808 Phosphatidylcholine transfer protein [OS=Mus musculus]		214			ProteinCenter:sp_canonical|P53808 Phosphatidylcholine transfer protein [OS=Mus musculus]	0.9783	0.999	1	3	3	3	0	0	0	0	0	0	0	0	0	1	0	0	0	0	0	0	0	0	0	0	0	0	1	1	0	0	0	0	0	0	0	0	0	1	0	0
ProteinCenter:sp_canonical|P53810	ProteinCenter:sp_canonical|P53810 Phosphatidylinositol transfer protein alpha isoform [OS=Mus musculus]	ProteinCenter:sp_canonical|P53810 Phosphatidylinositol transfer protein alpha isoform [OS=Mus musculus]		271			ProteinCenter:sp_canonical|P53810 Phosphatidylinositol transfer protein alpha isoform [OS=Mus musculus]	0.9691	0.9986	1	1	1	1	0	0	0	0	0	0	0	0	0	0	0	0	0	0	0	0	0	0	0	0	0	0	1	0	0	0	0	0	0	0	0	0	0	0	0	0
ProteinCenter:sp_canonical|P53811	ProteinCenter:sp_canonical|P53811 Phosphatidylinositol transfer protein beta isoform [OS=Mus musculus]	ProteinCenter:sp_canonical|P53811 Phosphatidylinositol transfer protein beta isoform [OS=Mus musculus]		271			ProteinCenter:sp_canonical|P53811 Phosphatidylinositol transfer protein beta isoform [OS=Mus musculus]	0.9783	0.999	1	2	2	2	0	0	0	0	0	0	0	0	0	0	1	0	0	0	0	0	0	0	0	0	0	0	0	1	0	0	0	0	0	0	0	0	0	0	1	0
ProteinCenter:sp_canonical|P53994	ProteinCenter:sp_canonical|P53994 Ras-related protein Rab-2A [OS=Mus musculus]	ProteinCenter:sp_canonical|P53994 Ras-related protein Rab-2A [OS=Mus musculus]		212			ProteinCenter:sp_canonical|P53994 Ras-related protein Rab-2A [OS=Mus musculus]	1	0.999	3	9	4	9	0	0	0	0	0	0	0	0	0	3	1	2	0	0	0	0	0	0	1	0	1	0	0	1	0	0	0	0	0	0	0	0	0	1	1	1
ProteinCenter:sp_canonical|P53996	ProteinCenter:sp_canonical|P53996 CCHC-type zinc finger nucleic acid binding protein [OS=Mus musculus]	ProteinCenter:sp_canonical|P53996 CCHC-type zinc finger nucleic acid binding protein [OS=Mus musculus]		178			ProteinCenter:sp_canonical|P53996 CCHC-type zinc finger nucleic acid binding protein [OS=Mus musculus]	0.9998	0.9946	2	12	12	12	0	0	1	0	0	0	1	1	1	1	1	1	0	0	0	0	0	0	1	0	0	1	2	1	0	0	1	0	0	0	1	1	1	1	1	1
ProteinCenter:sp_canonical|P54071	ProteinCenter:sp_canonical|P54071 Isocitrate dehydrogenase [NADP], mitochondrial [OS=Mus musculus]	ProteinCenter:sp_canonical|P54071 Isocitrate dehydrogenase [NADP], mitochondrial [OS=Mus musculus]		452			ProteinCenter:sp_canonical|P54071 Isocitrate dehydrogenase [NADP], mitochondrial [OS=Mus musculus]	1	0.999	10	57	57	57	0	0	0	0	0	0	2	4	0	7	5	3	1	1	1	1	2	3	5	4	6	4	2	6	0	0	0	0	0	0	2	4	0	7	5	3
ProteinCenter:sp_canonical|P54775	ProteinCenter:sp_canonical|P54775 26S proteasome regulatory subunit 6B [OS=Mus musculus]	ProteinCenter:sp_canonical|P54775 26S proteasome regulatory subunit 6B [OS=Mus musculus]		418			ProteinCenter:sp_canonical|P54775 26S proteasome regulatory subunit 6B [OS=Mus musculus]	1	0.999	9	98	98	99	0	0	0	0	0	0	10	10	6	10	12	10	0	0	0	0	0	0	5	6	7	7	5	10	0	0	0	0	0	0	10	10	6	10	12	10
ProteinCenter:sp_canonical|P54818	ProteinCenter:sp_canonical|P54818 Galactocerebrosidase [OS=Mus musculus]	ProteinCenter:sp_canonical|P54818 Galactocerebrosidase [OS=Mus musculus]		684			ProteinCenter:sp_canonical|P54818 Galactocerebrosidase [OS=Mus musculus]	0.9783	0.999	1	1	1	1	0	0	0	0	0	0	0	0	0	0	0	0	0	0	0	0	0	0	0	1	0	0	0	0	0	0	0	0	0	0	0	0	0	0	0	0
ProteinCenter:sp_canonical|P54822	ProteinCenter:sp_canonical|P54822 Adenylosuccinate lyase [OS=Mus musculus]	ProteinCenter:sp_canonical|P54822 Adenylosuccinate lyase [OS=Mus musculus]		484			ProteinCenter:sp_canonical|P54822 Adenylosuccinate lyase [OS=Mus musculus]	1	0.999	3	56	56	56	3	3	3	3	3	2	3	2	2	3	5	3	0	2	1	1	0	0	2	3	3	3	4	2	3	3	3	3	3	2	3	2	2	3	5	3
ProteinCenter:sp_canonical|P54823	ProteinCenter:sp_canonical|P54823 Probable ATP-dependent RNA helicase DDX6 [OS=Mus musculus]	ProteinCenter:sp_canonical|P54823 Probable ATP-dependent RNA helicase DDX6 [OS=Mus musculus]		483			ProteinCenter:sp_canonical|P54823 Probable ATP-dependent RNA helicase DDX6 [OS=Mus musculus]	0.9451	0.9974	1	1	1	1	0	0	0	0	0	0	0	0	0	0	1	0	0	0	0	0	0	0	0	0	0	0	0	0	0	0	0	0	0	0	0	0	0	0	1	0
ProteinCenter:sp_canonical|P55014	ProteinCenter:sp_canonical|P55014 Solute carrier family 12 member 1 [OS=Mus musculus]	ProteinCenter:sp_canonical|P55014 Solute carrier family 12 member 1 [OS=Mus musculus]		1095			ProteinCenter:sp_canonical|P55014 Solute carrier family 12 member 1 [OS=Mus musculus]	1	0.999	5	35	35	35	0	1	0	1	1	1	4	3	2	2	2	3	0	0	0	0	0	0	2	2	3	2	3	3	0	1	0	1	1	1	4	3	2	2	2	3
ProteinCenter:sp_canonical|P55258	ProteinCenter:sp_canonical|P55258 Ras-related protein Rab-8A [OS=Mus musculus]	ProteinCenter:sp_canonical|P55258 Ras-related protein Rab-8A [OS=Mus musculus]		207			ProteinCenter:sp_canonical|P55258 Ras-related protein Rab-8A [OS=Mus musculus]	1	0.999	6	2	1	64	0	0	0	0	0	0	0	1	0	0	0	1	0	0	0	0	0	0	0	0	0	0	0	0	0	0	0	0	0	0	0	0	0	0	0	1
ProteinCenter:sp_canonical|P55264	ProteinCenter:sp_canonical|P55264 Adenosine kinase [OS=Mus musculus]	ProteinCenter:sp_canonical|P55264 Adenosine kinase [OS=Mus musculus]		361			ProteinCenter:sp_canonical|P55264 Adenosine kinase [OS=Mus musculus]	1	0.999	3	29	29	29	0	0	0	0	0	0	3	3	2	1	2	3	0	0	0	0	0	0	3	3	3	2	2	2	0	0	0	0	0	0	3	3	2	1	2	3
ProteinCenter:sp_canonical|P55302	ProteinCenter:sp_canonical|P55302 Alpha-2-macroglobulin receptor-associated protein [OS=Mus musculus]	ProteinCenter:sp_canonical|P55302 Alpha-2-macroglobulin receptor-associated protein [OS=Mus musculus]		360			ProteinCenter:sp_canonical|P55302 Alpha-2-macroglobulin receptor-associated protein [OS=Mus musculus]	1	0.999	10	33	33	33	0	0	0	0	0	0	1	3	3	3	3	4	0	0	0	0	0	0	3	7	3	1	2	0	0	0	0	0	0	0	1	3	3	3	3	4
ProteinCenter:sp_canonical|P55937	ProteinCenter:sp_canonical|P55937 Golgin subfamily A member 3 [OS=Mus musculus]	ProteinCenter:sp_canonical|P55937 Golgin subfamily A member 3 [OS=Mus musculus]		1487			ProteinCenter:sp_canonical|P55937 Golgin subfamily A member 3 [OS=Mus musculus]	1	0.999	3	5	5	5	0	0	0	0	0	0	1	0	1	0	0	0	0	0	0	0	0	0	0	0	0	1	1	1	0	0	0	0	0	0	1	0	1	0	0	0
ProteinCenter:sp_canonical|P56135	ProteinCenter:sp_canonical|P56135 ATP synthase subunit f, mitochondrial [OS=Mus musculus]	ProteinCenter:sp_canonical|P56135 ATP synthase subunit f, mitochondrial [OS=Mus musculus]		88			ProteinCenter:sp_canonical|P56135 ATP synthase subunit f, mitochondrial [OS=Mus musculus]	1	0.997	1	19	19	19	0	0	0	0	0	0	1	1	1	1	2	1	0	0	0	0	0	0	2	3	2	2	1	2	0	0	0	0	0	0	1	1	1	1	2	1
ProteinCenter:sp_canonical|P56375	ProteinCenter:sp_canonical|P56375 Acylphosphatase-2 [OS=Mus musculus]	ProteinCenter:sp_canonical|P56375 Acylphosphatase-2 [OS=Mus musculus]		106			ProteinCenter:sp_canonical|P56375 Acylphosphatase-2 [OS=Mus musculus]	0.978	0.999	1	9	9	9	1	1	0	0	0	1	0	0	0	0	0	1	1	0	0	0	0	1	0	1	1	0	1	0	1	1	0	0	0	1	0	0	0	0	0	1
ProteinCenter:sp_canonical|P56383	ProteinCenter:sp_canonical|P56383 ATP synthase F(0) complex subunit C2, mitochondrial [OS=Mus musculus]	ProteinCenter:sp_canonical|P56383 ATP synthase F(0) complex subunit C2, mitochondrial [OS=Mus musculus]		146			ProteinCenter:sp_canonical|P56383 ATP synthase F(0) complex subunit C2, mitochondrial [OS=Mus musculus]	0.9677	0.9985	1	26	0	26	0	0	0	0	0	0	2	2	3	3	3	2	0	0	0	0	0	0	3	3	2	1	0	2	0	0	0	0	0	0	0	0	0	0	0	0
ProteinCenter:sp_canonical|P56389	ProteinCenter:sp_canonical|P56389 Cytidine deaminase [OS=Mus musculus]	ProteinCenter:sp_canonical|P56389 Cytidine deaminase [OS=Mus musculus]		146			ProteinCenter:sp_canonical|P56389 Cytidine deaminase [OS=Mus musculus]	1	0.999	4	38	38	38	0	0	0	0	0	0	3	4	3	1	2	3	0	0	0	0	0	0	5	3	4	3	4	3	0	0	0	0	0	0	3	4	3	1	2	3
ProteinCenter:sp_canonical|P56395	ProteinCenter:sp_canonical|P56395 Cytochrome b5 [OS=Mus musculus]	ProteinCenter:sp_canonical|P56395 Cytochrome b5 [OS=Mus musculus]		134			ProteinCenter:sp_canonical|P56395 Cytochrome b5 [OS=Mus musculus]	1	0.999	8	264	205	264	1	0	0	0	1	0	18	27	20	26	23	23	2	1	0	2	1	1	15	19	17	23	22	22	1	0	0	0	0	0	15	23	16	19	17	19
ProteinCenter:sp_canonical|P56399	ProteinCenter:sp_canonical|P56399 Ubiquitin carboxyl-terminal hydrolase 5 [OS=Mus musculus]	ProteinCenter:sp_canonical|P56399 Ubiquitin carboxyl-terminal hydrolase 5 [OS=Mus musculus]		858			ProteinCenter:sp_canonical|P56399 Ubiquitin carboxyl-terminal hydrolase 5 [OS=Mus musculus]	1	0.999	4	20	20	20	0	0	0	0	0	0	1	1	1	1	1	1	1	1	0	1	0	1	1	3	2	2	0	2	0	0	0	0	0	0	1	1	1	1	1	1
ProteinCenter:sp_canonical|P56480	ProteinCenter:sp_canonical|P56480 ATP synthase subunit beta, mitochondrial [OS=Mus musculus]	ProteinCenter:sp_canonical|P56480 ATP synthase subunit beta, mitochondrial [OS=Mus musculus]		529			ProteinCenter:sp_canonical|P56480 ATP synthase subunit beta, mitochondrial [OS=Mus musculus]	1	0.999	7	71	71	71	0	0	0	0	0	0	2	3	3	3	3	4	6	6	5	6	5	4	3	5	4	3	4	2	0	0	0	0	0	0	2	3	3	3	3	4
ProteinCenter:sp_canonical|P56528	ProteinCenter:sp_canonical|P56528 ADP-ribosyl cyclase/cyclic ADP-ribose hydrolase 1 [OS=Mus musculus]	ProteinCenter:sp_canonical|P56528 ADP-ribosyl cyclase/cyclic ADP-ribose hydrolase 1 [OS=Mus musculus]		304			ProteinCenter:sp_canonical|P56528 ADP-ribosyl cyclase/cyclic ADP-ribose hydrolase 1 [OS=Mus musculus]	1	0.999	2	13	13	13	0	0	1	0	0	0	1	1	1	1	1	1	0	0	0	0	0	0	2	2	2	0	0	0	0	0	1	0	0	0	1	1	1	1	1	1
ProteinCenter:sp_canonical|P56565	ProteinCenter:sp_canonical|P56565 Protein S100-A1 [OS=Mus musculus]	ProteinCenter:sp_canonical|P56565 Protein S100-A1 [OS=Mus musculus]		94			ProteinCenter:sp_canonical|P56565 Protein S100-A1 [OS=Mus musculus]	1	0.999	2	17	17	17	0	2	1	1	1	1	2	0	1	1	2	1	0	0	0	0	0	0	1	1	1	1	0	0	0	2	1	1	1	1	2	0	1	1	2	1
ProteinCenter:sp_canonical|P57716	ProteinCenter:sp_canonical|P57716 Nicastrin [OS=Mus musculus]	ProteinCenter:sp_canonical|P57716 Nicastrin [OS=Mus musculus]		708			ProteinCenter:sp_canonical|P57716 Nicastrin [OS=Mus musculus]	0.9154	0.9958	1	1	1	1	0	0	0	0	0	0	0	1	0	0	0	0	0	0	0	0	0	0	0	0	0	0	0	0	0	0	0	0	0	0	0	1	0	0	0	0
ProteinCenter:sp_canonical|P57746	ProteinCenter:sp_canonical|P57746 V-type proton ATPase subunit D [OS=Mus musculus]	ProteinCenter:sp_canonical|P57746 V-type proton ATPase subunit D [OS=Mus musculus]		247			ProteinCenter:sp_canonical|P57746 V-type proton ATPase subunit D [OS=Mus musculus]	1	0.999	6	38	38	38	0	0	0	0	0	0	2	4	3	4	5	5	1	0	0	1	0	0	2	3	2	3	1	2	0	0	0	0	0	0	2	4	3	4	5	5
ProteinCenter:sp_canonical|P57776	ProteinCenter:sp_canonical|P57776 Elongation factor 1-delta [OS=Mus musculus]	ProteinCenter:sp_canonical|P57776 Elongation factor 1-delta [OS=Mus musculus]		281			ProteinCenter:sp_canonical|P57776 Elongation factor 1-delta [OS=Mus musculus]	1	0.999	5	19	16	19	0	0	0	0	0	0	3	2	0	2	2	1	0	0	0	0	0	0	2	1	0	1	1	4	0	0	0	0	0	0	2	2	0	2	1	1
ProteinCenter:sp_canonical|P57780	ProteinCenter:sp_canonical|P57780 Alpha-actinin-4 [OS=Mus musculus]	ProteinCenter:sp_canonical|P57780 Alpha-actinin-4 [OS=Mus musculus]		912			ProteinCenter:sp_canonical|P57780 Alpha-actinin-4 [OS=Mus musculus]	1	0.999	51	765	509	765	61	66	59	46	54	50	13	19	12	10	11	9	48	42	44	52	52	49	10	8	8	14	8	20	45	47	43	33	38	35	7	11	5	4	5	4
ProteinCenter:sp_canonical|P58021	ProteinCenter:sp_canonical|P58021 Transmembrane 9 superfamily member 2 [OS=Mus musculus]	ProteinCenter:sp_canonical|P58021 Transmembrane 9 superfamily member 2 [OS=Mus musculus]		662			ProteinCenter:sp_canonical|P58021 Transmembrane 9 superfamily member 2 [OS=Mus musculus]	1	0.999	2	5	5	5	0	0	0	0	0	0	1	1	0	1	0	0	0	0	0	0	0	0	0	0	0	1	0	1	0	0	0	0	0	0	1	1	0	1	0	0
ProteinCenter:sp_canonical|P58252	ProteinCenter:sp_canonical|P58252 Elongation factor 2 [OS=Mus musculus]	ProteinCenter:sp_canonical|P58252 Elongation factor 2 [OS=Mus musculus]		858			ProteinCenter:sp_canonical|P58252 Elongation factor 2 [OS=Mus musculus]	1	0.999	28	187	184	187	3	4	3	2	2	3	7	9	9	9	13	10	7	5	6	2	7	6	10	16	17	12	11	14	3	4	3	2	2	3	7	9	9	9	12	10
ProteinCenter:sp_canonical|P58771	ProteinCenter:sp_canonical|P58771 Tropomyosin alpha-1 chain [OS=Mus musculus]	ProteinCenter:sp_canonical|P58771 Tropomyosin alpha-1 chain [OS=Mus musculus]		284			ProteinCenter:sp_canonical|P58771 Tropomyosin alpha-1 chain [OS=Mus musculus]	1	0.9978	14	6	6	161	1	0	2	0	0	0	0	0	0	0	0	0	0	0	0	0	0	0	1	0	0	1	1	0	1	0	2	0	0	0	0	0	0	0	0	0
ProteinCenter:sp_canonical|P59016	ProteinCenter:sp_canonical|P59016 Vacuolar protein sorting-associated protein 33B [OS=Mus musculus]	ProteinCenter:sp_canonical|P59016 Vacuolar protein sorting-associated protein 33B [OS=Mus musculus]		617			ProteinCenter:sp_canonical|P59016 Vacuolar protein sorting-associated protein 33B [OS=Mus musculus]	0.9783	0.999	1	1	1	1	0	0	0	0	0	0	0	0	0	0	0	0	0	0	0	0	0	0	0	0	0	1	0	0	0	0	0	0	0	0	0	0	0	0	0	0
ProteinCenter:sp_canonical|P59325	ProteinCenter:sp_canonical|P59325 Eukaryotic translation initiation factor 5 [OS=Mus musculus]	ProteinCenter:sp_canonical|P59325 Eukaryotic translation initiation factor 5 [OS=Mus musculus]		429			ProteinCenter:sp_canonical|P59325 Eukaryotic translation initiation factor 5 [OS=Mus musculus]	0.9783	0.999	1	3	3	3	0	0	0	0	0	0	0	0	1	0	0	0	0	0	0	0	0	0	0	1	1	0	0	0	0	0	0	0	0	0	0	0	1	0	0	0
ProteinCenter:sp_canonical|P59999	ProteinCenter:sp_canonical|P59999 Actin-related protein 2/3 complex subunit 4 [OS=Mus musculus]	ProteinCenter:sp_canonical|P59999 Actin-related protein 2/3 complex subunit 4 [OS=Mus musculus]		168			ProteinCenter:sp_canonical|P59999 Actin-related protein 2/3 complex subunit 4 [OS=Mus musculus]	1	0.9983	3	7	7	7	0	0	0	0	0	1	2	0	1	1	0	0	0	0	0	0	0	0	0	0	0	0	1	1	0	0	0	0	0	1	2	0	1	1	0	0
ProteinCenter:sp_canonical|P60229	ProteinCenter:sp_canonical|P60229 Eukaryotic translation initiation factor 3 subunit E [OS=Mus musculus]	ProteinCenter:sp_canonical|P60229 Eukaryotic translation initiation factor 3 subunit E [OS=Mus musculus]		445			ProteinCenter:sp_canonical|P60229 Eukaryotic translation initiation factor 3 subunit E [OS=Mus musculus]	1	0.999	7	13	13	13	0	0	0	0	0	0	0	0	2	3	2	1	0	0	0	0	0	0	2	1	1	0	1	0	0	0	0	0	0	0	0	0	2	3	2	1
ProteinCenter:sp_canonical|P60335	ProteinCenter:sp_canonical|P60335 Poly(rC)-binding protein 1 [OS=Mus musculus]	ProteinCenter:sp_canonical|P60335 Poly(rC)-binding protein 1 [OS=Mus musculus]		356			ProteinCenter:sp_canonical|P60335 Poly(rC)-binding protein 1 [OS=Mus musculus]	1	0.999	6	63	17	63	0	0	0	0	0	0	3	7	5	7	5	6	0	0	0	0	0	0	5	4	6	5	4	6	0	0	0	0	0	0	0	2	1	2	1	1
ProteinCenter:sp_canonical|P60710	ProteinCenter:sp_canonical|P60710 Actin, cytoplasmic 1 [OS=Mus musculus]	ProteinCenter:sp_canonical|P60710 Actin, cytoplasmic 1 [OS=Mus musculus]		375			ProteinCenter:sp_canonical|P60710 Actin, cytoplasmic 1 [OS=Mus musculus]	1	0.999	23	1022	150	1022	23	19	23	26	32	29	68	68	66	63	61	56	18	21	23	22	22	19	67	70	62	60	49	55	2	2	3	6	3	3	10	10	13	12	10	8
ProteinCenter:sp_canonical|P60766	ProteinCenter:sp_canonical|P60766 Cell division control protein 42 homolog [OS=Mus musculus]	ProteinCenter:sp_canonical|P60766 Cell division control protein 42 homolog [OS=Mus musculus]		191			ProteinCenter:sp_canonical|P60766 Cell division control protein 42 homolog [OS=Mus musculus]	1	0.999	7	69	46	69	0	1	1	1	0	1	3	3	4	6	8	6	0	1	0	0	1	0	6	7	6	5	4	5	0	0	0	1	0	0	3	2	3	5	6	4
ProteinCenter:sp_canonical|P60843	ProteinCenter:sp_canonical|P60843 Eukaryotic initiation factor 4A-I [OS=Mus musculus]	ProteinCenter:sp_canonical|P60843 Eukaryotic initiation factor 4A-I [OS=Mus musculus]		406			ProteinCenter:sp_canonical|P60843 Eukaryotic initiation factor 4A-I [OS=Mus musculus]	1	0.999	20	142	77	142	0	0	0	0	0	0	14	12	10	9	14	13	0	0	0	0	0	0	14	11	11	8	13	13	0	0	0	0	0	0	7	7	4	4	8	7
ProteinCenter:sp_canonical|P60867	ProteinCenter:sp_canonical|P60867 40S ribosomal protein S20 [OS=Mus musculus]	ProteinCenter:sp_canonical|P60867 40S ribosomal protein S20 [OS=Mus musculus]		119			ProteinCenter:sp_canonical|P60867 40S ribosomal protein S20 [OS=Mus musculus]	1	0.999	5	84	84	84	0	0	0	0	0	0	6	5	8	10	7	8	0	0	0	0	0	0	8	8	8	5	6	5	0	0	0	0	0	0	6	5	8	10	7	8
ProteinCenter:sp_canonical|P61027	ProteinCenter:sp_canonical|P61027 Ras-related protein Rab-10 [OS=Mus musculus]	ProteinCenter:sp_canonical|P61027 Ras-related protein Rab-10 [OS=Mus musculus]		200			ProteinCenter:sp_canonical|P61027 Ras-related protein Rab-10 [OS=Mus musculus]	1	0.9989	9	20	12	48	0	0	0	0	0	0	0	1	3	1	2	1	0	0	0	0	0	0	0	2	1	3	3	3	0	0	0	0	0	0	0	1	1	0	1	0
ProteinCenter:sp_canonical|P61028	ProteinCenter:sp_canonical|P61028 Ras-related protein Rab-8B [OS=Mus musculus]	ProteinCenter:sp_canonical|P61028 Ras-related protein Rab-8B [OS=Mus musculus]		207			ProteinCenter:sp_canonical|P61028 Ras-related protein Rab-8B [OS=Mus musculus]	0.9984	0.999	5	1	1	63	0	0	0	0	0	0	1	0	0	0	0	0	0	0	0	0	0	0	0	0	0	0	0	0	0	0	0	0	0	0	1	0	0	0	0	0
ProteinCenter:sp_canonical|P61087	ProteinCenter:sp_canonical|P61087 Ubiquitin-conjugating enzyme E2 K [OS=Mus musculus]	ProteinCenter:sp_canonical|P61087 Ubiquitin-conjugating enzyme E2 K [OS=Mus musculus]		200			ProteinCenter:sp_canonical|P61087 Ubiquitin-conjugating enzyme E2 K [OS=Mus musculus]	0.9957	0.9979	1	4	4	4	0	0	0	0	0	0	0	0	0	1	0	1	0	0	0	0	0	0	1	0	0	1	0	0	0	0	0	0	0	0	0	0	0	1	0	1
ProteinCenter:sp_canonical|P61089	ProteinCenter:sp_canonical|P61089 Ubiquitin-conjugating enzyme E2 N [OS=Mus musculus]	ProteinCenter:sp_canonical|P61089 Ubiquitin-conjugating enzyme E2 N [OS=Mus musculus]		152			ProteinCenter:sp_canonical|P61089 Ubiquitin-conjugating enzyme E2 N [OS=Mus musculus]	0.9692	0.9986	1	1	1	1	0	0	0	0	0	0	0	0	0	1	0	0	0	0	0	0	0	0	0	0	0	0	0	0	0	0	0	0	0	0	0	0	0	1	0	0
ProteinCenter:sp_canonical|P61110	ProteinCenter:sp_canonical|P61110 Kidney androgen-regulated protein [OS=Mus musculus]	ProteinCenter:sp_canonical|P61110 Kidney androgen-regulated protein [OS=Mus musculus]		121			ProteinCenter:sp_canonical|P61110 Kidney androgen-regulated protein [OS=Mus musculus]	1	0.999	1	25	25	25	0	0	0	0	0	0	2	3	3	3	3	2	0	0	0	0	0	0	2	2	2	2	0	1	0	0	0	0	0	0	2	3	3	3	3	2
ProteinCenter:sp_canonical|P61161	ProteinCenter:sp_canonical|P61161 Actin-related protein 2 [OS=Mus musculus]	ProteinCenter:sp_canonical|P61161 Actin-related protein 2 [OS=Mus musculus]		394			ProteinCenter:sp_canonical|P61161 Actin-related protein 2 [OS=Mus musculus]	1	0.999	5	7	7	11	0	0	0	0	0	0	0	1	0	1	0	0	0	0	0	0	0	0	1	1	2	1	0	0	0	0	0	0	0	0	0	1	0	1	0	0
ProteinCenter:sp_canonical|P61164	ProteinCenter:sp_canonical|P61164 Alpha-centractin [OS=Mus musculus]	ProteinCenter:sp_canonical|P61164 Alpha-centractin [OS=Mus musculus]		376			ProteinCenter:sp_canonical|P61164 Alpha-centractin [OS=Mus musculus]	1	0.999	8	77	26	81	0	0	0	0	0	0	4	7	6	5	7	7	0	0	0	0	0	0	7	8	8	8	3	7	0	0	0	0	0	0	1	1	1	2	3	2
ProteinCenter:sp_canonical|P61166	ProteinCenter:sp_canonical|P61166 Transmembrane protein 258 [OS=Mus musculus]	ProteinCenter:sp_canonical|P61166 Transmembrane protein 258 [OS=Mus musculus]		79			ProteinCenter:sp_canonical|P61166 Transmembrane protein 258 [OS=Mus musculus]	0.9565	0.9979	1	11	11	11	0	0	0	0	0	0	1	1	1	1	1	1	0	0	0	0	0	0	1	1	1	1	0	1	0	0	0	0	0	0	1	1	1	1	1	1
ProteinCenter:sp_canonical|P61202	ProteinCenter:sp_canonical|P61202 COP9 signalosome complex subunit 2 [OS=Mus musculus]	ProteinCenter:sp_canonical|P61202 COP9 signalosome complex subunit 2 [OS=Mus musculus]		443			ProteinCenter:sp_canonical|P61202 COP9 signalosome complex subunit 2 [OS=Mus musculus]	1	0.999	2	11	11	11	0	0	0	0	0	0	0	1	1	1	0	1	0	0	0	0	0	0	3	2	1	1	0	0	0	0	0	0	0	0	0	1	1	1	0	1
ProteinCenter:sp_canonical|P61205	ProteinCenter:sp_canonical|P61205 ADP-ribosylation factor 3 [OS=Mus musculus]	ProteinCenter:sp_canonical|P61205 ADP-ribosylation factor 3 [OS=Mus musculus]		181			ProteinCenter:sp_canonical|P61205 ADP-ribosylation factor 3 [OS=Mus musculus]	1	0.999	6	29	0	66	0	0	0	0	0	0	2	3	3	1	2	2	0	0	0	1	0	0	2	3	2	2	3	3	0	0	0	0	0	0	0	0	0	0	0	0
ProteinCenter:sp_canonical|P61211	ProteinCenter:sp_canonical|P61211 ADP-ribosylation factor-like protein 1 [OS=Mus musculus]	ProteinCenter:sp_canonical|P61211 ADP-ribosylation factor-like protein 1 [OS=Mus musculus]		181			ProteinCenter:sp_canonical|P61211 ADP-ribosylation factor-like protein 1 [OS=Mus musculus]	1	0.999	2	21	21	21	0	0	0	0	0	0	2	2	1	2	2	2	0	0	0	0	0	0	2	2	2	2	1	1	0	0	0	0	0	0	2	2	1	2	2	2
ProteinCenter:sp_canonical|P61255	ProteinCenter:sp_canonical|P61255 60S ribosomal protein L26 [OS=Mus musculus]	ProteinCenter:sp_canonical|P61255 60S ribosomal protein L26 [OS=Mus musculus]		145			ProteinCenter:sp_canonical|P61255 60S ribosomal protein L26 [OS=Mus musculus]	1	0.999	4	30	28	30	0	0	0	0	0	0	2	1	2	3	3	3	0	0	0	0	0	0	4	3	4	2	1	2	0	0	0	0	0	0	2	1	2	3	3	3
ProteinCenter:sp_canonical|P61290	ProteinCenter:sp_canonical|P61290 Proteasome activator complex subunit 3 [OS=Mus musculus]	ProteinCenter:sp_canonical|P61290 Proteasome activator complex subunit 3 [OS=Mus musculus]		254			ProteinCenter:sp_canonical|P61290 Proteasome activator complex subunit 3 [OS=Mus musculus]	1	0.9985	2	8	8	8	1	1	2	0	0	0	0	0	1	0	0	1	0	0	0	0	0	0	0	0	1	0	0	1	1	1	2	0	0	0	0	0	1	0	0	1
ProteinCenter:sp_canonical|P61358	ProteinCenter:sp_canonical|P61358 60S ribosomal protein L27 [OS=Mus musculus]	ProteinCenter:sp_canonical|P61358 60S ribosomal protein L27 [OS=Mus musculus]		136			ProteinCenter:sp_canonical|P61358 60S ribosomal protein L27 [OS=Mus musculus]	1	0.999	5	39	39	39	0	0	0	0	0	0	3	2	4	4	3	5	0	0	0	0	0	0	3	4	5	2	2	2	0	0	0	0	0	0	3	2	4	4	3	5
ProteinCenter:sp_canonical|P61458	ProteinCenter:sp_canonical|P61458 Pterin-4-alpha-carbinolamine dehydratase [OS=Mus musculus]	ProteinCenter:sp_canonical|P61458 Pterin-4-alpha-carbinolamine dehydratase [OS=Mus musculus]		104			ProteinCenter:sp_canonical|P61458 Pterin-4-alpha-carbinolamine dehydratase [OS=Mus musculus]	1	0.999	3	37	37	37	3	1	1	1	2	2	1	0	1	0	0	0	2	3	3	1	1	3	2	3	3	0	1	3	3	1	1	1	2	2	1	0	1	0	0	0
ProteinCenter:sp_canonical|P61514	ProteinCenter:sp_canonical|P61514 60S ribosomal protein L37a [OS=Mus musculus]	ProteinCenter:sp_canonical|P61514 60S ribosomal protein L37a [OS=Mus musculus]		92			ProteinCenter:sp_canonical|P61514 60S ribosomal protein L37a [OS=Mus musculus]	1	0.9989	4	18	18	18	0	0	0	0	0	0	2	2	1	1	2	3	0	0	0	0	0	0	0	3	3	0	0	1	0	0	0	0	0	0	2	2	1	1	2	3
ProteinCenter:sp_canonical|P61620	ProteinCenter:sp_canonical|P61620 Protein transport protein Sec61 subunit alpha isoform 1 [OS=Mus musculus]	ProteinCenter:sp_canonical|P61620 Protein transport protein Sec61 subunit alpha isoform 1 [OS=Mus musculus]		476			ProteinCenter:sp_canonical|P61620 Protein transport protein Sec61 subunit alpha isoform 1 [OS=Mus musculus]	0.9991	0.9989	2	5	3	5	0	0	0	0	0	0	0	0	1	1	2	1	0	0	0	0	0	0	0	0	0	0	0	0	0	0	0	0	0	0	0	0	0	1	1	1
ProteinCenter:sp_canonical|P61750	ProteinCenter:sp_canonical|P61750 ADP-ribosylation factor 4 [OS=Mus musculus]	ProteinCenter:sp_canonical|P61750 ADP-ribosylation factor 4 [OS=Mus musculus]		180			ProteinCenter:sp_canonical|P61750 ADP-ribosylation factor 4 [OS=Mus musculus]	1	0.999	6	116	71	116	0	0	0	0	0	0	10	9	12	12	11	11	1	0	0	1	0	0	9	10	11	6	6	7	0	0	0	0	0	0	5	4	8	7	7	6
ProteinCenter:sp_canonical|P61759	ProteinCenter:sp_canonical|P61759 Prefoldin subunit 3 [OS=Mus musculus]	ProteinCenter:sp_canonical|P61759 Prefoldin subunit 3 [OS=Mus musculus]		196			ProteinCenter:sp_canonical|P61759 Prefoldin subunit 3 [OS=Mus musculus]	0.9783	0.999	1	3	3	3	0	0	0	0	0	0	1	0	0	1	0	0	0	0	0	0	0	0	0	1	0	0	0	0	0	0	0	0	0	0	1	0	0	1	0	0
ProteinCenter:sp_canonical|P61793	ProteinCenter:sp_canonical|P61793 Lysophosphatidic acid receptor 1 [OS=Mus musculus]	ProteinCenter:sp_canonical|P61793 Lysophosphatidic acid receptor 1 [OS=Mus musculus]		364			ProteinCenter:sp_canonical|P61793 Lysophosphatidic acid receptor 1 [OS=Mus musculus]	0.9734	0.9988	1	1	1	1	0	0	0	0	0	0	0	0	0	0	0	0	0	0	0	0	0	0	0	0	1	0	0	0	0	0	0	0	0	0	0	0	0	0	0	0
ProteinCenter:sp_canonical|P61804	ProteinCenter:sp_canonical|P61804 Dolichyl-diphosphooligosaccharide--protein glycosyltransferase subunit DAD1 [OS=Mus musculus]	ProteinCenter:sp_canonical|P61804 Dolichyl-diphosphooligosaccharide--protein glycosyltransferase subunit DAD1 [OS=Mus musculus]		113			ProteinCenter:sp_canonical|P61804 Dolichyl-diphosphooligosaccharide--protein glycosyltransferase subunit DAD1 [OS=Mus musculus]	1	0.999	2	25	25	25	0	0	0	0	0	0	2	2	2	2	2	2	0	0	0	0	0	0	3	3	2	2	1	2	0	0	0	0	0	0	2	2	2	2	2	2
ProteinCenter:sp_canonical|P61922	ProteinCenter:sp_canonical|P61922 4-aminobutyrate aminotransferase, mitochondrial [OS=Mus musculus]	ProteinCenter:sp_canonical|P61922 4-aminobutyrate aminotransferase, mitochondrial [OS=Mus musculus]		500			ProteinCenter:sp_canonical|P61922 4-aminobutyrate aminotransferase, mitochondrial [OS=Mus musculus]	1	0.999	5	15	15	15	2	1	1	0	1	2	0	0	0	0	0	0	1	2	0	2	2	1	0	0	0	0	0	0	2	1	1	0	1	2	0	0	0	0	0	0
ProteinCenter:sp_canonical|P61924	ProteinCenter:sp_canonical|P61924 Coatomer subunit zeta-1 [OS=Mus musculus]	ProteinCenter:sp_canonical|P61924 Coatomer subunit zeta-1 [OS=Mus musculus]		177			ProteinCenter:sp_canonical|P61924 Coatomer subunit zeta-1 [OS=Mus musculus]	1	0.999	2	10	10	10	0	0	0	0	0	0	1	2	1	1	0	1	0	0	0	0	0	0	2	1	0	0	0	1	0	0	0	0	0	0	1	2	1	1	0	1
ProteinCenter:sp_canonical|P61963	ProteinCenter:sp_canonical|P61963 DDB1- and CUL4-associated factor 7 [OS=Mus musculus]	ProteinCenter:sp_canonical|P61963 DDB1- and CUL4-associated factor 7 [OS=Mus musculus]		342			ProteinCenter:sp_canonical|P61963 DDB1- and CUL4-associated factor 7 [OS=Mus musculus]	0.9956	0.9985	1	3	3	3	0	0	0	0	0	0	0	0	0	0	0	0	0	0	0	0	0	0	0	1	1	0	0	1	0	0	0	0	0	0	0	0	0	0	0	0
ProteinCenter:sp_canonical|P61967	ProteinCenter:sp_canonical|P61967 AP-1 complex subunit sigma-1A [OS=Mus musculus]	ProteinCenter:sp_canonical|P61967 AP-1 complex subunit sigma-1A [OS=Mus musculus]		158			ProteinCenter:sp_canonical|P61967 AP-1 complex subunit sigma-1A [OS=Mus musculus]	0.9999	0.999	2	7	7	7	0	0	0	0	0	0	1	0	0	0	0	1	0	0	0	0	0	0	0	1	1	1	1	1	0	0	0	0	0	0	1	0	0	0	0	1
ProteinCenter:sp_canonical|P61979	ProteinCenter:sp_canonical|P61979 Heterogeneous nuclear ribonucleoprotein K [OS=Mus musculus]	ProteinCenter:sp_canonical|P61979 Heterogeneous nuclear ribonucleoprotein K [OS=Mus musculus]		463			ProteinCenter:sp_canonical|P61979 Heterogeneous nuclear ribonucleoprotein K [OS=Mus musculus]	1	0.999	10	63	63	63	0	0	0	0	0	0	4	3	6	4	6	6	0	0	0	0	0	0	7	5	6	6	4	6	0	0	0	0	0	0	4	3	6	4	6	6
ProteinCenter:sp_canonical|P61982	ProteinCenter:sp_canonical|P61982 14-3-3 protein gamma [OS=Mus musculus]	ProteinCenter:sp_canonical|P61982 14-3-3 protein gamma [OS=Mus musculus]		247			ProteinCenter:sp_canonical|P61982 14-3-3 protein gamma [OS=Mus musculus]	1	0.999	15	215	102	222	9	8	9	15	17	13	10	9	9	7	7	9	9	11	8	9	11	8	6	8	6	4	6	7	4	3	4	6	7	4	5	6	3	4	4	5
ProteinCenter:sp_canonical|P62082	ProteinCenter:sp_canonical|P62082 40S ribosomal protein S7 [OS=Mus musculus]	ProteinCenter:sp_canonical|P62082 40S ribosomal protein S7 [OS=Mus musculus]		194			ProteinCenter:sp_canonical|P62082 40S ribosomal protein S7 [OS=Mus musculus]	0.9999	0.9948	2	10	10	10	0	0	0	0	0	0	1	1	0	2	2	2	0	0	0	0	0	0	1	1	0	0	0	0	0	0	0	0	0	0	1	1	0	2	2	2
ProteinCenter:sp_canonical|P62137	ProteinCenter:sp_canonical|P62137 Serine/threonine-protein phosphatase PP1-alpha catalytic subunit [OS=Mus musculus]	ProteinCenter:sp_canonical|P62137 Serine/threonine-protein phosphatase PP1-alpha catalytic subunit [OS=Mus musculus]		330			ProteinCenter:sp_canonical|P62137 Serine/threonine-protein phosphatase PP1-alpha catalytic subunit [OS=Mus musculus]	1	0.999	5	15	0	15	0	0	0	1	1	2	1	1	0	1	2	0	0	0	0	0	0	0	1	1	0	1	1	2	0	0	0	0	0	0	0	0	0	0	0	0
ProteinCenter:sp_canonical|P62192	ProteinCenter:sp_canonical|P62192 26S proteasome regulatory subunit 4 [OS=Mus musculus]	ProteinCenter:sp_canonical|P62192 26S proteasome regulatory subunit 4 [OS=Mus musculus]		440			ProteinCenter:sp_canonical|P62192 26S proteasome regulatory subunit 4 [OS=Mus musculus]	1	0.999	17	75	75	76	0	0	0	0	0	0	5	10	6	6	7	5	0	0	0	0	0	0	4	6	6	9	1	10	0	0	0	0	0	0	5	10	6	6	7	5
ProteinCenter:sp_canonical|P62196	ProteinCenter:sp_canonical|P62196 26S proteasome regulatory subunit 8 [OS=Mus musculus]	ProteinCenter:sp_canonical|P62196 26S proteasome regulatory subunit 8 [OS=Mus musculus]		406			ProteinCenter:sp_canonical|P62196 26S proteasome regulatory subunit 8 [OS=Mus musculus]	1	0.999	17	137	136	137	0	0	0	0	0	0	14	13	12	11	12	12	0	0	0	0	0	0	16	10	10	9	10	8	0	0	0	0	0	0	14	13	12	11	11	12
ProteinCenter:sp_canonical|P62242	ProteinCenter:sp_canonical|P62242 40S ribosomal protein S8 [OS=Mus musculus]	ProteinCenter:sp_canonical|P62242 40S ribosomal protein S8 [OS=Mus musculus]		208			ProteinCenter:sp_canonical|P62242 40S ribosomal protein S8 [OS=Mus musculus]	1	0.999	9	122	122	122	0	0	0	0	0	0	8	9	7	12	13	14	0	0	0	0	0	0	12	11	13	9	8	6	0	0	0	0	0	0	8	9	7	12	13	14
ProteinCenter:sp_canonical|P62245	ProteinCenter:sp_canonical|P62245 40S ribosomal protein S15a [OS=Mus musculus]	ProteinCenter:sp_canonical|P62245 40S ribosomal protein S15a [OS=Mus musculus]		130			ProteinCenter:sp_canonical|P62245 40S ribosomal protein S15a [OS=Mus musculus]	1	0.999	9	96	96	96	0	0	0	0	0	0	7	6	7	11	12	11	0	0	0	0	0	0	9	7	8	6	6	6	0	0	0	0	0	0	7	6	7	11	12	11
ProteinCenter:sp_canonical|P62259	ProteinCenter:sp_canonical|P62259 14-3-3 protein epsilon [OS=Mus musculus]	ProteinCenter:sp_canonical|P62259 14-3-3 protein epsilon [OS=Mus musculus]		255			ProteinCenter:sp_canonical|P62259 14-3-3 protein epsilon [OS=Mus musculus]	1	0.999	20	232	232	307	17	11	8	15	14	14	4	9	7	5	6	7	11	14	13	11	17	12	7	6	8	4	7	5	17	11	8	15	14	14	4	9	7	5	6	7
ProteinCenter:sp_canonical|P62264	ProteinCenter:sp_canonical|P62264 40S ribosomal protein S14 [OS=Mus musculus]	ProteinCenter:sp_canonical|P62264 40S ribosomal protein S14 [OS=Mus musculus]		151			ProteinCenter:sp_canonical|P62264 40S ribosomal protein S14 [OS=Mus musculus]	1	0.999	4	45	45	45	0	0	0	0	0	0	3	3	3	4	4	4	0	0	0	0	0	0	3	4	4	4	4	5	0	0	0	0	0	0	3	3	3	4	4	4
ProteinCenter:sp_canonical|P62267	ProteinCenter:sp_canonical|P62267 40S ribosomal protein S23 [OS=Mus musculus]	ProteinCenter:sp_canonical|P62267 40S ribosomal protein S23 [OS=Mus musculus]		143			ProteinCenter:sp_canonical|P62267 40S ribosomal protein S23 [OS=Mus musculus]	1	0.999	6	28	28	28	0	0	0	0	0	0	2	1	3	2	5	3	0	0	0	0	0	0	3	2	4	2	0	1	0	0	0	0	0	0	2	1	3	2	5	3
ProteinCenter:sp_canonical|P62270	ProteinCenter:sp_canonical|P62270 40S ribosomal protein S18 [OS=Mus musculus]	ProteinCenter:sp_canonical|P62270 40S ribosomal protein S18 [OS=Mus musculus]		152			ProteinCenter:sp_canonical|P62270 40S ribosomal protein S18 [OS=Mus musculus]	1	0.999	12	120	120	120	0	0	0	0	0	0	10	10	11	10	10	7	0	0	0	0	0	0	13	10	12	10	8	9	0	0	0	0	0	0	10	10	11	10	10	7
ProteinCenter:sp_canonical|P62281	ProteinCenter:sp_canonical|P62281 40S ribosomal protein S11 [OS=Mus musculus]	ProteinCenter:sp_canonical|P62281 40S ribosomal protein S11 [OS=Mus musculus]		158			ProteinCenter:sp_canonical|P62281 40S ribosomal protein S11 [OS=Mus musculus]	1	0.999	7	122	122	122	0	0	0	0	0	0	10	10	10	11	9	11	0	0	0	0	0	0	10	8	12	10	11	10	0	0	0	0	0	0	10	10	10	11	9	11
ProteinCenter:sp_canonical|P62301	ProteinCenter:sp_canonical|P62301 40S ribosomal protein S13 [OS=Mus musculus]	ProteinCenter:sp_canonical|P62301 40S ribosomal protein S13 [OS=Mus musculus]		151			ProteinCenter:sp_canonical|P62301 40S ribosomal protein S13 [OS=Mus musculus]	1	0.999	7	58	58	58	0	0	0	0	0	0	4	6	4	6	6	8	0	0	0	0	0	0	3	7	4	3	4	3	0	0	0	0	0	0	4	6	4	6	6	8
ProteinCenter:sp_canonical|P62305	ProteinCenter:sp_canonical|P62305 Small nuclear ribonucleoprotein E [OS=Mus musculus]	ProteinCenter:sp_canonical|P62305 Small nuclear ribonucleoprotein E [OS=Mus musculus]		92			ProteinCenter:sp_canonical|P62305 Small nuclear ribonucleoprotein E [OS=Mus musculus]	0.9783	0.999	1	12	12	12	1	1	1	0	1	0	0	1	0	0	0	0	1	1	0	1	1	1	0	0	0	1	0	1	1	1	1	0	1	0	0	1	0	0	0	0
ProteinCenter:sp_canonical|P62309	ProteinCenter:sp_canonical|P62309 Small nuclear ribonucleoprotein G [OS=Mus musculus]	ProteinCenter:sp_canonical|P62309 Small nuclear ribonucleoprotein G [OS=Mus musculus]		76			ProteinCenter:sp_canonical|P62309 Small nuclear ribonucleoprotein G [OS=Mus musculus]	0.9783	0.999	1	5	5	5	0	0	0	0	0	0	1	1	0	1	1	0	0	0	0	0	0	0	1	0	0	0	0	0	0	0	0	0	0	0	1	1	0	1	1	0
ProteinCenter:sp_canonical|P62315	ProteinCenter:sp_canonical|P62315 Small nuclear ribonucleoprotein Sm D1 [OS=Mus musculus]	ProteinCenter:sp_canonical|P62315 Small nuclear ribonucleoprotein Sm D1 [OS=Mus musculus]		119			ProteinCenter:sp_canonical|P62315 Small nuclear ribonucleoprotein Sm D1 [OS=Mus musculus]	1	0.999	2	41	41	41	0	0	1	2	2	1	2	2	3	2	3	3	1	1	1	1	0	0	3	2	3	3	2	3	0	0	1	2	2	1	2	2	3	2	3	3
ProteinCenter:sp_canonical|P62317	ProteinCenter:sp_canonical|P62317 Small nuclear ribonucleoprotein Sm D2 [OS=Mus musculus]	ProteinCenter:sp_canonical|P62317 Small nuclear ribonucleoprotein Sm D2 [OS=Mus musculus]		118			ProteinCenter:sp_canonical|P62317 Small nuclear ribonucleoprotein Sm D2 [OS=Mus musculus]	0.9781	0.999	1	9	9	9	0	0	0	0	0	0	1	1	0	1	1	1	0	0	0	0	0	0	1	1	1	1	0	0	0	0	0	0	0	0	1	1	0	1	1	1
ProteinCenter:sp_canonical|P62331	ProteinCenter:sp_canonical|P62331 ADP-ribosylation factor 6 [OS=Mus musculus]	ProteinCenter:sp_canonical|P62331 ADP-ribosylation factor 6 [OS=Mus musculus]		175			ProteinCenter:sp_canonical|P62331 ADP-ribosylation factor 6 [OS=Mus musculus]	1	0.999	4	4	3	6	0	0	0	0	0	0	0	0	0	1	0	0	0	0	0	0	0	0	0	2	1	0	0	0	0	0	0	0	0	0	0	0	0	1	0	0
ProteinCenter:sp_canonical|P62334	ProteinCenter:sp_canonical|P62334 26S proteasome regulatory subunit 10B [OS=Mus musculus]	ProteinCenter:sp_canonical|P62334 26S proteasome regulatory subunit 10B [OS=Mus musculus]		389			ProteinCenter:sp_canonical|P62334 26S proteasome regulatory subunit 10B [OS=Mus musculus]	1	0.999	10	36	36	36	0	0	0	0	0	0	2	3	3	3	2	3	0	0	0	0	0	0	5	4	3	3	3	2	0	0	0	0	0	0	2	3	3	3	2	3
ProteinCenter:sp_canonical|P62627	ProteinCenter:sp_canonical|P62627 Dynein light chain roadblock-type 1 [OS=Mus musculus]	ProteinCenter:sp_canonical|P62627 Dynein light chain roadblock-type 1 [OS=Mus musculus]		96			ProteinCenter:sp_canonical|P62627 Dynein light chain roadblock-type 1 [OS=Mus musculus]	1	0.999	6	41	41	41	0	0	0	0	0	0	4	3	3	6	6	6	0	0	0	0	0	0	1	4	3	1	2	2	0	0	0	0	0	0	4	3	3	6	6	6
ProteinCenter:sp_canonical|P62702	ProteinCenter:sp_canonical|P62702 40S ribosomal protein S4, X isoform [OS=Mus musculus]	ProteinCenter:sp_canonical|P62702 40S ribosomal protein S4, X isoform [OS=Mus musculus]		263			ProteinCenter:sp_canonical|P62702 40S ribosomal protein S4, X isoform [OS=Mus musculus]	1	0.999	18	201	201	201	0	0	0	0	0	0	17	17	20	20	18	19	0	0	0	0	0	0	17	16	20	15	9	13	0	0	0	0	0	0	17	17	20	20	18	19
ProteinCenter:sp_canonical|P62715	ProteinCenter:sp_canonical|P62715 Serine/threonine-protein phosphatase 2A catalytic subunit beta isoform [OS=Mus musculus]	ProteinCenter:sp_canonical|P62715 Serine/threonine-protein phosphatase 2A catalytic subunit beta isoform [OS=Mus musculus]		309			ProteinCenter:sp_canonical|P62715 Serine/threonine-protein phosphatase 2A catalytic subunit beta isoform [OS=Mus musculus]	0.9985	0.998	2	2	0	2	0	0	0	0	0	0	0	1	0	0	0	0	0	0	0	0	0	0	0	0	0	0	0	1	0	0	0	0	0	0	0	0	0	0	0	0
ProteinCenter:sp_canonical|P62717	ProteinCenter:sp_canonical|P62717 60S ribosomal protein L18a [OS=Mus musculus]	ProteinCenter:sp_canonical|P62717 60S ribosomal protein L18a [OS=Mus musculus]		176			ProteinCenter:sp_canonical|P62717 60S ribosomal protein L18a [OS=Mus musculus]	1	0.999	9	101	101	101	0	0	0	0	0	0	10	10	8	9	7	9	0	0	0	0	0	0	7	9	9	8	8	7	0	0	0	0	0	0	10	10	8	9	7	9
ProteinCenter:sp_canonical|P62737	ProteinCenter:sp_canonical|P62737 Actin, aortic smooth muscle [OS=Mus musculus]	ProteinCenter:sp_canonical|P62737 Actin, aortic smooth muscle [OS=Mus musculus]		377			ProteinCenter:sp_canonical|P62737 Actin, aortic smooth muscle [OS=Mus musculus]	1	0.999	14	55	0	582	2	1	1	1	2	1	3	5	3	5	4	3	3	1	0	1	1	1	4	3	4	3	0	3	0	0	0	0	0	0	0	0	0	0	0	0
ProteinCenter:sp_canonical|P62743	ProteinCenter:sp_canonical|P62743 AP-2 complex subunit sigma [OS=Mus musculus]	ProteinCenter:sp_canonical|P62743 AP-2 complex subunit sigma [OS=Mus musculus]		142			ProteinCenter:sp_canonical|P62743 AP-2 complex subunit sigma [OS=Mus musculus]	1	0.999	5	38	38	38	2	0	0	0	0	0	3	0	2	3	3	4	0	0	0	1	1	0	4	3	2	4	3	3	2	0	0	0	0	0	3	0	2	3	3	4
ProteinCenter:sp_canonical|P62748	ProteinCenter:sp_canonical|P62748 Hippocalcin-like protein 1 [OS=Mus musculus]	ProteinCenter:sp_canonical|P62748 Hippocalcin-like protein 1 [OS=Mus musculus]		193			ProteinCenter:sp_canonical|P62748 Hippocalcin-like protein 1 [OS=Mus musculus]	1	0.9985	2	30	4	30	0	0	0	0	0	0	2	3	1	4	5	4	0	0	0	0	0	0	1	1	1	3	3	2	0	0	0	0	0	0	0	1	0	1	1	1
ProteinCenter:sp_canonical|P62751	ProteinCenter:sp_canonical|P62751 60S ribosomal protein L23a [OS=Mus musculus]	ProteinCenter:sp_canonical|P62751 60S ribosomal protein L23a [OS=Mus musculus]		156			ProteinCenter:sp_canonical|P62751 60S ribosomal protein L23a [OS=Mus musculus]	1	0.999	8	60	60	60	0	0	0	0	0	0	5	6	4	10	7	8	0	0	0	1	0	0	4	3	3	2	4	3	0	0	0	0	0	0	5	6	4	10	7	8
ProteinCenter:sp_canonical|P62754	ProteinCenter:sp_canonical|P62754 40S ribosomal protein S6 [OS=Mus musculus]	ProteinCenter:sp_canonical|P62754 40S ribosomal protein S6 [OS=Mus musculus]		249			ProteinCenter:sp_canonical|P62754 40S ribosomal protein S6 [OS=Mus musculus]	1	0.999	13	160	149	160	0	0	0	0	0	0	13	14	16	13	16	15	0	0	0	0	0	0	13	17	12	11	12	8	0	0	0	0	0	0	12	13	15	12	15	14
ProteinCenter:sp_canonical|P62806	ProteinCenter:sp_canonical|P62806 Histone H4 [OS=Mus musculus]	ProteinCenter:sp_canonical|P62806 Histone H4 [OS=Mus musculus]		103			ProteinCenter:sp_canonical|P62806 Histone H4 [OS=Mus musculus]	1	0.999	6	61	61	61	3	3	3	1	1	0	1	0	1	1	0	0	12	8	9	5	7	5	0	0	0	1	0	0	3	3	3	1	1	0	1	0	1	1	0	0
ProteinCenter:sp_canonical|P62814	ProteinCenter:sp_canonical|P62814 V-type proton ATPase subunit B, brain isoform [OS=Mus musculus]	ProteinCenter:sp_canonical|P62814 V-type proton ATPase subunit B, brain isoform [OS=Mus musculus]		511			ProteinCenter:sp_canonical|P62814 V-type proton ATPase subunit B, brain isoform [OS=Mus musculus]	1	0.999	18	90	90	151	2	2	1	1	2	2	6	4	5	10	5	7	2	2	1	2	2	1	8	5	6	4	6	4	2	2	1	1	2	2	6	4	5	10	5	7
ProteinCenter:sp_canonical|P62821	ProteinCenter:sp_canonical|P62821 Ras-related protein Rab-1A [OS=Mus musculus]	ProteinCenter:sp_canonical|P62821 Ras-related protein Rab-1A [OS=Mus musculus]		205			ProteinCenter:sp_canonical|P62821 Ras-related protein Rab-1A [OS=Mus musculus]	1	0.999	16	180	76	180	0	0	0	0	0	2	11	12	14	18	18	20	0	1	0	2	0	0	15	15	14	14	8	16	0	0	0	0	0	1	4	4	6	8	6	9
ProteinCenter:sp_canonical|P62827	ProteinCenter:sp_canonical|P62827 GTP-binding nuclear protein Ran [OS=Mus musculus]	ProteinCenter:sp_canonical|P62827 GTP-binding nuclear protein Ran [OS=Mus musculus]		216			ProteinCenter:sp_canonical|P62827 GTP-binding nuclear protein Ran [OS=Mus musculus]	1	0.999	5	99	40	99	1	1	1	1	1	1	7	8	7	7	9	7	1	1	1	1	1	1	7	6	7	8	8	6	0	0	0	0	0	0	4	4	3	3	4	3
ProteinCenter:sp_canonical|P62830	ProteinCenter:sp_canonical|P62830 60S ribosomal protein L23 [OS=Mus musculus]	ProteinCenter:sp_canonical|P62830 60S ribosomal protein L23 [OS=Mus musculus]		140			ProteinCenter:sp_canonical|P62830 60S ribosomal protein L23 [OS=Mus musculus]	1	0.999	7	82	82	82	1	1	0	0	0	0	7	6	7	9	9	8	1	0	0	1	1	0	6	7	7	3	4	4	1	1	0	0	0	0	7	6	7	9	9	8
ProteinCenter:sp_canonical|P62835	ProteinCenter:sp_canonical|P62835 Ras-related protein Rap-1A [OS=Mus musculus]	ProteinCenter:sp_canonical|P62835 Ras-related protein Rap-1A [OS=Mus musculus]		184			ProteinCenter:sp_canonical|P62835 Ras-related protein Rap-1A [OS=Mus musculus]	1	0.9988	4	12	1	12	0	0	0	0	0	0	0	0	1	2	1	1	0	0	0	0	0	0	3	2	2	0	0	0	0	0	0	0	0	0	0	0	0	0	0	0
ProteinCenter:sp_canonical|P62843	ProteinCenter:sp_canonical|P62843 40S ribosomal protein S15 [OS=Mus musculus]	ProteinCenter:sp_canonical|P62843 40S ribosomal protein S15 [OS=Mus musculus]		145			ProteinCenter:sp_canonical|P62843 40S ribosomal protein S15 [OS=Mus musculus]	1	0.999	5	59	33	59	0	0	0	0	0	0	4	9	7	5	4	3	0	0	0	0	0	0	7	9	5	1	1	4	0	0	0	0	0	0	3	4	3	3	2	2
ProteinCenter:sp_canonical|P62849	ProteinCenter:sp_canonical|P62849 40S ribosomal protein S24 [OS=Mus musculus]	ProteinCenter:sp_canonical|P62849 40S ribosomal protein S24 [OS=Mus musculus]		133			ProteinCenter:sp_canonical|P62849 40S ribosomal protein S24 [OS=Mus musculus]	1	0.999	5	65	65	65	0	0	0	0	0	0	6	5	7	7	8	9	0	0	0	0	0	0	4	4	4	4	3	4	0	0	0	0	0	0	6	5	7	7	8	9
ProteinCenter:sp_canonical|P62852	ProteinCenter:sp_canonical|P62852 40S ribosomal protein S25 [OS=Mus musculus]	ProteinCenter:sp_canonical|P62852 40S ribosomal protein S25 [OS=Mus musculus]		125			ProteinCenter:sp_canonical|P62852 40S ribosomal protein S25 [OS=Mus musculus]	1	0.999	7	46	46	46	0	0	0	0	0	0	2	5	5	7	4	4	0	0	0	0	0	0	4	5	5	2	1	2	0	0	0	0	0	0	2	5	5	7	4	4
ProteinCenter:sp_canonical|P62855	ProteinCenter:sp_canonical|P62855 40S ribosomal protein S26 [OS=Mus musculus]	ProteinCenter:sp_canonical|P62855 40S ribosomal protein S26 [OS=Mus musculus]		115			ProteinCenter:sp_canonical|P62855 40S ribosomal protein S26 [OS=Mus musculus]	1	0.999	5	75	75	75	0	0	0	0	0	0	7	5	7	7	7	6	0	0	0	0	0	0	6	7	7	6	4	6	0	0	0	0	0	0	7	5	7	7	7	6
ProteinCenter:sp_canonical|P62858	ProteinCenter:sp_canonical|P62858 40S ribosomal protein S28 [OS=Mus musculus]	ProteinCenter:sp_canonical|P62858 40S ribosomal protein S28 [OS=Mus musculus]		69			ProteinCenter:sp_canonical|P62858 40S ribosomal protein S28 [OS=Mus musculus]	1	0.999	3	16	16	16	0	0	0	0	0	0	1	2	2	1	0	0	0	0	0	0	0	0	1	2	2	2	1	2	0	0	0	0	0	0	1	2	2	1	0	0
ProteinCenter:sp_canonical|P62869	ProteinCenter:sp_canonical|P62869 Elongin-B [OS=Mus musculus]	ProteinCenter:sp_canonical|P62869 Elongin-B [OS=Mus musculus]		118			ProteinCenter:sp_canonical|P62869 Elongin-B [OS=Mus musculus]	1	0.9987	5	17	17	17	0	0	0	0	0	0	0	2	1	1	0	1	0	0	0	0	0	0	3	2	2	2	2	1	0	0	0	0	0	0	0	2	1	1	0	1
ProteinCenter:sp_canonical|P62874	ProteinCenter:sp_canonical|P62874 Guanine nucleotide-binding protein G(I)/G(S)/G(T) subunit beta-1 [OS=Mus musculus]	ProteinCenter:sp_canonical|P62874 Guanine nucleotide-binding protein G(I)/G(S)/G(T) subunit beta-1 [OS=Mus musculus]		340			ProteinCenter:sp_canonical|P62874 Guanine nucleotide-binding protein G(I)/G(S)/G(T) subunit beta-1 [OS=Mus musculus]	1	0.999	7	91	28	91	3	2	3	2	1	2	4	6	6	6	7	6	1	3	4	2	2	2	5	5	6	6	2	5	1	0	0	1	0	0	1	3	3	2	3	2
ProteinCenter:sp_canonical|P62878	ProteinCenter:sp_canonical|P62878 E3 ubiquitin-protein ligase RBX1 [OS=Mus musculus]	ProteinCenter:sp_canonical|P62878 E3 ubiquitin-protein ligase RBX1 [OS=Mus musculus]		108			ProteinCenter:sp_canonical|P62878 E3 ubiquitin-protein ligase RBX1 [OS=Mus musculus]	0.9783	0.999	1	2	2	2	0	0	0	0	0	0	1	0	1	0	0	0	0	0	0	0	0	0	0	0	0	0	0	0	0	0	0	0	0	0	1	0	1	0	0	0
ProteinCenter:sp_canonical|P62880	ProteinCenter:sp_canonical|P62880 Guanine nucleotide-binding protein G(I)/G(S)/G(T) subunit beta-2 [OS=Mus musculus]	ProteinCenter:sp_canonical|P62880 Guanine nucleotide-binding protein G(I)/G(S)/G(T) subunit beta-2 [OS=Mus musculus]		340			ProteinCenter:sp_canonical|P62880 Guanine nucleotide-binding protein G(I)/G(S)/G(T) subunit beta-2 [OS=Mus musculus]	1	0.999	7	13	1	76	0	0	0	1	0	0	0	0	2	1	1	0	0	0	0	0	0	0	2	2	2	1	1	0	0	0	0	0	0	0	0	0	1	0	0	0
ProteinCenter:sp_canonical|P62889	ProteinCenter:sp_canonical|P62889 60S ribosomal protein L30 [OS=Mus musculus]	ProteinCenter:sp_canonical|P62889 60S ribosomal protein L30 [OS=Mus musculus]		115			ProteinCenter:sp_canonical|P62889 60S ribosomal protein L30 [OS=Mus musculus]	1	0.999	8	58	58	58	0	0	0	0	0	0	4	3	4	7	5	7	0	0	0	0	0	0	3	9	3	2	7	4	0	0	0	0	0	0	4	3	4	7	5	7
ProteinCenter:sp_canonical|P62900	ProteinCenter:sp_canonical|P62900 60S ribosomal protein L31 [OS=Mus musculus]	ProteinCenter:sp_canonical|P62900 60S ribosomal protein L31 [OS=Mus musculus]		125			ProteinCenter:sp_canonical|P62900 60S ribosomal protein L31 [OS=Mus musculus]	1	0.999	7	71	71	71	0	0	0	0	0	0	6	7	6	8	6	6	0	0	0	0	0	0	8	6	5	5	4	4	0	0	0	0	0	0	6	7	6	8	6	6
ProteinCenter:sp_canonical|P62908	ProteinCenter:sp_canonical|P62908 40S ribosomal protein S3 [OS=Mus musculus]	ProteinCenter:sp_canonical|P62908 40S ribosomal protein S3 [OS=Mus musculus]		243			ProteinCenter:sp_canonical|P62908 40S ribosomal protein S3 [OS=Mus musculus]	1	0.999	17	225	225	225	0	0	0	0	0	0	19	22	22	17	19	17	0	0	0	0	1	0	17	23	23	16	17	12	0	0	0	0	0	0	19	22	22	17	19	17
ProteinCenter:sp_canonical|P62911	ProteinCenter:sp_canonical|P62911 60S ribosomal protein L32 [OS=Mus musculus]	ProteinCenter:sp_canonical|P62911 60S ribosomal protein L32 [OS=Mus musculus]		135			ProteinCenter:sp_canonical|P62911 60S ribosomal protein L32 [OS=Mus musculus]	1	0.999	5	57	53	57	0	0	0	0	0	0	6	5	4	5	7	7	0	0	0	0	0	0	3	5	6	3	2	4	0	0	0	0	0	0	5	5	4	5	6	6
ProteinCenter:sp_canonical|P62918	ProteinCenter:sp_canonical|P62918 60S ribosomal protein L8 [OS=Mus musculus]	ProteinCenter:sp_canonical|P62918 60S ribosomal protein L8 [OS=Mus musculus]		257			ProteinCenter:sp_canonical|P62918 60S ribosomal protein L8 [OS=Mus musculus]	1	0.999	8	108	108	108	0	0	0	0	0	0	11	11	8	11	9	12	0	0	0	0	0	0	8	9	7	6	7	9	0	0	0	0	0	0	11	11	8	11	9	12
ProteinCenter:sp_canonical|P62960	ProteinCenter:sp_canonical|P62960 Y-box-binding protein 1 [OS=Mus musculus]	ProteinCenter:sp_canonical|P62960 Y-box-binding protein 1 [OS=Mus musculus]		322			ProteinCenter:sp_canonical|P62960 Y-box-binding protein 1 [OS=Mus musculus]	1	0.999	4	30	24	30	0	0	0	0	0	0	3	3	4	1	0	1	0	0	0	0	0	0	4	4	5	2	2	1	0	0	0	0	0	0	2	3	2	1	0	1
ProteinCenter:sp_canonical|P62962	ProteinCenter:sp_canonical|P62962 Profilin-1 [OS=Mus musculus]	ProteinCenter:sp_canonical|P62962 Profilin-1 [OS=Mus musculus]		140			ProteinCenter:sp_canonical|P62962 Profilin-1 [OS=Mus musculus]	0.8328	0.991	1	3	3	3	0	1	1	0	1	0	0	0	0	0	0	0	0	0	0	0	0	0	0	0	0	0	0	0	0	1	1	0	1	0	0	0	0	0	0	0
ProteinCenter:sp_canonical|P62983	ProteinCenter:sp_canonical|P62983 Ubiquitin-40S ribosomal protein S27a [OS=Mus musculus]	ProteinCenter:sp_canonical|P62983 Ubiquitin-40S ribosomal protein S27a [OS=Mus musculus]		156			ProteinCenter:sp_canonical|P62983 Ubiquitin-40S ribosomal protein S27a [OS=Mus musculus]	1	0.999	11	113	10	113	0	0	0	1	1	1	10	10	8	7	8	7	1	2	1	0	1	1	8	9	12	10	8	7	0	0	0	0	0	0	1	1	1	1	1	1
ProteinCenter:sp_canonical|P62996	ProteinCenter:sp_canonical|P62996 Transformer-2 protein homolog beta [OS=Mus musculus]	ProteinCenter:sp_canonical|P62996 Transformer-2 protein homolog beta [OS=Mus musculus]		288			ProteinCenter:sp_canonical|P62996 Transformer-2 protein homolog beta [OS=Mus musculus]	0.9528	0.9978	1	1	1	1	0	0	0	0	0	0	0	0	0	0	0	0	0	0	0	0	0	0	1	0	0	0	0	0	0	0	0	0	0	0	0	0	0	0	0	0
ProteinCenter:sp_canonical|P63001	ProteinCenter:sp_canonical|P63001 Ras-related C3 botulinum toxin substrate 1 [OS=Mus musculus]	ProteinCenter:sp_canonical|P63001 Ras-related C3 botulinum toxin substrate 1 [OS=Mus musculus]		192			ProteinCenter:sp_canonical|P63001 Ras-related C3 botulinum toxin substrate 1 [OS=Mus musculus]	1	0.999	6	23	2	46	0	0	0	0	0	0	1	1	1	3	2	2	0	0	0	0	0	0	1	3	2	2	2	3	0	0	0	0	0	0	1	0	0	0	0	0
ProteinCenter:sp_canonical|P63005	ProteinCenter:sp_canonical|P63005 Platelet-activating factor acetylhydrolase IB subunit beta [OS=Mus musculus]	ProteinCenter:sp_canonical|P63005 Platelet-activating factor acetylhydrolase IB subunit beta [OS=Mus musculus]		410			ProteinCenter:sp_canonical|P63005 Platelet-activating factor acetylhydrolase IB subunit beta [OS=Mus musculus]	1	0.999	4	14	14	14	0	0	0	0	0	0	1	1	1	1	1	1	0	0	0	0	0	0	0	2	1	2	2	1	0	0	0	0	0	0	1	1	1	1	1	1
ProteinCenter:sp_canonical|P63017	ProteinCenter:sp_canonical|P63017 Heat shock cognate 71 kDa protein [OS=Mus musculus]	ProteinCenter:sp_canonical|P63017 Heat shock cognate 71 kDa protein [OS=Mus musculus]		646			ProteinCenter:sp_canonical|P63017 Heat shock cognate 71 kDa protein [OS=Mus musculus]	1	0.999	38	905	528	905	27	27	26	28	31	31	47	45	52	45	43	39	31	25	29	24	31	27	44	51	51	52	46	53	16	15	15	15	20	18	27	27	25	27	26	21
ProteinCenter:sp_canonical|P63024	ProteinCenter:sp_canonical|P63024 Vesicle-associated membrane protein 3 [OS=Mus musculus]	ProteinCenter:sp_canonical|P63024 Vesicle-associated membrane protein 3 [OS=Mus musculus]		103			ProteinCenter:sp_canonical|P63024 Vesicle-associated membrane protein 3 [OS=Mus musculus]	0.9962	0.999	1	42	42	42	0	0	0	0	0	0	4	5	3	7	5	6	0	0	0	0	0	0	3	4	3	1	0	1	0	0	0	0	0	0	4	5	3	7	5	6
ProteinCenter:sp_canonical|P63028	ProteinCenter:sp_canonical|P63028 Translationally-controlled tumor protein [OS=Mus musculus]	ProteinCenter:sp_canonical|P63028 Translationally-controlled tumor protein [OS=Mus musculus]		172			ProteinCenter:sp_canonical|P63028 Translationally-controlled tumor protein [OS=Mus musculus]	0.9782	0.999	1	2	2	2	0	0	0	0	0	0	0	0	0	0	0	0	0	0	0	0	0	0	1	1	0	0	0	0	0	0	0	0	0	0	0	0	0	0	0	0
ProteinCenter:sp_canonical|P63037	ProteinCenter:sp_canonical|P63037 DnaJ homolog subfamily A member 1 [OS=Mus musculus]	ProteinCenter:sp_canonical|P63037 DnaJ homolog subfamily A member 1 [OS=Mus musculus]		397			ProteinCenter:sp_canonical|P63037 DnaJ homolog subfamily A member 1 [OS=Mus musculus]	1	0.999	10	74	62	74	0	0	0	0	0	0	4	4	3	5	6	6	0	0	0	0	0	0	8	10	8	9	4	7	0	0	0	0	0	0	3	3	2	4	5	5
ProteinCenter:sp_canonical|P63038	ProteinCenter:sp_canonical|P63038 60 kDa heat shock protein, mitochondrial [OS=Mus musculus]	ProteinCenter:sp_canonical|P63038 60 kDa heat shock protein, mitochondrial [OS=Mus musculus]		573			ProteinCenter:sp_canonical|P63038 60 kDa heat shock protein, mitochondrial [OS=Mus musculus]	1	0.999	12	56	56	56	8	3	7	4	4	3	1	1	1	2	4	3	5	0	1	1	2	1	1	2	1	1	0	0	8	3	7	4	4	3	1	1	1	2	4	3
ProteinCenter:sp_canonical|P63073	ProteinCenter:sp_canonical|P63073 Eukaryotic translation initiation factor 4E [OS=Mus musculus]	ProteinCenter:sp_canonical|P63073 Eukaryotic translation initiation factor 4E [OS=Mus musculus]		217			ProteinCenter:sp_canonical|P63073 Eukaryotic translation initiation factor 4E [OS=Mus musculus]	0.9748	0.9988	1	8	8	8	0	0	0	0	0	0	0	0	0	0	1	1	0	0	0	0	0	0	1	2	2	0	0	1	0	0	0	0	0	0	0	0	0	0	1	1
ProteinCenter:sp_canonical|P63082	ProteinCenter:sp_canonical|P63082 V-type proton ATPase 16 kDa proteolipid subunit c [OS=Mus musculus]	ProteinCenter:sp_canonical|P63082 V-type proton ATPase 16 kDa proteolipid subunit c [OS=Mus musculus]		155			ProteinCenter:sp_canonical|P63082 V-type proton ATPase 16 kDa proteolipid subunit c [OS=Mus musculus]	0.9993	0.999	2	2	2	2	0	0	0	0	0	0	0	0	0	1	0	1	0	0	0	0	0	0	0	0	0	0	0	0	0	0	0	0	0	0	0	0	0	1	0	1
ProteinCenter:sp_canonical|P63085	ProteinCenter:sp_canonical|P63085 Mitogen-activated protein kinase 1 [OS=Mus musculus]	ProteinCenter:sp_canonical|P63085 Mitogen-activated protein kinase 1 [OS=Mus musculus]		358			ProteinCenter:sp_canonical|P63085 Mitogen-activated protein kinase 1 [OS=Mus musculus]	1	0.999	2	11	7	11	0	0	0	0	0	0	1	1	1	1	1	2	0	0	0	0	0	0	1	1	1	0	1	0	0	0	0	0	0	0	0	1	1	0	0	1
ProteinCenter:sp_canonical|P63101	ProteinCenter:sp_canonical|P63101 14-3-3 protein zeta/delta [OS=Mus musculus]	ProteinCenter:sp_canonical|P63101 14-3-3 protein zeta/delta [OS=Mus musculus]		245			ProteinCenter:sp_canonical|P63101 14-3-3 protein zeta/delta [OS=Mus musculus]	1	0.999	25	282	180	357	21	15	18	11	13	14	8	8	10	6	8	8	12	14	16	14	16	12	12	12	9	8	8	9	17	11	15	6	10	11	4	5	4	4	4	4
ProteinCenter:sp_canonical|P63213	ProteinCenter:sp_canonical|P63213 Guanine nucleotide-binding protein G(I)/G(S)/G(O) subunit gamma-2 [OS=Mus musculus]	ProteinCenter:sp_canonical|P63213 Guanine nucleotide-binding protein G(I)/G(S)/G(O) subunit gamma-2 [OS=Mus musculus]		71			ProteinCenter:sp_canonical|P63213 Guanine nucleotide-binding protein G(I)/G(S)/G(O) subunit gamma-2 [OS=Mus musculus]	0.9783	0.999	1	17	17	17	2	2	2	0	0	0	1	1	1	1	0	1	0	0	0	0	0	0	1	1	0	1	2	1	2	2	2	0	0	0	1	1	1	1	0	1
ProteinCenter:sp_canonical|P63242	ProteinCenter:sp_canonical|P63242 Eukaryotic translation initiation factor 5A-1 [OS=Mus musculus]	ProteinCenter:sp_canonical|P63242 Eukaryotic translation initiation factor 5A-1 [OS=Mus musculus]		154			ProteinCenter:sp_canonical|P63242 Eukaryotic translation initiation factor 5A-1 [OS=Mus musculus]	1	0.999	4	56	51	56	1	1	0	1	1	1	2	3	3	2	3	2	1	1	1	1	1	0	7	6	7	4	2	5	1	1	0	1	1	1	2	3	3	2	3	2
ProteinCenter:sp_canonical|P63260	ProteinCenter:sp_canonical|P63260 Actin, cytoplasmic 2 [OS=Mus musculus]	ProteinCenter:sp_canonical|P63260 Actin, cytoplasmic 2 [OS=Mus musculus]		375			ProteinCenter:sp_canonical|P63260 Actin, cytoplasmic 2 [OS=Mus musculus]	0.9999	0.999	23	21	21	893	1	1	1	0	0	0	2	1	1	1	1	1	0	1	1	1	1	0	1	1	1	1	1	2	1	1	1	0	0	0	2	1	1	1	1	1
ProteinCenter:sp_canonical|P63276	ProteinCenter:sp_canonical|P63276 40S ribosomal protein S17 [OS=Mus musculus]	ProteinCenter:sp_canonical|P63276 40S ribosomal protein S17 [OS=Mus musculus]		135			ProteinCenter:sp_canonical|P63276 40S ribosomal protein S17 [OS=Mus musculus]	1	0.999	4	13	11	13	0	0	0	0	0	0	1	1	0	2	2	1	0	0	0	0	0	0	1	1	1	1	0	2	0	0	0	0	0	0	1	1	0	2	2	1
ProteinCenter:sp_canonical|P63321	ProteinCenter:sp_canonical|P63321 Ras-related protein Ral-A [OS=Mus musculus]	ProteinCenter:sp_canonical|P63321 Ras-related protein Ral-A [OS=Mus musculus]		206			ProteinCenter:sp_canonical|P63321 Ras-related protein Ral-A [OS=Mus musculus]	1	0.9981	2	2	1	2	0	0	0	1	0	0	0	0	0	0	0	1	0	0	0	0	0	0	0	0	0	0	0	0	0	0	0	0	0	0	0	0	0	0	0	1
ProteinCenter:sp_canonical|P63323	ProteinCenter:sp_canonical|P63323 40S ribosomal protein S12 [OS=Mus musculus]	ProteinCenter:sp_canonical|P63323 40S ribosomal protein S12 [OS=Mus musculus]		132			ProteinCenter:sp_canonical|P63323 40S ribosomal protein S12 [OS=Mus musculus]	1	0.999	5	20	20	20	0	0	0	0	0	0	3	1	1	1	0	1	0	0	0	0	0	0	3	4	2	2	0	2	0	0	0	0	0	0	3	1	1	1	0	1
ProteinCenter:sp_canonical|P63325	ProteinCenter:sp_canonical|P63325 40S ribosomal protein S10 [OS=Mus musculus]	ProteinCenter:sp_canonical|P63325 40S ribosomal protein S10 [OS=Mus musculus]		165			ProteinCenter:sp_canonical|P63325 40S ribosomal protein S10 [OS=Mus musculus]	1	0.9973	5	7	7	13	0	0	0	0	0	0	2	0	0	0	0	0	0	0	0	0	0	0	1	1	0	0	3	0	0	0	0	0	0	0	2	0	0	0	0	0
ProteinCenter:sp_canonical|P67984	ProteinCenter:sp_canonical|P67984 60S ribosomal protein L22 [OS=Mus musculus]	ProteinCenter:sp_canonical|P67984 60S ribosomal protein L22 [OS=Mus musculus]		128			ProteinCenter:sp_canonical|P67984 60S ribosomal protein L22 [OS=Mus musculus]	1	0.999	5	40	40	40	0	0	0	0	0	0	2	2	4	4	5	2	0	0	0	0	0	0	6	6	4	2	1	2	0	0	0	0	0	0	2	2	4	4	5	2
ProteinCenter:sp_canonical|P68040	ProteinCenter:sp_canonical|P68040 Receptor of activated protein C kinase 1 [OS=Mus musculus]	ProteinCenter:sp_canonical|P68040 Receptor of activated protein C kinase 1 [OS=Mus musculus]		317			ProteinCenter:sp_canonical|P68040 Receptor of activated protein C kinase 1 [OS=Mus musculus]	1	0.999	9	85	85	85	0	0	0	0	0	0	6	8	8	7	8	6	0	0	0	0	0	0	6	8	5	9	7	7	0	0	0	0	0	0	6	8	8	7	8	6
ProteinCenter:sp_canonical|P68254	ProteinCenter:sp_canonical|P68254 14-3-3 protein theta [OS=Mus musculus]	ProteinCenter:sp_canonical|P68254 14-3-3 protein theta [OS=Mus musculus]		245			ProteinCenter:sp_canonical|P68254 14-3-3 protein theta [OS=Mus musculus]	1	0.999	10	10	10	144	0	0	0	0	0	0	1	3	1	1	1	1	0	0	0	0	0	0	1	1	0	0	0	0	0	0	0	0	0	0	1	3	1	1	1	1
ProteinCenter:sp_canonical|P68368	ProteinCenter:sp_canonical|P68368 Tubulin alpha-4A chain [OS=Mus musculus]	ProteinCenter:sp_canonical|P68368 Tubulin alpha-4A chain [OS=Mus musculus]		448			ProteinCenter:sp_canonical|P68368 Tubulin alpha-4A chain [OS=Mus musculus]	1	0.999	20	279	78	279	1	0	1	0	0	0	23	20	21	24	25	24	0	0	0	0	0	0	24	26	24	18	22	26	1	0	1	0	0	0	5	5	7	9	8	6
ProteinCenter:sp_canonical|P68369	ProteinCenter:sp_canonical|P68369 Tubulin alpha-1A chain [OS=Mus musculus]	ProteinCenter:sp_canonical|P68369 Tubulin alpha-1A chain [OS=Mus musculus]		451			ProteinCenter:sp_canonical|P68369 Tubulin alpha-1A chain [OS=Mus musculus]	1	0.9989	22	7	0	294	0	0	0	0	0	0	0	0	1	1	1	2	0	0	0	0	0	0	0	0	0	0	2	0	0	0	0	0	0	0	0	0	0	0	0	0
ProteinCenter:sp_canonical|P68372	ProteinCenter:sp_canonical|P68372 Tubulin beta-4B chain [OS=Mus musculus]	ProteinCenter:sp_canonical|P68372 Tubulin beta-4B chain [OS=Mus musculus]		445			ProteinCenter:sp_canonical|P68372 Tubulin beta-4B chain [OS=Mus musculus]	1	0.999	17	424	25	424	0	0	0	0	0	0	36	35	31	36	30	37	1	1	0	0	0	0	39	42	41	33	31	31	0	0	0	0	0	0	1	3	3	2	2	2
ProteinCenter:sp_canonical|P68373	ProteinCenter:sp_canonical|P68373 Tubulin alpha-1C chain [OS=Mus musculus]	ProteinCenter:sp_canonical|P68373 Tubulin alpha-1C chain [OS=Mus musculus]		449			ProteinCenter:sp_canonical|P68373 Tubulin alpha-1C chain [OS=Mus musculus]	1	0.999	22	137	50	324	0	2	0	1	1	1	11	11	14	13	11	16	0	0	0	0	1	2	9	9	10	9	8	8	0	0	0	0	0	0	5	5	5	5	5	5
ProteinCenter:sp_canonical|P68433	ProteinCenter:sp_canonical|P68433 Histone H3.1 [OS=Mus musculus]	ProteinCenter:sp_canonical|P68433 Histone H3.1 [OS=Mus musculus]		136			ProteinCenter:sp_canonical|P68433 Histone H3.1 [OS=Mus musculus]	1	0.9989	6	42	0	42	3	2	1	2	1	0	1	0	0	1	0	0	6	7	7	5	2	4	0	0	0	0	0	0	0	0	0	0	0	0	0	0	0	0	0	0
ProteinCenter:sp_canonical|P68510	ProteinCenter:sp_canonical|P68510 14-3-3 protein eta [OS=Mus musculus]	ProteinCenter:sp_canonical|P68510 14-3-3 protein eta [OS=Mus musculus]		246			ProteinCenter:sp_canonical|P68510 14-3-3 protein eta [OS=Mus musculus]	1	0.999	8	5	5	125	2	1	0	0	1	0	0	1	0	0	0	0	0	0	0	0	0	0	0	0	0	0	0	0	2	1	0	0	1	0	0	1	0	0	0	0
ProteinCenter:sp_canonical|P70122	ProteinCenter:sp_canonical|P70122 Ribosome maturation protein SBDS [OS=Mus musculus]	ProteinCenter:sp_canonical|P70122 Ribosome maturation protein SBDS [OS=Mus musculus]		250			ProteinCenter:sp_canonical|P70122 Ribosome maturation protein SBDS [OS=Mus musculus]	1	0.9956	3	17	17	17	0	0	0	0	0	0	1	3	0	3	3	2	0	0	0	0	0	0	2	0	1	0	0	2	0	0	0	0	0	0	1	3	0	3	3	2
ProteinCenter:sp_canonical|P70168	ProteinCenter:sp_canonical|P70168 Importin subunit beta-1 [OS=Mus musculus]	ProteinCenter:sp_canonical|P70168 Importin subunit beta-1 [OS=Mus musculus]		876			ProteinCenter:sp_canonical|P70168 Importin subunit beta-1 [OS=Mus musculus]	1	0.999	1	22	22	22	1	1	1	1	0	0	1	1	1	0	1	1	1	2	1	1	2	1	0	1	1	0	2	1	1	1	1	1	0	0	1	1	1	0	1	1
ProteinCenter:sp_canonical|P70195	ProteinCenter:sp_canonical|P70195 Proteasome subunit beta type-7 [OS=Mus musculus]	ProteinCenter:sp_canonical|P70195 Proteasome subunit beta type-7 [OS=Mus musculus]		277			ProteinCenter:sp_canonical|P70195 Proteasome subunit beta type-7 [OS=Mus musculus]	1	0.999	4	69	69	69	4	5	6	4	3	5	1	1	1	2	1	2	2	5	4	6	5	6	1	1	0	1	1	2	4	5	6	4	3	5	1	1	1	2	1	2
ProteinCenter:sp_canonical|P70290	ProteinCenter:sp_canonical|P70290 55 kDa erythrocyte membrane protein [OS=Mus musculus]	ProteinCenter:sp_canonical|P70290 55 kDa erythrocyte membrane protein [OS=Mus musculus]		466			ProteinCenter:sp_canonical|P70290 55 kDa erythrocyte membrane protein [OS=Mus musculus]	1	0.999	2	13	13	13	0	0	0	0	0	0	2	0	0	2	1	1	0	0	0	0	0	0	2	2	1	0	0	2	0	0	0	0	0	0	2	0	0	2	1	1
ProteinCenter:sp_canonical|P70295	ProteinCenter:sp_canonical|P70295 Lipid droplet-regulating VLDL assembly factor AUP1 [OS=Mus musculus]	ProteinCenter:sp_canonical|P70295 Lipid droplet-regulating VLDL assembly factor AUP1 [OS=Mus musculus]		410			ProteinCenter:sp_canonical|P70295 Lipid droplet-regulating VLDL assembly factor AUP1 [OS=Mus musculus]	0.9505	0.9977	1	2	2	2	0	0	0	0	0	0	0	1	0	0	0	1	0	0	0	0	0	0	0	0	0	0	0	0	0	0	0	0	0	0	0	1	0	0	0	1
ProteinCenter:sp_canonical|P70296	ProteinCenter:sp_canonical|P70296 Phosphatidylethanolamine-binding protein 1 [OS=Mus musculus]	ProteinCenter:sp_canonical|P70296 Phosphatidylethanolamine-binding protein 1 [OS=Mus musculus]		187			ProteinCenter:sp_canonical|P70296 Phosphatidylethanolamine-binding protein 1 [OS=Mus musculus]	1	0.999	2	10	10	10	1	1	0	0	0	0	0	1	0	0	0	0	0	0	0	0	0	1	1	1	2	1	0	1	1	1	0	0	0	0	0	1	0	0	0	0
ProteinCenter:sp_canonical|P70333	ProteinCenter:sp_canonical|P70333 Heterogeneous nuclear ribonucleoprotein H2 [OS=Mus musculus]	ProteinCenter:sp_canonical|P70333 Heterogeneous nuclear ribonucleoprotein H2 [OS=Mus musculus]		449			ProteinCenter:sp_canonical|P70333 Heterogeneous nuclear ribonucleoprotein H2 [OS=Mus musculus]	1	0.999	9	42	18	58	0	0	0	0	0	0	2	4	2	6	4	6	0	0	0	0	0	0	2	3	3	3	3	4	0	0	0	0	0	0	1	2	1	3	2	2
ProteinCenter:sp_canonical|P70336	ProteinCenter:sp_canonical|P70336 Rho-associated protein kinase 2 [OS=Mus musculus]	ProteinCenter:sp_canonical|P70336 Rho-associated protein kinase 2 [OS=Mus musculus]		1388			ProteinCenter:sp_canonical|P70336 Rho-associated protein kinase 2 [OS=Mus musculus]	0.9998	0.9977	2	3	3	3	0	0	0	0	0	0	1	0	0	1	0	0	0	0	0	0	0	0	0	0	0	0	1	0	0	0	0	0	0	0	1	0	0	1	0	0
ProteinCenter:sp_canonical|P70349	ProteinCenter:sp_canonical|P70349 Adenosine 5'-monophosphoramidase HINT1 [OS=Mus musculus]	ProteinCenter:sp_canonical|P70349 Adenosine 5'-monophosphoramidase HINT1 [OS=Mus musculus]		126			ProteinCenter:sp_canonical|P70349 Adenosine 5'-monophosphoramidase HINT1 [OS=Mus musculus]	1	0.999	4	45	45	45	1	1	1	1	1	1	2	4	1	1	3	2	1	1	1	1	1	1	3	5	4	1	5	2	1	1	1	1	1	1	2	4	1	1	3	2
ProteinCenter:sp_canonical|P70388	ProteinCenter:sp_canonical|P70388 DNA repair protein RAD50 [OS=Mus musculus]	ProteinCenter:sp_canonical|P70388 DNA repair protein RAD50 [OS=Mus musculus]		1312			ProteinCenter:sp_canonical|P70388 DNA repair protein RAD50 [OS=Mus musculus]	0.9999	0.9939	3	3	3	3	0	0	0	0	0	0	1	0	1	0	0	0	1	0	0	0	0	0	0	0	0	0	0	0	0	0	0	0	0	0	1	0	1	0	0	0
ProteinCenter:sp_canonical|P70398	ProteinCenter:sp_canonical|P70398 Probable ubiquitin carboxyl-terminal hydrolase FAF-X [OS=Mus musculus]	ProteinCenter:sp_canonical|P70398 Probable ubiquitin carboxyl-terminal hydrolase FAF-X [OS=Mus musculus]		2559			ProteinCenter:sp_canonical|P70398 Probable ubiquitin carboxyl-terminal hydrolase FAF-X [OS=Mus musculus]	1	0.999	9	53	53	53	1	0	0	1	0	0	4	3	4	4	3	4	1	0	0	1	0	0	4	5	6	5	2	5	1	0	0	1	0	0	4	3	4	4	3	4
ProteinCenter:sp_canonical|P70414	ProteinCenter:sp_canonical|P70414 Sodium/calcium exchanger 1 [OS=Mus musculus]	ProteinCenter:sp_canonical|P70414 Sodium/calcium exchanger 1 [OS=Mus musculus]		970			ProteinCenter:sp_canonical|P70414 Sodium/calcium exchanger 1 [OS=Mus musculus]	0.9764	0.9989	1	1	1	1	0	0	0	0	0	0	0	0	1	0	0	0	0	0	0	0	0	0	0	0	0	0	0	0	0	0	0	0	0	0	0	0	1	0	0	0
ProteinCenter:sp_canonical|P70441	ProteinCenter:sp_canonical|P70441 Na(+)/H(+) exchange regulatory cofactor NHE-RF1 [OS=Mus musculus]	ProteinCenter:sp_canonical|P70441 Na(+)/H(+) exchange regulatory cofactor NHE-RF1 [OS=Mus musculus]		355			ProteinCenter:sp_canonical|P70441 Na(+)/H(+) exchange regulatory cofactor NHE-RF1 [OS=Mus musculus]	1	0.999	15	171	171	171	11	10	6	6	8	9	7	6	6	9	9	8	3	3	3	7	7	6	6	11	12	4	6	8	11	10	6	6	8	9	7	6	6	9	9	8
ProteinCenter:sp_canonical|P70670	ProteinCenter:sp_canonical|P70670 Nascent polypeptide-associated complex subunit alpha, muscle-specific form [OS=Mus musculus]	ProteinCenter:sp_canonical|P70670 Nascent polypeptide-associated complex subunit alpha, muscle-specific form [OS=Mus musculus]		2187			ProteinCenter:sp_canonical|P70670 Nascent polypeptide-associated complex subunit alpha, muscle-specific form [OS=Mus musculus]	0.9939	0.9983	1	1	0	1	0	0	0	0	0	0	0	1	0	0	0	0	0	0	0	0	0	0	0	0	0	0	0	0	0	0	0	0	0	0	0	0	0	0	0	0
ProteinCenter:sp_canonical|P80313	ProteinCenter:sp_canonical|P80313 T-complex protein 1 subunit eta [OS=Mus musculus]	ProteinCenter:sp_canonical|P80313 T-complex protein 1 subunit eta [OS=Mus musculus]		544			ProteinCenter:sp_canonical|P80313 T-complex protein 1 subunit eta [OS=Mus musculus]	1	0.999	16	151	151	151	1	0	0	1	0	0	9	9	11	16	13	13	1	0	0	1	0	0	16	18	17	9	6	10	1	0	0	1	0	0	9	9	11	16	13	13
ProteinCenter:sp_canonical|P80314	ProteinCenter:sp_canonical|P80314 T-complex protein 1 subunit beta [OS=Mus musculus]	ProteinCenter:sp_canonical|P80314 T-complex protein 1 subunit beta [OS=Mus musculus]		535			ProteinCenter:sp_canonical|P80314 T-complex protein 1 subunit beta [OS=Mus musculus]	1	0.999	21	100	100	100	0	0	0	0	0	0	10	8	8	8	9	10	0	0	0	0	0	0	7	8	9	7	8	8	0	0	0	0	0	0	10	8	8	8	9	10
ProteinCenter:sp_canonical|P80315	ProteinCenter:sp_canonical|P80315 T-complex protein 1 subunit delta [OS=Mus musculus]	ProteinCenter:sp_canonical|P80315 T-complex protein 1 subunit delta [OS=Mus musculus]		539			ProteinCenter:sp_canonical|P80315 T-complex protein 1 subunit delta [OS=Mus musculus]	1	0.999	16	91	91	91	0	0	0	0	0	0	9	9	6	7	7	5	0	0	0	0	0	0	9	6	8	9	6	10	0	0	0	0	0	0	9	9	6	7	7	5
ProteinCenter:sp_canonical|P80316	ProteinCenter:sp_canonical|P80316 T-complex protein 1 subunit epsilon [OS=Mus musculus]	ProteinCenter:sp_canonical|P80316 T-complex protein 1 subunit epsilon [OS=Mus musculus]		541			ProteinCenter:sp_canonical|P80316 T-complex protein 1 subunit epsilon [OS=Mus musculus]	1	0.999	19	114	114	114	1	0	0	1	0	0	7	8	8	7	12	10	1	0	0	0	0	0	9	9	14	9	9	9	1	0	0	1	0	0	7	8	8	7	12	10
ProteinCenter:sp_canonical|P80317	ProteinCenter:sp_canonical|P80317 T-complex protein 1 subunit zeta [OS=Mus musculus]	ProteinCenter:sp_canonical|P80317 T-complex protein 1 subunit zeta [OS=Mus musculus]		531			ProteinCenter:sp_canonical|P80317 T-complex protein 1 subunit zeta [OS=Mus musculus]	1	0.999	22	169	147	169	0	0	0	0	0	0	16	14	12	17	16	14	0	0	0	0	0	0	12	14	13	15	11	15	0	0	0	0	0	0	14	12	11	15	14	12
ProteinCenter:sp_canonical|P80318	ProteinCenter:sp_canonical|P80318 T-complex protein 1 subunit gamma [OS=Mus musculus]	ProteinCenter:sp_canonical|P80318 T-complex protein 1 subunit gamma [OS=Mus musculus]		545			ProteinCenter:sp_canonical|P80318 T-complex protein 1 subunit gamma [OS=Mus musculus]	1	0.999	21	132	125	132	0	0	0	0	0	0	9	8	10	12	12	13	0	0	0	0	0	0	10	16	10	10	11	11	0	0	0	0	0	0	9	8	10	11	10	12
ProteinCenter:sp_canonical|P82343	ProteinCenter:sp_canonical|P82343 N-acylglucosamine 2-epimerase [OS=Mus musculus]	ProteinCenter:sp_canonical|P82343 N-acylglucosamine 2-epimerase [OS=Mus musculus]		430			ProteinCenter:sp_canonical|P82343 N-acylglucosamine 2-epimerase [OS=Mus musculus]	0.9783	0.999	1	24	24	24	1	1	1	1	1	1	1	1	1	1	1	1	1	1	1	1	1	1	1	1	1	1	1	1	1	1	1	1	1	1	1	1	1	1	1	1
ProteinCenter:sp_canonical|P83882	ProteinCenter:sp_canonical|P83882 60S ribosomal protein L36a [OS=Mus musculus]	ProteinCenter:sp_canonical|P83882 60S ribosomal protein L36a [OS=Mus musculus]		106			ProteinCenter:sp_canonical|P83882 60S ribosomal protein L36a [OS=Mus musculus]	1	0.9989	5	57	57	57	0	0	0	0	0	0	4	4	4	9	7	7	0	0	0	0	0	0	6	5	3	2	4	2	0	0	0	0	0	0	4	4	4	9	7	7
ProteinCenter:sp_canonical|P83887	ProteinCenter:sp_canonical|P83887 Tubulin gamma-1 chain [OS=Mus musculus]	ProteinCenter:sp_canonical|P83887 Tubulin gamma-1 chain [OS=Mus musculus]		451			ProteinCenter:sp_canonical|P83887 Tubulin gamma-1 chain [OS=Mus musculus]	0.93	0.9966	1	2	0	2	0	0	0	0	0	0	1	0	1	0	0	0	0	0	0	0	0	0	0	0	0	0	0	0	0	0	0	0	0	0	0	0	0	0	0	0
ProteinCenter:sp_canonical|P84084	ProteinCenter:sp_canonical|P84084 ADP-ribosylation factor 5 [OS=Mus musculus]	ProteinCenter:sp_canonical|P84084 ADP-ribosylation factor 5 [OS=Mus musculus]		180			ProteinCenter:sp_canonical|P84084 ADP-ribosylation factor 5 [OS=Mus musculus]	1	0.9989	6	13	13	58	0	0	0	0	0	0	0	0	0	1	1	0	0	0	0	0	0	0	2	3	3	1	1	1	0	0	0	0	0	0	0	0	0	1	1	0
ProteinCenter:sp_canonical|P84091	ProteinCenter:sp_canonical|P84091 AP-2 complex subunit mu [OS=Mus musculus]	ProteinCenter:sp_canonical|P84091 AP-2 complex subunit mu [OS=Mus musculus]		435			ProteinCenter:sp_canonical|P84091 AP-2 complex subunit mu [OS=Mus musculus]	1	0.999	14	91	91	91	0	0	0	0	0	0	8	9	6	8	7	7	0	0	0	0	0	0	6	7	13	7	5	8	0	0	0	0	0	0	8	9	6	8	7	7
ProteinCenter:sp_canonical|P84099	ProteinCenter:sp_canonical|P84099 60S ribosomal protein L19 [OS=Mus musculus]	ProteinCenter:sp_canonical|P84099 60S ribosomal protein L19 [OS=Mus musculus]		196			ProteinCenter:sp_canonical|P84099 60S ribosomal protein L19 [OS=Mus musculus]	1	0.999	5	53	36	53	0	0	0	0	0	0	3	4	5	6	6	6	0	0	0	0	0	0	2	4	4	5	4	4	0	0	0	0	0	0	2	2	3	4	4	4
ProteinCenter:sp_canonical|P84104	ProteinCenter:sp_canonical|P84104 Serine/arginine-rich splicing factor 3 [OS=Mus musculus]	ProteinCenter:sp_canonical|P84104 Serine/arginine-rich splicing factor 3 [OS=Mus musculus]		164			ProteinCenter:sp_canonical|P84104 Serine/arginine-rich splicing factor 3 [OS=Mus musculus]	1	0.999	6	52	46	52	0	0	0	0	0	0	3	4	4	5	4	5	0	0	0	0	0	0	6	5	5	4	3	4	0	0	0	0	0	0	3	4	4	5	4	5
ProteinCenter:sp_canonical|P85094	ProteinCenter:sp_canonical|P85094 Isochorismatase domain-containing protein 2A [OS=Mus musculus]	ProteinCenter:sp_canonical|P85094 Isochorismatase domain-containing protein 2A [OS=Mus musculus]		206			ProteinCenter:sp_canonical|P85094 Isochorismatase domain-containing protein 2A [OS=Mus musculus]	0.9955	0.9989	1	3	3	3	0	0	0	1	1	0	0	0	0	0	0	0	0	0	0	0	0	1	0	0	0	0	0	0	0	0	0	1	1	0	0	0	0	0	0	0
ProteinCenter:sp_canonical|P97290	ProteinCenter:sp_canonical|P97290 Plasma protease C1 inhibitor [OS=Mus musculus]	ProteinCenter:sp_canonical|P97290 Plasma protease C1 inhibitor [OS=Mus musculus]		504			ProteinCenter:sp_canonical|P97290 Plasma protease C1 inhibitor [OS=Mus musculus]	1	0.999	2	5	5	5	0	0	0	2	1	2	0	0	0	0	0	0	0	0	0	0	0	0	0	0	0	0	0	0	0	0	0	2	1	2	0	0	0	0	0	0
ProteinCenter:sp_canonical|P97328	ProteinCenter:sp_canonical|P97328 Ketohexokinase [OS=Mus musculus]	ProteinCenter:sp_canonical|P97328 Ketohexokinase [OS=Mus musculus]		298			ProteinCenter:sp_canonical|P97328 Ketohexokinase [OS=Mus musculus]	1	0.999	5	84	84	84	6	4	7	4	6	6	1	2	2	1	0	1	6	6	4	4	3	4	2	2	3	3	4	3	6	4	7	4	6	6	1	2	2	1	0	1
ProteinCenter:sp_canonical|P97351	ProteinCenter:sp_canonical|P97351 40S ribosomal protein S3a [OS=Mus musculus]	ProteinCenter:sp_canonical|P97351 40S ribosomal protein S3a [OS=Mus musculus]		264			ProteinCenter:sp_canonical|P97351 40S ribosomal protein S3a [OS=Mus musculus]	1	0.999	19	338	338	338	0	0	0	0	0	0	27	29	26	32	34	33	0	0	0	0	0	0	29	31	28	21	20	28	0	0	0	0	0	0	27	29	26	32	34	33
ProteinCenter:sp_canonical|P97364	ProteinCenter:sp_canonical|P97364 Selenide, water dikinase 2 [OS=Mus musculus]	ProteinCenter:sp_canonical|P97364 Selenide, water dikinase 2 [OS=Mus musculus]		452			ProteinCenter:sp_canonical|P97364 Selenide, water dikinase 2 [OS=Mus musculus]	1	0.9953	4	5	4	5	0	0	0	0	0	0	0	0	0	0	1	0	0	0	0	0	0	0	2	0	1	0	0	1	0	0	0	0	0	0	0	0	0	0	0	0
ProteinCenter:sp_canonical|P97371	ProteinCenter:sp_canonical|P97371 Proteasome activator complex subunit 1 [OS=Mus musculus]	ProteinCenter:sp_canonical|P97371 Proteasome activator complex subunit 1 [OS=Mus musculus]		249			ProteinCenter:sp_canonical|P97371 Proteasome activator complex subunit 1 [OS=Mus musculus]	1	0.999	2	16	16	16	2	2	2	0	1	1	1	1	1	1	1	1	0	0	0	0	0	0	1	0	0	0	0	1	2	2	2	0	1	1	1	1	1	1	1	1
ProteinCenter:sp_canonical|P97384	ProteinCenter:sp_canonical|P97384 Annexin A11 [OS=Mus musculus]	ProteinCenter:sp_canonical|P97384 Annexin A11 [OS=Mus musculus]		503			ProteinCenter:sp_canonical|P97384 Annexin A11 [OS=Mus musculus]	1	0.999	11	72	62	72	7	5	5	7	5	7	3	3	4	2	2	3	2	2	4	1	2	1	2	1	3	1	0	0	6	4	4	6	4	6	2	3	4	2	2	2
ProteinCenter:sp_canonical|P97390	ProteinCenter:sp_canonical|P97390 Vacuolar protein sorting-associated protein 45 [OS=Mus musculus]	ProteinCenter:sp_canonical|P97390 Vacuolar protein sorting-associated protein 45 [OS=Mus musculus]		570			ProteinCenter:sp_canonical|P97390 Vacuolar protein sorting-associated protein 45 [OS=Mus musculus]	0.9634	0.9983	1	1	1	1	0	0	0	0	0	0	0	0	0	0	0	1	0	0	0	0	0	0	0	0	0	0	0	0	0	0	0	0	0	0	0	0	0	0	0	1
ProteinCenter:sp_canonical|P97429	ProteinCenter:sp_canonical|P97429 Annexin A4 [OS=Mus musculus]	ProteinCenter:sp_canonical|P97429 Annexin A4 [OS=Mus musculus]		319			ProteinCenter:sp_canonical|P97429 Annexin A4 [OS=Mus musculus]	1	0.999	11	48	48	53	4	4	5	3	6	2	3	5	2	2	1	1	2	4	1	0	0	0	1	1	1	0	0	0	4	4	5	3	6	2	3	5	2	2	1	1
ProteinCenter:sp_canonical|P97434	ProteinCenter:sp_canonical|P97434 Myosin phosphatase Rho-interacting protein [OS=Mus musculus]	ProteinCenter:sp_canonical|P97434 Myosin phosphatase Rho-interacting protein [OS=Mus musculus]		1024			ProteinCenter:sp_canonical|P97434 Myosin phosphatase Rho-interacting protein [OS=Mus musculus]	0.9573	0.998	1	4	4	4	0	0	0	0	1	0	0	1	0	0	0	0	0	0	1	0	0	1	0	0	0	0	0	0	0	0	0	0	1	0	0	1	0	0	0	0
ProteinCenter:sp_canonical|P97447	ProteinCenter:sp_canonical|P97447 Four and a half LIM domains protein 1 [OS=Mus musculus]	ProteinCenter:sp_canonical|P97447 Four and a half LIM domains protein 1 [OS=Mus musculus]		280			ProteinCenter:sp_canonical|P97447 Four and a half LIM domains protein 1 [OS=Mus musculus]	0.9774	0.999	1	4	4	4	0	0	0	0	0	0	1	1	0	0	0	0	0	0	0	0	0	0	0	1	0	0	0	1	0	0	0	0	0	0	1	1	0	0	0	0
ProteinCenter:sp_canonical|P97449	ProteinCenter:sp_canonical|P97449 Aminopeptidase N [OS=Mus musculus]	ProteinCenter:sp_canonical|P97449 Aminopeptidase N [OS=Mus musculus]		966			ProteinCenter:sp_canonical|P97449 Aminopeptidase N [OS=Mus musculus]	1	0.999	20	242	242	242	10	7	9	11	11	12	14	10	13	11	12	6	6	7	6	5	6	8	13	16	16	13	7	13	10	7	9	11	11	12	14	10	13	11	12	6
ProteinCenter:sp_canonical|P97461	ProteinCenter:sp_canonical|P97461 40S ribosomal protein S5 [OS=Mus musculus]	ProteinCenter:sp_canonical|P97461 40S ribosomal protein S5 [OS=Mus musculus]		204			ProteinCenter:sp_canonical|P97461 40S ribosomal protein S5 [OS=Mus musculus]	1	0.999	8	63	63	63	0	0	0	0	0	0	5	6	6	6	4	5	0	0	0	0	0	0	6	7	6	5	3	4	0	0	0	0	0	0	5	6	6	6	4	5
ProteinCenter:sp_canonical|P97470	ProteinCenter:sp_canonical|P97470 Serine/threonine-protein phosphatase 4 catalytic subunit [OS=Mus musculus]	ProteinCenter:sp_canonical|P97470 Serine/threonine-protein phosphatase 4 catalytic subunit [OS=Mus musculus]		307			ProteinCenter:sp_canonical|P97470 Serine/threonine-protein phosphatase 4 catalytic subunit [OS=Mus musculus]	1	0.9989	1	5	5	5	0	0	0	0	0	0	0	0	1	1	1	0	0	0	0	0	0	0	1	1	0	0	0	0	0	0	0	0	0	0	0	0	1	1	1	0
ProteinCenter:sp_canonical|P97494	ProteinCenter:sp_canonical|P97494 Glutamate--cysteine ligase catalytic subunit [OS=Mus musculus]	ProteinCenter:sp_canonical|P97494 Glutamate--cysteine ligase catalytic subunit [OS=Mus musculus]		637			ProteinCenter:sp_canonical|P97494 Glutamate--cysteine ligase catalytic subunit [OS=Mus musculus]	1	0.999	4	31	31	31	1	4	2	0	1	2	0	0	0	0	0	0	4	3	3	2	4	2	1	1	0	0	0	1	1	4	2	0	1	2	0	0	0	0	0	0
ProteinCenter:sp_canonical|P97496	ProteinCenter:sp_canonical|P97496 SWI/SNF complex subunit SMARCC1 [OS=Mus musculus]	ProteinCenter:sp_canonical|P97496 SWI/SNF complex subunit SMARCC1 [OS=Mus musculus]		1104			ProteinCenter:sp_canonical|P97496 SWI/SNF complex subunit SMARCC1 [OS=Mus musculus]	0.989	0.999	1	5	0	5	0	0	0	0	0	0	1	0	1	0	0	1	0	0	0	0	0	0	0	0	0	1	0	1	0	0	0	0	0	0	0	0	0	0	0	0
ProteinCenter:sp_canonical|P97499	ProteinCenter:sp_canonical|P97499 Telomerase protein component 1 [OS=Mus musculus]	ProteinCenter:sp_canonical|P97499 Telomerase protein component 1 [OS=Mus musculus]		2629			ProteinCenter:sp_canonical|P97499 Telomerase protein component 1 [OS=Mus musculus]	0.9781	0.9848	2	2	1	2	0	0	0	0	0	0	0	0	0	0	1	0	0	0	0	0	0	0	0	0	0	0	0	1	0	0	0	0	0	0	0	0	0	0	1	0
ProteinCenter:sp_canonical|P97742	ProteinCenter:sp_canonical|P97742 Carnitine O-palmitoyltransferase 1, liver isoform [OS=Mus musculus]	ProteinCenter:sp_canonical|P97742 Carnitine O-palmitoyltransferase 1, liver isoform [OS=Mus musculus]		773			ProteinCenter:sp_canonical|P97742 Carnitine O-palmitoyltransferase 1, liver isoform [OS=Mus musculus]	1	0.999	4	17	16	17	0	0	0	0	0	0	1	2	0	1	1	2	0	0	0	0	0	0	2	2	3	1	1	1	0	0	0	0	0	0	1	2	0	1	1	2
ProteinCenter:sp_canonical|P97770	ProteinCenter:sp_canonical|P97770 tRNA (guanine(6)-N2)-methyltransferase THUMP3 [OS=Mus musculus]	ProteinCenter:sp_canonical|P97770 tRNA (guanine(6)-N2)-methyltransferase THUMP3 [OS=Mus musculus]		505			ProteinCenter:sp_canonical|P97770 tRNA (guanine(6)-N2)-methyltransferase THUMP3 [OS=Mus musculus]	0.9751	0.9988	1	3	3	3	0	0	0	0	0	0	0	0	0	1	0	1	0	0	0	0	0	0	1	0	0	0	0	0	0	0	0	0	0	0	0	0	0	1	0	1
ProteinCenter:sp_canonical|P97789	ProteinCenter:sp_canonical|P97789 5'-3' exoribonuclease 1 [OS=Mus musculus]	ProteinCenter:sp_canonical|P97789 5'-3' exoribonuclease 1 [OS=Mus musculus]		1719			ProteinCenter:sp_canonical|P97789 5'-3' exoribonuclease 1 [OS=Mus musculus]	0.9995	0.9938	2	3	3	3	0	0	0	0	0	0	0	0	0	0	2	0	0	0	0	0	0	0	0	1	0	0	0	0	0	0	0	0	0	0	0	0	0	0	2	0
ProteinCenter:sp_canonical|P97807	ProteinCenter:sp_canonical|P97807 Fumarate hydratase, mitochondrial [OS=Mus musculus]	ProteinCenter:sp_canonical|P97807 Fumarate hydratase, mitochondrial [OS=Mus musculus]		507			ProteinCenter:sp_canonical|P97807 Fumarate hydratase, mitochondrial [OS=Mus musculus]	1	0.999	16	106	106	106	12	12	10	6	6	6	0	0	0	0	0	0	7	8	8	9	10	10	0	0	1	0	1	0	12	12	10	6	6	6	0	0	0	0	0	0
ProteinCenter:sp_canonical|P97816	ProteinCenter:sp_canonical|P97816 Protein S100-G [OS=Mus musculus]	ProteinCenter:sp_canonical|P97816 Protein S100-G [OS=Mus musculus]		79			ProteinCenter:sp_canonical|P97816 Protein S100-G [OS=Mus musculus]	1	0.999	2	14	14	14	0	0	0	1	2	2	0	1	0	1	1	0	2	1	1	0	0	0	0	0	0	1	1	0	0	0	0	1	2	2	0	1	0	1	1	0
ProteinCenter:sp_canonical|P97823	ProteinCenter:sp_canonical|P97823 Acyl-protein thioesterase 1 [OS=Mus musculus]	ProteinCenter:sp_canonical|P97823 Acyl-protein thioesterase 1 [OS=Mus musculus]		230			ProteinCenter:sp_canonical|P97823 Acyl-protein thioesterase 1 [OS=Mus musculus]	1	0.9977	3	57	57	57	2	0	1	0	0	0	4	3	5	5	6	3	0	0	1	1	1	1	4	3	7	3	2	5	2	0	1	0	0	0	4	3	5	5	6	3
ProteinCenter:sp_canonical|P97872	ProteinCenter:sp_canonical|P97872 Flavin-containing monooxygenase 5 [OS=Mus musculus]	ProteinCenter:sp_canonical|P97872 Flavin-containing monooxygenase 5 [OS=Mus musculus]		533			ProteinCenter:sp_canonical|P97872 Flavin-containing monooxygenase 5 [OS=Mus musculus]	1	0.9989	4	8	8	8	0	0	0	0	0	0	0	0	0	2	1	1	0	0	0	0	0	0	1	1	1	0	0	1	0	0	0	0	0	0	0	0	0	2	1	1
ProteinCenter:sp_canonical|P97927	ProteinCenter:sp_canonical|P97927 Laminin subunit alpha-4 [OS=Mus musculus]	ProteinCenter:sp_canonical|P97927 Laminin subunit alpha-4 [OS=Mus musculus]		1816			ProteinCenter:sp_canonical|P97927 Laminin subunit alpha-4 [OS=Mus musculus]	1	0.999	2	4	4	4	0	1	0	0	2	0	0	0	0	0	0	0	0	0	0	0	0	1	0	0	0	0	0	0	0	1	0	0	2	0	0	0	0	0	0	0
ProteinCenter:sp_canonical|P98078	ProteinCenter:sp_canonical|P98078 Disabled homolog 2 [OS=Mus musculus]	ProteinCenter:sp_canonical|P98078 Disabled homolog 2 [OS=Mus musculus]		766			ProteinCenter:sp_canonical|P98078 Disabled homolog 2 [OS=Mus musculus]	0.9945	0.998	1	2	2	2	0	0	0	0	0	0	0	0	0	0	0	0	0	0	0	0	0	0	1	0	1	0	0	0	0	0	0	0	0	0	0	0	0	0	0	0
ProteinCenter:sp_canonical|P98197	ProteinCenter:sp_canonical|P98197 Phospholipid-transporting ATPase IH [OS=Mus musculus]	ProteinCenter:sp_canonical|P98197 Phospholipid-transporting ATPase IH [OS=Mus musculus]		1187			ProteinCenter:sp_canonical|P98197 Phospholipid-transporting ATPase IH [OS=Mus musculus]	1	0.999	5	29	29	29	2	2	2	3	2	2	1	1	1	2	1	1	0	2	0	0	0	0	1	2	2	0	2	0	2	2	2	3	2	2	1	1	1	2	1	1
ProteinCenter:sp_canonical|P99024	ProteinCenter:sp_canonical|P99024 Tubulin beta-5 chain [OS=Mus musculus]	ProteinCenter:sp_canonical|P99024 Tubulin beta-5 chain [OS=Mus musculus]		444			ProteinCenter:sp_canonical|P99024 Tubulin beta-5 chain [OS=Mus musculus]	1	0.999	17	50	35	401	1	0	0	0	1	0	5	4	4	4	4	3	0	0	0	0	0	0	4	4	5	4	3	4	0	0	0	0	1	0	4	3	2	3	2	2
ProteinCenter:sp_canonical|P99026	ProteinCenter:sp_canonical|P99026 Proteasome subunit beta type-4 [OS=Mus musculus]	ProteinCenter:sp_canonical|P99026 Proteasome subunit beta type-4 [OS=Mus musculus]		264			ProteinCenter:sp_canonical|P99026 Proteasome subunit beta type-4 [OS=Mus musculus]	1	0.999	5	58	58	58	4	5	5	3	3	4	1	1	2	2	1	0	3	3	3	2	3	5	1	1	1	2	1	2	4	5	5	3	3	4	1	1	2	2	1	0
ProteinCenter:sp_canonical|P99027	ProteinCenter:sp_canonical|P99027 60S acidic ribosomal protein P2 [OS=Mus musculus]	ProteinCenter:sp_canonical|P99027 60S acidic ribosomal protein P2 [OS=Mus musculus]		115			ProteinCenter:sp_canonical|P99027 60S acidic ribosomal protein P2 [OS=Mus musculus]	1	0.999	4	51	51	51	0	0	0	0	0	0	4	2	4	5	4	4	0	0	0	0	0	0	6	8	5	3	3	3	0	0	0	0	0	0	4	2	4	5	4	4
ProteinCenter:sp_canonical|P99029	ProteinCenter:sp_canonical|P99029 Peroxiredoxin-5, mitochondrial [OS=Mus musculus]	ProteinCenter:sp_canonical|P99029 Peroxiredoxin-5, mitochondrial [OS=Mus musculus]		210			ProteinCenter:sp_canonical|P99029 Peroxiredoxin-5, mitochondrial [OS=Mus musculus]	1	0.999	10	69	69	69	3	3	4	6	3	4	1	1	3	2	3	2	2	0	2	1	2	3	5	5	4	4	3	3	3	3	4	6	3	4	1	1	3	2	3	2
ProteinCenter:sp_canonical|Q00519	ProteinCenter:sp_canonical|Q00519 Xanthine dehydrogenase/oxidase [OS=Mus musculus]	ProteinCenter:sp_canonical|Q00519 Xanthine dehydrogenase/oxidase [OS=Mus musculus]		1335			ProteinCenter:sp_canonical|Q00519 Xanthine dehydrogenase/oxidase [OS=Mus musculus]	0.9913	0.999	1	4	4	4	0	1	1	0	0	0	0	1	0	0	0	0	0	0	0	0	0	0	0	1	0	0	0	0	0	1	1	0	0	0	0	1	0	0	0	0
ProteinCenter:sp_canonical|Q00612	ProteinCenter:sp_canonical|Q00612 Glucose-6-phosphate 1-dehydrogenase X [OS=Mus musculus]	ProteinCenter:sp_canonical|Q00612 Glucose-6-phosphate 1-dehydrogenase X [OS=Mus musculus]		515			ProteinCenter:sp_canonical|Q00612 Glucose-6-phosphate 1-dehydrogenase X [OS=Mus musculus]	0.9442	0.9973	1	5	5	5	0	0	0	0	0	0	1	0	1	1	1	1	0	0	0	0	0	0	0	0	0	0	0	0	0	0	0	0	0	0	1	0	1	1	1	1
ProteinCenter:sp_canonical|Q00623	ProteinCenter:sp_canonical|Q00623 Apolipoprotein A-I [OS=Mus musculus]	ProteinCenter:sp_canonical|Q00623 Apolipoprotein A-I [OS=Mus musculus]		264			ProteinCenter:sp_canonical|Q00623 Apolipoprotein A-I [OS=Mus musculus]	1	0.999	18	300	287	300	9	8	9	11	9	9	19	18	17	17	19	18	5	6	7	5	9	8	16	16	16	17	16	16	8	8	8	11	9	8	18	17	16	17	18	18
ProteinCenter:sp_canonical|Q00896	ProteinCenter:sp_canonical|Q00896 Alpha-1-antitrypsin 1-3 [OS=Mus musculus]	ProteinCenter:sp_canonical|Q00896 Alpha-1-antitrypsin 1-3 [OS=Mus musculus]		412			ProteinCenter:sp_canonical|Q00896 Alpha-1-antitrypsin 1-3 [OS=Mus musculus]	1	0.999	13	56	0	148	5	4	4	4	3	4	2	2	2	1	0	1	3	2	2	3	3	1	1	2	2	2	1	2	0	0	0	0	0	0	0	0	0	0	0	0
ProteinCenter:sp_canonical|Q00897	ProteinCenter:sp_canonical|Q00897 Alpha-1-antitrypsin 1-4 [OS=Mus musculus]	ProteinCenter:sp_canonical|Q00897 Alpha-1-antitrypsin 1-4 [OS=Mus musculus]		413			ProteinCenter:sp_canonical|Q00897 Alpha-1-antitrypsin 1-4 [OS=Mus musculus]	1	0.999	13	14	14	175	1	1	1	1	0	1	0	0	0	0	1	1	0	2	1	0	0	0	1	1	1	0	1	0	1	1	1	1	0	1	0	0	0	0	1	1
ProteinCenter:sp_canonical|Q00898	ProteinCenter:sp_canonical|Q00898 Alpha-1-antitrypsin 1-5 [OS=Mus musculus]	ProteinCenter:sp_canonical|Q00898 Alpha-1-antitrypsin 1-5 [OS=Mus musculus]		413			ProteinCenter:sp_canonical|Q00898 Alpha-1-antitrypsin 1-5 [OS=Mus musculus]	1	0.999	13	175	26	175	15	16	13	7	9	8	2	4	4	3	4	2	4	6	7	10	13	9	4	5	4	9	8	9	2	3	3	0	2	1	0	0	0	0	0	0
ProteinCenter:sp_canonical|Q00PI9	ProteinCenter:sp_canonical|Q00PI9 Heterogeneous nuclear ribonucleoprotein U-like protein 2 [OS=Mus musculus]	ProteinCenter:sp_canonical|Q00PI9 Heterogeneous nuclear ribonucleoprotein U-like protein 2 [OS=Mus musculus]		745			ProteinCenter:sp_canonical|Q00PI9 Heterogeneous nuclear ribonucleoprotein U-like protein 2 [OS=Mus musculus]	1	0.999	4	19	19	19	0	0	0	0	0	0	2	1	1	1	2	2	0	0	0	0	0	0	2	1	2	1	2	2	0	0	0	0	0	0	2	1	1	1	2	2
ProteinCenter:sp_canonical|Q01339	ProteinCenter:sp_canonical|Q01339 Beta-2-glycoprotein 1 [OS=Mus musculus]	ProteinCenter:sp_canonical|Q01339 Beta-2-glycoprotein 1 [OS=Mus musculus]		345			ProteinCenter:sp_canonical|Q01339 Beta-2-glycoprotein 1 [OS=Mus musculus]	1	0.999	3	37	37	37	2	1	1	1	1	1	3	3	2	2	4	4	1	1	1	1	0	0	1	2	2	1	1	1	2	1	1	1	1	1	3	3	2	2	4	4
ProteinCenter:sp_canonical|Q01405	ProteinCenter:sp_canonical|Q01405 Protein transport protein Sec23A [OS=Mus musculus]	ProteinCenter:sp_canonical|Q01405 Protein transport protein Sec23A [OS=Mus musculus]		765			ProteinCenter:sp_canonical|Q01405 Protein transport protein Sec23A [OS=Mus musculus]	1	0.999	3	16	16	16	0	0	0	0	0	0	1	1	1	2	3	1	0	0	0	0	0	0	1	1	2	1	1	1	0	0	0	0	0	0	1	1	1	2	3	1
ProteinCenter:sp_canonical|Q01730	ProteinCenter:sp_canonical|Q01730 Ras suppressor protein 1 [OS=Mus musculus]	ProteinCenter:sp_canonical|Q01730 Ras suppressor protein 1 [OS=Mus musculus]		277			ProteinCenter:sp_canonical|Q01730 Ras suppressor protein 1 [OS=Mus musculus]	1	0.9987	2	10	10	10	0	0	0	0	0	0	0	1	0	1	1	1	0	0	0	0	0	0	1	2	1	1	0	1	0	0	0	0	0	0	0	1	0	1	1	1
ProteinCenter:sp_canonical|Q01768	ProteinCenter:sp_canonical|Q01768 Nucleoside diphosphate kinase B [OS=Mus musculus]	ProteinCenter:sp_canonical|Q01768 Nucleoside diphosphate kinase B [OS=Mus musculus]		152			ProteinCenter:sp_canonical|Q01768 Nucleoside diphosphate kinase B [OS=Mus musculus]	1	0.999	7	79	79	136	7	4	9	2	4	4	2	2	2	1	2	2	3	4	3	5	4	4	2	3	2	3	2	3	7	4	9	2	4	4	2	2	2	1	2	2
ProteinCenter:sp_canonical|Q01853	ProteinCenter:sp_canonical|Q01853 Transitional endoplasmic reticulum ATPase [OS=Mus musculus]	ProteinCenter:sp_canonical|Q01853 Transitional endoplasmic reticulum ATPase [OS=Mus musculus]		806			ProteinCenter:sp_canonical|Q01853 Transitional endoplasmic reticulum ATPase [OS=Mus musculus]	1	0.999	33	522	513	522	21	27	20	19	18	19	26	22	28	24	21	22	20	17	18	17	17	18	23	20	24	28	26	27	21	26	20	19	18	19	26	22	28	24	20	22
ProteinCenter:sp_canonical|Q02013	ProteinCenter:sp_canonical|Q02013 Aquaporin-1 [OS=Mus musculus]	ProteinCenter:sp_canonical|Q02013 Aquaporin-1 [OS=Mus musculus]		269			ProteinCenter:sp_canonical|Q02013 Aquaporin-1 [OS=Mus musculus]	1	0.999	2	35	35	35	2	1	1	2	3	2	2	1	1	2	2	2	0	1	1	0	1	0	2	1	2	2	2	2	2	1	1	2	3	2	2	1	1	2	2	2
ProteinCenter:sp_canonical|Q02053	ProteinCenter:sp_canonical|Q02053 Ubiquitin-like modifier-activating enzyme 1 [OS=Mus musculus]	ProteinCenter:sp_canonical|Q02053 Ubiquitin-like modifier-activating enzyme 1 [OS=Mus musculus]		1058			ProteinCenter:sp_canonical|Q02053 Ubiquitin-like modifier-activating enzyme 1 [OS=Mus musculus]	1	0.999	6	24	20	24	0	0	0	0	0	0	1	0	1	2	3	2	0	0	0	0	0	0	1	3	2	3	3	3	0	0	0	0	0	0	1	0	1	2	3	2
ProteinCenter:sp_canonical|Q02257	ProteinCenter:sp_canonical|Q02257 Junction plakoglobin [OS=Mus musculus]	ProteinCenter:sp_canonical|Q02257 Junction plakoglobin [OS=Mus musculus]		745			ProteinCenter:sp_canonical|Q02257 Junction plakoglobin [OS=Mus musculus]	0.9976	0.999	1	16	0	16	0	1	1	0	1	1	1	1	1	0	1	1	0	0	1	0	1	0	1	1	1	0	1	1	0	0	0	0	0	0	0	0	0	0	0	0
ProteinCenter:sp_canonical|Q02496	ProteinCenter:sp_canonical|Q02496 Mucin-1 [OS=Mus musculus]	ProteinCenter:sp_canonical|Q02496 Mucin-1 [OS=Mus musculus]		630			ProteinCenter:sp_canonical|Q02496 Mucin-1 [OS=Mus musculus]	0.9711	0.9987	1	2	2	2	1	1	0	0	0	0	0	0	0	0	0	0	0	0	0	0	0	0	0	0	0	0	0	0	1	1	0	0	0	0	0	0	0	0	0	0
ProteinCenter:sp_canonical|Q02788	ProteinCenter:sp_canonical|Q02788 Collagen alpha-2(VI) chain [OS=Mus musculus]	ProteinCenter:sp_canonical|Q02788 Collagen alpha-2(VI) chain [OS=Mus musculus]		1034			ProteinCenter:sp_canonical|Q02788 Collagen alpha-2(VI) chain [OS=Mus musculus]	0.9739	0.9936	1	2	2	2	0	0	0	1	1	0	0	0	0	0	0	0	0	0	0	0	0	0	0	0	0	0	0	0	0	0	0	1	1	0	0	0	0	0	0	0
ProteinCenter:sp_canonical|Q02819	ProteinCenter:sp_canonical|Q02819 Nucleobindin-1 [OS=Mus musculus]	ProteinCenter:sp_canonical|Q02819 Nucleobindin-1 [OS=Mus musculus]		459			ProteinCenter:sp_canonical|Q02819 Nucleobindin-1 [OS=Mus musculus]	1	0.999	10	51	51	51	0	0	0	0	0	0	4	3	6	4	6	3	0	0	0	0	1	0	7	3	5	5	2	2	0	0	0	0	0	0	4	3	6	4	6	3
ProteinCenter:sp_canonical|Q03141	ProteinCenter:sp_canonical|Q03141 MAP/microtubule affinity-regulating kinase 3 [OS=Mus musculus]	ProteinCenter:sp_canonical|Q03141 MAP/microtubule affinity-regulating kinase 3 [OS=Mus musculus]		753			ProteinCenter:sp_canonical|Q03141 MAP/microtubule affinity-regulating kinase 3 [OS=Mus musculus]	0.9893	0.9967	1	2	2	2	0	0	0	0	1	1	0	0	0	0	0	0	0	0	0	0	0	0	0	0	0	0	0	0	0	0	0	0	1	1	0	0	0	0	0	0
ProteinCenter:sp_canonical|Q03265	ProteinCenter:sp_canonical|Q03265 ATP synthase subunit alpha, mitochondrial [OS=Mus musculus]	ProteinCenter:sp_canonical|Q03265 ATP synthase subunit alpha, mitochondrial [OS=Mus musculus]		553			ProteinCenter:sp_canonical|Q03265 ATP synthase subunit alpha, mitochondrial [OS=Mus musculus]	1	0.999	14	105	105	105	0	0	0	0	0	0	9	8	8	8	8	6	0	0	0	0	0	0	11	10	10	10	10	7	0	0	0	0	0	0	9	8	8	8	8	6
ProteinCenter:sp_canonical|Q03734	ProteinCenter:sp_canonical|Q03734 Serine protease inhibitor A3M [OS=Mus musculus]	ProteinCenter:sp_canonical|Q03734 Serine protease inhibitor A3M [OS=Mus musculus]		418			ProteinCenter:sp_canonical|Q03734 Serine protease inhibitor A3M [OS=Mus musculus]	1	0.999	9	12	12	104	0	0	0	2	1	1	1	1	1	1	0	0	0	0	1	1	1	1	0	0	0	0	0	0	0	0	0	2	1	1	1	1	1	1	0	0
ProteinCenter:sp_canonical|Q03963	ProteinCenter:sp_canonical|Q03963 Interferon-induced, double-stranded RNA-activated protein kinase [OS=Mus musculus]	ProteinCenter:sp_canonical|Q03963 Interferon-induced, double-stranded RNA-activated protein kinase [OS=Mus musculus]		515			ProteinCenter:sp_canonical|Q03963 Interferon-induced, double-stranded RNA-activated protein kinase [OS=Mus musculus]	0.9781	0.999	1	5	5	5	0	0	0	0	0	0	0	0	0	1	1	1	0	0	0	0	0	0	1	0	1	0	0	0	0	0	0	0	0	0	0	0	0	1	1	1
ProteinCenter:sp_canonical|Q04447	ProteinCenter:sp_canonical|Q04447 Creatine kinase B-type [OS=Mus musculus]	ProteinCenter:sp_canonical|Q04447 Creatine kinase B-type [OS=Mus musculus]		381			ProteinCenter:sp_canonical|Q04447 Creatine kinase B-type [OS=Mus musculus]	1	0.999	2	5	5	5	0	0	0	0	0	0	1	1	0	1	1	0	0	0	0	0	0	0	0	1	0	0	0	0	0	0	0	0	0	0	1	1	0	1	1	0
ProteinCenter:sp_canonical|Q04646	ProteinCenter:sp_canonical|Q04646 Sodium/potassium-transporting ATPase subunit gamma [OS=Mus musculus]	ProteinCenter:sp_canonical|Q04646 Sodium/potassium-transporting ATPase subunit gamma [OS=Mus musculus]		70			ProteinCenter:sp_canonical|Q04646 Sodium/potassium-transporting ATPase subunit gamma [OS=Mus musculus]	1	0.999	2	15	15	15	0	0	0	0	0	0	0	1	0	1	2	1	0	0	0	0	0	0	3	1	1	1	2	2	0	0	0	0	0	0	0	1	0	1	2	1
ProteinCenter:sp_canonical|Q04857	ProteinCenter:sp_canonical|Q04857 Collagen alpha-1(VI) chain [OS=Mus musculus]	ProteinCenter:sp_canonical|Q04857 Collagen alpha-1(VI) chain [OS=Mus musculus]		1025			ProteinCenter:sp_canonical|Q04857 Collagen alpha-1(VI) chain [OS=Mus musculus]	1	0.999	2	6	6	6	0	0	0	2	2	2	0	0	0	0	0	0	0	0	0	0	0	0	0	0	0	0	0	0	0	0	0	2	2	2	0	0	0	0	0	0
ProteinCenter:sp_canonical|Q05421	ProteinCenter:sp_canonical|Q05421 Cytochrome P450 2E1 [OS=Mus musculus]	ProteinCenter:sp_canonical|Q05421 Cytochrome P450 2E1 [OS=Mus musculus]		493			ProteinCenter:sp_canonical|Q05421 Cytochrome P450 2E1 [OS=Mus musculus]	1	0.999	7	44	44	44	0	0	0	0	0	0	1	3	5	4	4	4	0	0	0	0	0	0	5	5	5	3	4	1	0	0	0	0	0	0	1	3	5	4	4	4
ProteinCenter:sp_canonical|Q05793	ProteinCenter:sp_canonical|Q05793 Basement membrane-specific heparan sulfate proteoglycan core protein [OS=Mus musculus]	ProteinCenter:sp_canonical|Q05793 Basement membrane-specific heparan sulfate proteoglycan core protein [OS=Mus musculus]		3707			ProteinCenter:sp_canonical|Q05793 Basement membrane-specific heparan sulfate proteoglycan core protein [OS=Mus musculus]	1	0.999	16	59	59	59	6	6	10	8	10	11	0	0	0	0	0	0	3	3	1	0	0	1	0	0	0	0	0	0	6	6	10	8	10	11	0	0	0	0	0	0
ProteinCenter:sp_canonical|Q05920	ProteinCenter:sp_canonical|Q05920 Pyruvate carboxylase, mitochondrial [OS=Mus musculus]	ProteinCenter:sp_canonical|Q05920 Pyruvate carboxylase, mitochondrial [OS=Mus musculus]		1178			ProteinCenter:sp_canonical|Q05920 Pyruvate carboxylase, mitochondrial [OS=Mus musculus]	1	0.999	9	23	23	23	0	0	0	0	0	0	0	3	0	0	3	3	0	0	0	0	0	0	3	3	2	3	0	3	0	0	0	0	0	0	0	3	0	0	3	3
ProteinCenter:sp_canonical|Q05CL8	ProteinCenter:sp_canonical|Q05CL8 La-related protein 7 [OS=Mus musculus]	ProteinCenter:sp_canonical|Q05CL8 La-related protein 7 [OS=Mus musculus]		570			ProteinCenter:sp_canonical|Q05CL8 La-related protein 7 [OS=Mus musculus]	0.9783	0.999	1	11	11	11	0	0	0	0	0	0	1	1	1	1	1	1	0	0	0	0	0	0	1	1	1	1	0	1	0	0	0	0	0	0	1	1	1	1	1	1
ProteinCenter:sp_canonical|Q06185	ProteinCenter:sp_canonical|Q06185 ATP synthase subunit e, mitochondrial [OS=Mus musculus]	ProteinCenter:sp_canonical|Q06185 ATP synthase subunit e, mitochondrial [OS=Mus musculus]		71			ProteinCenter:sp_canonical|Q06185 ATP synthase subunit e, mitochondrial [OS=Mus musculus]	0.9479	0.9975	1	1	1	1	0	0	0	0	0	0	0	0	0	0	0	0	0	0	0	0	0	0	0	0	0	0	1	0	0	0	0	0	0	0	0	0	0	0	0	0
ProteinCenter:sp_canonical|Q06335	ProteinCenter:sp_canonical|Q06335 Amyloid beta precursor like protein 2 [OS=Mus musculus]	ProteinCenter:sp_canonical|Q06335 Amyloid beta precursor like protein 2 [OS=Mus musculus]		707			ProteinCenter:sp_canonical|Q06335 Amyloid beta precursor like protein 2 [OS=Mus musculus]	0.9723	0.9987	1	1	1	1	0	0	0	0	0	0	0	0	0	0	0	0	0	0	0	0	0	0	0	0	0	1	0	0	0	0	0	0	0	0	0	0	0	0	0	0
ProteinCenter:sp_canonical|Q06770	ProteinCenter:sp_canonical|Q06770 Corticosteroid-binding globulin [OS=Mus musculus]	ProteinCenter:sp_canonical|Q06770 Corticosteroid-binding globulin [OS=Mus musculus]		397			ProteinCenter:sp_canonical|Q06770 Corticosteroid-binding globulin [OS=Mus musculus]	0.8415	0.9916	1	3	3	3	1	1	1	0	0	0	0	0	0	0	0	0	0	0	0	0	0	0	0	0	0	0	0	0	1	1	1	0	0	0	0	0	0	0	0	0
ProteinCenter:sp_canonical|Q06890	ProteinCenter:sp_canonical|Q06890 Clusterin [OS=Mus musculus]	ProteinCenter:sp_canonical|Q06890 Clusterin [OS=Mus musculus]		448			ProteinCenter:sp_canonical|Q06890 Clusterin [OS=Mus musculus]	1	0.999	4	20	20	20	0	1	0	0	1	0	1	4	2	2	2	2	0	0	1	0	0	0	1	1	1	0	1	0	0	1	0	0	1	0	1	4	2	2	2	2
ProteinCenter:sp_canonical|Q07076	ProteinCenter:sp_canonical|Q07076 Annexin A7 [OS=Mus musculus]	ProteinCenter:sp_canonical|Q07076 Annexin A7 [OS=Mus musculus]		463			ProteinCenter:sp_canonical|Q07076 Annexin A7 [OS=Mus musculus]	1	0.999	4	11	11	11	1	1	0	0	0	0	3	2	2	0	0	0	0	0	1	0	0	0	0	0	0	0	0	1	1	1	0	0	0	0	3	2	2	0	0	0
ProteinCenter:sp_canonical|Q07113	ProteinCenter:sp_canonical|Q07113 Cation-independent mannose-6-phosphate receptor [OS=Mus musculus]	ProteinCenter:sp_canonical|Q07113 Cation-independent mannose-6-phosphate receptor [OS=Mus musculus]		2483			ProteinCenter:sp_canonical|Q07113 Cation-independent mannose-6-phosphate receptor [OS=Mus musculus]	1	0.999	5	9	9	9	0	0	0	0	0	0	0	0	0	2	2	3	0	0	0	0	0	0	1	0	0	0	0	1	0	0	0	0	0	0	0	0	0	2	2	3
ProteinCenter:sp_canonical|Q07417	ProteinCenter:sp_canonical|Q07417 Short-chain specific acyl-CoA dehydrogenase, mitochondrial [OS=Mus musculus]	ProteinCenter:sp_canonical|Q07417 Short-chain specific acyl-CoA dehydrogenase, mitochondrial [OS=Mus musculus]		412			ProteinCenter:sp_canonical|Q07417 Short-chain specific acyl-CoA dehydrogenase, mitochondrial [OS=Mus musculus]	1	0.999	3	4	4	4	0	0	0	0	0	0	0	0	0	0	0	0	0	0	0	0	0	0	0	0	2	0	1	1	0	0	0	0	0	0	0	0	0	0	0	0
ProteinCenter:sp_canonical|Q07456	ProteinCenter:sp_canonical|Q07456 Protein AMBP [OS=Mus musculus]	ProteinCenter:sp_canonical|Q07456 Protein AMBP [OS=Mus musculus]		349			ProteinCenter:sp_canonical|Q07456 Protein AMBP [OS=Mus musculus]	0.7491	0.9851	1	1	1	1	1	0	0	0	0	0	0	0	0	0	0	0	0	0	0	0	0	0	0	0	0	0	0	0	1	0	0	0	0	0	0	0	0	0	0	0
ProteinCenter:sp_canonical|Q07797	ProteinCenter:sp_canonical|Q07797 Galectin-3-binding protein [OS=Mus musculus]	ProteinCenter:sp_canonical|Q07797 Galectin-3-binding protein [OS=Mus musculus]		577			ProteinCenter:sp_canonical|Q07797 Galectin-3-binding protein [OS=Mus musculus]	0.9783	0.999	1	4	4	4	0	1	0	1	0	0	1	0	1	0	0	0	0	0	0	0	0	0	0	0	0	0	0	0	0	1	0	1	0	0	1	0	1	0	0	0
ProteinCenter:sp_canonical|Q08481	ProteinCenter:sp_canonical|Q08481 Platelet endothelial cell adhesion molecule [OS=Mus musculus]	ProteinCenter:sp_canonical|Q08481 Platelet endothelial cell adhesion molecule [OS=Mus musculus]		727			ProteinCenter:sp_canonical|Q08481 Platelet endothelial cell adhesion molecule [OS=Mus musculus]	1	0.999	1	15	15	15	0	0	0	2	2	1	2	3	3	0	0	0	0	0	0	0	0	0	1	0	1	0	0	0	0	0	0	2	2	1	2	3	3	0	0	0
ProteinCenter:sp_canonical|Q08857	ProteinCenter:sp_canonical|Q08857 Platelet glycoprotein 4 [OS=Mus musculus]	ProteinCenter:sp_canonical|Q08857 Platelet glycoprotein 4 [OS=Mus musculus]		472			ProteinCenter:sp_canonical|Q08857 Platelet glycoprotein 4 [OS=Mus musculus]	1	0.999	5	28	28	28	0	0	0	0	0	0	2	3	2	0	3	2	0	0	0	0	0	0	4	4	4	1	1	2	0	0	0	0	0	0	2	3	2	0	3	2
ProteinCenter:sp_canonical|Q08879	ProteinCenter:sp_canonical|Q08879 Fibulin-1 [OS=Mus musculus]	ProteinCenter:sp_canonical|Q08879 Fibulin-1 [OS=Mus musculus]		705			ProteinCenter:sp_canonical|Q08879 Fibulin-1 [OS=Mus musculus]	0.9502	0.9976	1	1	1	1	0	1	0	0	0	0	0	0	0	0	0	0	0	0	0	0	0	0	0	0	0	0	0	0	0	1	0	0	0	0	0	0	0	0	0	0
ProteinCenter:sp_canonical|Q0P5W1	ProteinCenter:sp_canonical|Q0P5W1 Vacuolar protein sorting-associated protein 8 homolog [OS=Mus musculus]	ProteinCenter:sp_canonical|Q0P5W1 Vacuolar protein sorting-associated protein 8 homolog [OS=Mus musculus]		1427			ProteinCenter:sp_canonical|Q0P5W1 Vacuolar protein sorting-associated protein 8 homolog [OS=Mus musculus]	0.9782	0.999	1	8	8	8	0	0	0	0	0	0	1	1	1	0	0	0	0	0	0	0	0	0	1	1	1	1	0	1	0	0	0	0	0	0	1	1	1	0	0	0
ProteinCenter:sp_canonical|Q0VGY8	ProteinCenter:sp_canonical|Q0VGY8 Protein TANC1 [OS=Mus musculus]	ProteinCenter:sp_canonical|Q0VGY8 Protein TANC1 [OS=Mus musculus]		1856			ProteinCenter:sp_canonical|Q0VGY8 Protein TANC1 [OS=Mus musculus]	0.9985	0.999	2	4	4	4	0	0	0	0	0	0	0	0	0	0	0	1	0	0	0	0	0	1	0	2	0	0	0	0	0	0	0	0	0	0	0	0	0	0	0	1
ProteinCenter:sp_canonical|Q11011	ProteinCenter:sp_canonical|Q11011 Puromycin-sensitive aminopeptidase [OS=Mus musculus]	ProteinCenter:sp_canonical|Q11011 Puromycin-sensitive aminopeptidase [OS=Mus musculus]		920			ProteinCenter:sp_canonical|Q11011 Puromycin-sensitive aminopeptidase [OS=Mus musculus]	1	0.9921	5	6	6	6	1	1	1	0	0	0	0	0	1	0	0	2	0	0	0	0	0	0	0	0	0	0	0	0	1	1	1	0	0	0	0	0	1	0	0	2
ProteinCenter:sp_canonical|Q11136	ProteinCenter:sp_canonical|Q11136 Xaa-Pro dipeptidase [OS=Mus musculus]	ProteinCenter:sp_canonical|Q11136 Xaa-Pro dipeptidase [OS=Mus musculus]		493			ProteinCenter:sp_canonical|Q11136 Xaa-Pro dipeptidase [OS=Mus musculus]	1	0.999	8	44	44	44	3	3	5	0	3	2	1	0	1	0	0	0	2	2	3	3	2	6	1	2	2	2	0	1	3	3	5	0	3	2	1	0	1	0	0	0
ProteinCenter:sp_canonical|Q2TBE6	ProteinCenter:sp_canonical|Q2TBE6 Phosphatidylinositol 4-kinase type 2-alpha [OS=Mus musculus]	ProteinCenter:sp_canonical|Q2TBE6 Phosphatidylinositol 4-kinase type 2-alpha [OS=Mus musculus]		479			ProteinCenter:sp_canonical|Q2TBE6 Phosphatidylinositol 4-kinase type 2-alpha [OS=Mus musculus]	0.9774	0.999	1	3	3	3	0	0	0	0	0	0	1	0	0	1	1	0	0	0	0	0	0	0	0	0	0	0	0	0	0	0	0	0	0	0	1	0	0	1	1	0
ProteinCenter:sp_canonical|Q2YDW2	ProteinCenter:sp_canonical|Q2YDW2 Protein misato homolog 1 [OS=Mus musculus]	ProteinCenter:sp_canonical|Q2YDW2 Protein misato homolog 1 [OS=Mus musculus]		556			ProteinCenter:sp_canonical|Q2YDW2 Protein misato homolog 1 [OS=Mus musculus]	0.9176	0.996	1	5	5	5	0	0	0	0	0	0	1	1	1	0	0	0	0	0	0	0	0	0	1	0	1	0	0	0	0	0	0	0	0	0	1	1	1	0	0	0
ProteinCenter:sp_canonical|Q3TDD9	ProteinCenter:sp_canonical|Q3TDD9 Protein phosphatase 1 regulatory subunit 21 [OS=Mus musculus]	ProteinCenter:sp_canonical|Q3TDD9 Protein phosphatase 1 regulatory subunit 21 [OS=Mus musculus]		780			ProteinCenter:sp_canonical|Q3TDD9 Protein phosphatase 1 regulatory subunit 21 [OS=Mus musculus]	1	0.9975	1	15	15	15	0	0	0	0	0	0	1	2	1	1	1	1	0	0	0	0	0	0	2	2	1	1	1	1	0	0	0	0	0	0	1	2	1	1	1	1
ProteinCenter:sp_canonical|Q3TDK6	ProteinCenter:sp_canonical|Q3TDK6 Protein rogdi homolog [OS=Mus musculus]	ProteinCenter:sp_canonical|Q3TDK6 Protein rogdi homolog [OS=Mus musculus]		287			ProteinCenter:sp_canonical|Q3TDK6 Protein rogdi homolog [OS=Mus musculus]	0.9783	0.999	1	6	6	6	0	0	0	0	0	0	0	1	1	1	1	1	0	0	0	0	0	0	0	1	0	0	0	0	0	0	0	0	0	0	0	1	1	1	1	1
ProteinCenter:sp_canonical|Q3TDN2	ProteinCenter:sp_canonical|Q3TDN2 FAS-associated factor 2 [OS=Mus musculus]	ProteinCenter:sp_canonical|Q3TDN2 FAS-associated factor 2 [OS=Mus musculus]		445			ProteinCenter:sp_canonical|Q3TDN2 FAS-associated factor 2 [OS=Mus musculus]	1	0.999	2	2	2	2	0	0	0	0	0	0	0	0	0	0	0	0	0	0	0	0	0	0	1	0	0	0	1	0	0	0	0	0	0	0	0	0	0	0	0	0
ProteinCenter:sp_canonical|Q3TDQ1	ProteinCenter:sp_canonical|Q3TDQ1 Dolichyl-diphosphooligosaccharide--protein glycosyltransferase subunit STT3B [OS=Mus musculus]	ProteinCenter:sp_canonical|Q3TDQ1 Dolichyl-diphosphooligosaccharide--protein glycosyltransferase subunit STT3B [OS=Mus musculus]		823			ProteinCenter:sp_canonical|Q3TDQ1 Dolichyl-diphosphooligosaccharide--protein glycosyltransferase subunit STT3B [OS=Mus musculus]	1	0.9984	3	14	14	15	0	0	0	0	0	0	0	0	1	2	4	6	0	0	0	0	0	0	1	0	0	0	0	0	0	0	0	0	0	0	0	0	1	2	4	6
ProteinCenter:sp_canonical|Q3TEA8	ProteinCenter:sp_canonical|Q3TEA8 Heterochromatin protein 1-binding protein 3 [OS=Mus musculus]	ProteinCenter:sp_canonical|Q3TEA8 Heterochromatin protein 1-binding protein 3 [OS=Mus musculus]		554			ProteinCenter:sp_canonical|Q3TEA8 Heterochromatin protein 1-binding protein 3 [OS=Mus musculus]	0.9775	0.999	1	2	2	2	0	0	0	0	0	0	0	0	0	0	0	1	0	0	0	0	0	0	0	0	1	0	0	0	0	0	0	0	0	0	0	0	0	0	0	1
ProteinCenter:sp_canonical|Q3THE2	ProteinCenter:sp_canonical|Q3THE2 Myosin regulatory light chain 12B [OS=Mus musculus]	ProteinCenter:sp_canonical|Q3THE2 Myosin regulatory light chain 12B [OS=Mus musculus]		172			ProteinCenter:sp_canonical|Q3THE2 Myosin regulatory light chain 12B [OS=Mus musculus]	1	0.999	7	37	5	37	0	0	0	0	0	0	3	3	3	4	6	5	0	0	0	0	0	0	1	4	3	1	1	3	0	0	0	0	0	0	1	1	1	1	1	0
ProteinCenter:sp_canonical|Q3THG9	ProteinCenter:sp_canonical|Q3THG9 Alanyl-tRNA editing protein Aarsd1 [OS=Mus musculus]	ProteinCenter:sp_canonical|Q3THG9 Alanyl-tRNA editing protein Aarsd1 [OS=Mus musculus]		412			ProteinCenter:sp_canonical|Q3THG9 Alanyl-tRNA editing protein Aarsd1 [OS=Mus musculus]	0.9781	0.999	1	8	8	8	0	0	0	0	0	0	0	1	1	1	1	1	0	0	0	0	0	0	1	1	1	0	0	0	0	0	0	0	0	0	0	1	1	1	1	1
ProteinCenter:sp_canonical|Q3THK7	ProteinCenter:sp_canonical|Q3THK7 GMP synthase [glutamine-hydrolyzing] [OS=Mus musculus]	ProteinCenter:sp_canonical|Q3THK7 GMP synthase [glutamine-hydrolyzing] [OS=Mus musculus]		693			ProteinCenter:sp_canonical|Q3THK7 GMP synthase [glutamine-hydrolyzing] [OS=Mus musculus]	1	0.999	2	7	7	7	0	0	0	0	0	0	0	0	1	1	1	0	0	0	0	0	0	0	0	1	0	1	1	1	0	0	0	0	0	0	0	0	1	1	1	0
ProteinCenter:sp_canonical|Q3THS6	ProteinCenter:sp_canonical|Q3THS6 S-adenosylmethionine synthase isoform type-2 [OS=Mus musculus]	ProteinCenter:sp_canonical|Q3THS6 S-adenosylmethionine synthase isoform type-2 [OS=Mus musculus]		395			ProteinCenter:sp_canonical|Q3THS6 S-adenosylmethionine synthase isoform type-2 [OS=Mus musculus]	1	0.9989	2	17	15	17	0	0	0	0	0	0	2	2	1	1	0	2	0	0	0	0	0	0	1	1	2	2	1	2	0	0	0	0	0	0	2	2	1	1	0	2
ProteinCenter:sp_canonical|Q3TIR1	ProteinCenter:sp_canonical|Q3TIR1 Trafficking protein particle complex subunit 13 [OS=Mus musculus]	ProteinCenter:sp_canonical|Q3TIR1 Trafficking protein particle complex subunit 13 [OS=Mus musculus]		417			ProteinCenter:sp_canonical|Q3TIR1 Trafficking protein particle complex subunit 13 [OS=Mus musculus]	1	0.9984	2	16	16	16	0	0	0	0	0	0	1	1	1	1	3	2	0	0	0	0	0	0	2	1	1	1	1	1	0	0	0	0	0	0	1	1	1	1	3	2
ProteinCenter:sp_canonical|Q3TJZ6	ProteinCenter:sp_canonical|Q3TJZ6 Protein FAM98A [OS=Mus musculus]	ProteinCenter:sp_canonical|Q3TJZ6 Protein FAM98A [OS=Mus musculus]		515			ProteinCenter:sp_canonical|Q3TJZ6 Protein FAM98A [OS=Mus musculus]	1	0.999	2	14	13	14	0	0	0	0	0	0	1	1	1	1	1	1	0	0	0	0	0	0	2	3	1	1	0	1	0	0	0	0	0	0	1	1	1	1	1	1
ProteinCenter:sp_canonical|Q3TLI0	ProteinCenter:sp_canonical|Q3TLI0 Trafficking protein particle complex subunit 10 [OS=Mus musculus]	ProteinCenter:sp_canonical|Q3TLI0 Trafficking protein particle complex subunit 10 [OS=Mus musculus]		1258			ProteinCenter:sp_canonical|Q3TLI0 Trafficking protein particle complex subunit 10 [OS=Mus musculus]	0.9783	0.999	1	1	1	1	0	0	0	0	0	0	1	0	0	0	0	0	0	0	0	0	0	0	0	0	0	0	0	0	0	0	0	0	0	0	1	0	0	0	0	0
ProteinCenter:sp_canonical|Q3TMH2	ProteinCenter:sp_canonical|Q3TMH2 Secernin-3 [OS=Mus musculus]	ProteinCenter:sp_canonical|Q3TMH2 Secernin-3 [OS=Mus musculus]		418			ProteinCenter:sp_canonical|Q3TMH2 Secernin-3 [OS=Mus musculus]	0.9779	0.999	1	2	2	2	0	0	0	1	0	1	0	0	0	0	0	0	0	0	0	0	0	0	0	0	0	0	0	0	0	0	0	1	0	1	0	0	0	0	0	0
ProteinCenter:sp_canonical|Q3TNA1	ProteinCenter:sp_canonical|Q3TNA1 Xylulose kinase [OS=Mus musculus]	ProteinCenter:sp_canonical|Q3TNA1 Xylulose kinase [OS=Mus musculus]		551			ProteinCenter:sp_canonical|Q3TNA1 Xylulose kinase [OS=Mus musculus]	1	0.999	8	48	48	48	0	0	0	0	0	0	3	4	3	2	1	2	0	0	0	0	0	0	5	6	6	4	8	4	0	0	0	0	0	0	3	4	3	2	1	2
ProteinCenter:sp_canonical|Q3TPX4	ProteinCenter:sp_canonical|Q3TPX4 Exocyst complex component 5 [OS=Mus musculus]	ProteinCenter:sp_canonical|Q3TPX4 Exocyst complex component 5 [OS=Mus musculus]		708			ProteinCenter:sp_canonical|Q3TPX4 Exocyst complex component 5 [OS=Mus musculus]	0.9999	0.9987	2	2	2	2	0	0	0	0	0	0	0	0	0	0	0	1	0	0	0	0	0	0	1	0	0	0	0	0	0	0	0	0	0	0	0	0	0	0	0	1
ProteinCenter:sp_canonical|Q3TVI8	ProteinCenter:sp_canonical|Q3TVI8 Pre-B-cell leukemia transcription factor-interacting protein 1 [OS=Mus musculus]	ProteinCenter:sp_canonical|Q3TVI8 Pre-B-cell leukemia transcription factor-interacting protein 1 [OS=Mus musculus]		727			ProteinCenter:sp_canonical|Q3TVI8 Pre-B-cell leukemia transcription factor-interacting protein 1 [OS=Mus musculus]	0.9729	0.9987	1	2	2	2	0	0	0	0	0	0	0	0	0	1	0	1	0	0	0	0	0	0	0	0	0	0	0	0	0	0	0	0	0	0	0	0	0	1	0	1
ProteinCenter:sp_canonical|Q3TW96	ProteinCenter:sp_canonical|Q3TW96 UDP-N-acetylhexosamine pyrophosphorylase-like protein 1 [OS=Mus musculus]	ProteinCenter:sp_canonical|Q3TW96 UDP-N-acetylhexosamine pyrophosphorylase-like protein 1 [OS=Mus musculus]		507			ProteinCenter:sp_canonical|Q3TW96 UDP-N-acetylhexosamine pyrophosphorylase-like protein 1 [OS=Mus musculus]	1	0.999	2	29	29	29	0	0	0	0	0	0	4	3	4	4	4	3	0	0	0	0	0	0	0	0	0	3	1	3	0	0	0	0	0	0	4	3	4	4	4	3
ProteinCenter:sp_canonical|Q3TWW8	ProteinCenter:sp_canonical|Q3TWW8 Serine/arginine-rich splicing factor 6 [OS=Mus musculus]	ProteinCenter:sp_canonical|Q3TWW8 Serine/arginine-rich splicing factor 6 [OS=Mus musculus]		339			ProteinCenter:sp_canonical|Q3TWW8 Serine/arginine-rich splicing factor 6 [OS=Mus musculus]	0.9753	0.9989	1	1	0	1	0	0	0	0	0	0	0	0	0	0	0	0	0	0	0	0	0	0	0	0	0	0	1	0	0	0	0	0	0	0	0	0	0	0	0	0
ProteinCenter:sp_canonical|Q3TXS7	ProteinCenter:sp_canonical|Q3TXS7 26S proteasome non-ATPase regulatory subunit 1 [OS=Mus musculus]	ProteinCenter:sp_canonical|Q3TXS7 26S proteasome non-ATPase regulatory subunit 1 [OS=Mus musculus]		953			ProteinCenter:sp_canonical|Q3TXS7 26S proteasome non-ATPase regulatory subunit 1 [OS=Mus musculus]	1	0.999	19	118	118	118	0	0	0	0	0	0	8	12	12	12	9	11	0	0	0	0	0	0	12	11	7	6	8	10	0	0	0	0	0	0	8	12	12	12	9	11
ProteinCenter:sp_canonical|Q3TZZ7	ProteinCenter:sp_canonical|Q3TZZ7 Extended synaptotagmin-2 [OS=Mus musculus]	ProteinCenter:sp_canonical|Q3TZZ7 Extended synaptotagmin-2 [OS=Mus musculus]		845			ProteinCenter:sp_canonical|Q3TZZ7 Extended synaptotagmin-2 [OS=Mus musculus]	0.995	0.999	1	35	35	35	0	0	0	0	0	0	3	3	2	4	5	4	0	0	0	0	0	0	2	3	3	3	0	3	0	0	0	0	0	0	3	3	2	4	5	4
ProteinCenter:sp_canonical|Q3U0V2	ProteinCenter:sp_canonical|Q3U0V2 Tumor necrosis factor receptor type 1-associated DEATH domain protein [OS=Mus musculus]	ProteinCenter:sp_canonical|Q3U0V2 Tumor necrosis factor receptor type 1-associated DEATH domain protein [OS=Mus musculus]		310			ProteinCenter:sp_canonical|Q3U0V2 Tumor necrosis factor receptor type 1-associated DEATH domain protein [OS=Mus musculus]	0.9961	0.9953	2	2	2	2	0	0	0	0	0	0	0	0	0	0	0	1	0	0	0	0	0	0	0	0	0	0	1	0	0	0	0	0	0	0	0	0	0	0	0	1
ProteinCenter:sp_canonical|Q3U1J4	ProteinCenter:sp_canonical|Q3U1J4 DNA damage-binding protein 1 [OS=Mus musculus]	ProteinCenter:sp_canonical|Q3U1J4 DNA damage-binding protein 1 [OS=Mus musculus]		1140			ProteinCenter:sp_canonical|Q3U1J4 DNA damage-binding protein 1 [OS=Mus musculus]	1	0.9986	4	13	13	13	0	0	0	1	0	1	0	0	0	2	2	1	0	1	0	0	0	0	0	0	1	2	1	1	0	0	0	1	0	1	0	0	0	2	2	1
ProteinCenter:sp_canonical|Q3U487	ProteinCenter:sp_canonical|Q3U487 E3 ubiquitin-protein ligase HECTD3 [OS=Mus musculus]	ProteinCenter:sp_canonical|Q3U487 E3 ubiquitin-protein ligase HECTD3 [OS=Mus musculus]		861			ProteinCenter:sp_canonical|Q3U487 E3 ubiquitin-protein ligase HECTD3 [OS=Mus musculus]	0.9783	0.999	1	10	10	10	0	0	0	0	0	0	1	1	1	1	1	1	0	0	0	0	0	0	1	0	1	1	0	1	0	0	0	0	0	0	1	1	1	1	1	1
ProteinCenter:sp_canonical|Q3U564	ProteinCenter:sp_canonical|Q3U564 mRNA-decapping enzyme 1B [OS=Mus musculus]	ProteinCenter:sp_canonical|Q3U564 mRNA-decapping enzyme 1B [OS=Mus musculus]		578			ProteinCenter:sp_canonical|Q3U564 mRNA-decapping enzyme 1B [OS=Mus musculus]	0.9764	0.9989	1	3	3	3	0	0	0	0	0	0	0	0	0	1	1	1	0	0	0	0	0	0	0	0	0	0	0	0	0	0	0	0	0	0	0	0	0	1	1	1
ProteinCenter:sp_canonical|Q3U7R1	ProteinCenter:sp_canonical|Q3U7R1 Extended synaptotagmin-1 [OS=Mus musculus]	ProteinCenter:sp_canonical|Q3U7R1 Extended synaptotagmin-1 [OS=Mus musculus]		1092			ProteinCenter:sp_canonical|Q3U7R1 Extended synaptotagmin-1 [OS=Mus musculus]	0.9512	0.9977	1	1	1	1	0	0	0	0	0	0	0	0	0	0	0	1	0	0	0	0	0	0	0	0	0	0	0	0	0	0	0	0	0	0	0	0	0	0	0	1
ProteinCenter:sp_canonical|Q3UBX0	ProteinCenter:sp_canonical|Q3UBX0 Transmembrane protein 109 [OS=Mus musculus]	ProteinCenter:sp_canonical|Q3UBX0 Transmembrane protein 109 [OS=Mus musculus]		243			ProteinCenter:sp_canonical|Q3UBX0 Transmembrane protein 109 [OS=Mus musculus]	0.9895	0.9966	1	2	2	2	0	0	0	0	0	0	0	0	0	1	0	1	0	0	0	0	0	0	0	0	0	0	0	0	0	0	0	0	0	0	0	0	0	1	0	1
ProteinCenter:sp_canonical|Q3UDE2	ProteinCenter:sp_canonical|Q3UDE2 Tubulin--tyrosine ligase-like protein 12 [OS=Mus musculus]	ProteinCenter:sp_canonical|Q3UDE2 Tubulin--tyrosine ligase-like protein 12 [OS=Mus musculus]		639			ProteinCenter:sp_canonical|Q3UDE2 Tubulin--tyrosine ligase-like protein 12 [OS=Mus musculus]	0.9755	0.9888	1	1	1	1	0	0	0	0	0	0	0	0	0	0	0	0	0	0	0	0	0	0	0	1	0	0	0	0	0	0	0	0	0	0	0	0	0	0	0	0
ProteinCenter:sp_canonical|Q3UEG6	ProteinCenter:sp_canonical|Q3UEG6 Alanine--glyoxylate aminotransferase 2, mitochondrial [OS=Mus musculus]	ProteinCenter:sp_canonical|Q3UEG6 Alanine--glyoxylate aminotransferase 2, mitochondrial [OS=Mus musculus]		513			ProteinCenter:sp_canonical|Q3UEG6 Alanine--glyoxylate aminotransferase 2, mitochondrial [OS=Mus musculus]	1	0.999	7	27	27	27	1	2	2	2	1	2	0	0	0	0	0	0	3	4	3	3	2	2	0	0	0	0	0	0	1	2	2	2	1	2	0	0	0	0	0	0
ProteinCenter:sp_canonical|Q3UGF1	ProteinCenter:sp_canonical|Q3UGF1 WD repeat-containing protein 19 [OS=Mus musculus]	ProteinCenter:sp_canonical|Q3UGF1 WD repeat-containing protein 19 [OS=Mus musculus]		1341			ProteinCenter:sp_canonical|Q3UGF1 WD repeat-containing protein 19 [OS=Mus musculus]	0.8631	0.9929	1	3	3	3	0	0	0	0	0	0	0	1	0	0	1	1	0	0	0	0	0	0	0	0	0	0	0	0	0	0	0	0	0	0	0	1	0	0	1	1
ProteinCenter:sp_canonical|Q3UGR5	ProteinCenter:sp_canonical|Q3UGR5 Haloacid dehalogenase-like hydrolase domain-containing protein 2 [OS=Mus musculus]	ProteinCenter:sp_canonical|Q3UGR5 Haloacid dehalogenase-like hydrolase domain-containing protein 2 [OS=Mus musculus]		259			ProteinCenter:sp_canonical|Q3UGR5 Haloacid dehalogenase-like hydrolase domain-containing protein 2 [OS=Mus musculus]	0.9973	0.999	1	2	2	2	0	0	0	1	1	0	0	0	0	0	0	0	0	0	0	0	0	0	0	0	0	0	0	0	0	0	0	1	1	0	0	0	0	0	0	0
ProteinCenter:sp_canonical|Q3UHA3	ProteinCenter:sp_canonical|Q3UHA3 Spatacsin [OS=Mus musculus]	ProteinCenter:sp_canonical|Q3UHA3 Spatacsin [OS=Mus musculus]		2430			ProteinCenter:sp_canonical|Q3UHA3 Spatacsin [OS=Mus musculus]	0.9917	0.9984	1	1	1	1	0	0	0	0	0	0	0	0	0	0	0	0	0	0	0	0	0	0	0	0	1	0	0	0	0	0	0	0	0	0	0	0	0	0	0	0
ProteinCenter:sp_canonical|Q3UHD6	ProteinCenter:sp_canonical|Q3UHD6 Sorting nexin-27 [OS=Mus musculus]	ProteinCenter:sp_canonical|Q3UHD6 Sorting nexin-27 [OS=Mus musculus]		539			ProteinCenter:sp_canonical|Q3UHD6 Sorting nexin-27 [OS=Mus musculus]	0.9852	0.9951	1	1	1	1	0	0	0	0	0	0	1	0	0	0	0	0	0	0	0	0	0	0	0	0	0	0	0	0	0	0	0	0	0	0	1	0	0	0	0	0
ProteinCenter:sp_canonical|Q3UHJ0	ProteinCenter:sp_canonical|Q3UHJ0 AP2-associated protein kinase 1 [OS=Mus musculus]	ProteinCenter:sp_canonical|Q3UHJ0 AP2-associated protein kinase 1 [OS=Mus musculus]		959			ProteinCenter:sp_canonical|Q3UHJ0 AP2-associated protein kinase 1 [OS=Mus musculus]	0.9752	0.9989	1	2	2	2	0	0	0	0	0	0	1	0	0	0	1	0	0	0	0	0	0	0	0	0	0	0	0	0	0	0	0	0	0	0	1	0	0	0	1	0
ProteinCenter:sp_canonical|Q3UIU2	ProteinCenter:sp_canonical|Q3UIU2 NADH dehydrogenase [ubiquinone] 1 beta subcomplex subunit 6 [OS=Mus musculus]	ProteinCenter:sp_canonical|Q3UIU2 NADH dehydrogenase [ubiquinone] 1 beta subcomplex subunit 6 [OS=Mus musculus]		128			ProteinCenter:sp_canonical|Q3UIU2 NADH dehydrogenase [ubiquinone] 1 beta subcomplex subunit 6 [OS=Mus musculus]	0.928	0.9965	1	5	5	5	0	0	0	0	0	0	0	0	0	0	0	1	0	0	0	0	0	0	0	1	1	1	0	1	0	0	0	0	0	0	0	0	0	0	0	1
ProteinCenter:sp_canonical|Q3UKJ7	ProteinCenter:sp_canonical|Q3UKJ7 WD40 repeat-containing protein SMU1 [OS=Mus musculus]	ProteinCenter:sp_canonical|Q3UKJ7 WD40 repeat-containing protein SMU1 [OS=Mus musculus]		513			ProteinCenter:sp_canonical|Q3UKJ7 WD40 repeat-containing protein SMU1 [OS=Mus musculus]	0.8434	0.9917	1	1	1	1	0	0	0	0	0	0	0	0	0	0	0	0	0	0	0	0	0	0	0	0	0	0	1	0	0	0	0	0	0	0	0	0	0	0	0	0
ProteinCenter:sp_canonical|Q3UM29	ProteinCenter:sp_canonical|Q3UM29 Conserved oligomeric Golgi complex subunit 7 [OS=Mus musculus]	ProteinCenter:sp_canonical|Q3UM29 Conserved oligomeric Golgi complex subunit 7 [OS=Mus musculus]		770			ProteinCenter:sp_canonical|Q3UM29 Conserved oligomeric Golgi complex subunit 7 [OS=Mus musculus]	0.9989	0.999	2	7	7	7	0	0	0	0	0	0	1	0	1	1	1	1	0	0	0	0	0	0	0	1	1	0	0	0	0	0	0	0	0	0	1	0	1	1	1	1
ProteinCenter:sp_canonical|Q3UMB9	ProteinCenter:sp_canonical|Q3UMB9 WASH complex subunit 4 [OS=Mus musculus]	ProteinCenter:sp_canonical|Q3UMB9 WASH complex subunit 4 [OS=Mus musculus]		1173			ProteinCenter:sp_canonical|Q3UMB9 WASH complex subunit 4 [OS=Mus musculus]	0.9951	0.999	1	4	4	4	0	0	0	0	0	0	0	0	0	0	1	0	0	0	0	0	0	0	0	0	1	0	1	1	0	0	0	0	0	0	0	0	0	0	1	0
ProteinCenter:sp_canonical|Q3UMC0	ProteinCenter:sp_canonical|Q3UMC0 ATPase family protein 2 homolog [OS=Mus musculus]	ProteinCenter:sp_canonical|Q3UMC0 ATPase family protein 2 homolog [OS=Mus musculus]		893			ProteinCenter:sp_canonical|Q3UMC0 ATPase family protein 2 homolog [OS=Mus musculus]	1	0.999	2	27	27	27	0	0	0	0	0	0	3	3	3	3	3	3	0	0	0	0	0	0	2	2	2	2	0	1	0	0	0	0	0	0	3	3	3	3	3	3
ProteinCenter:sp_canonical|Q3UMF0	ProteinCenter:sp_canonical|Q3UMF0 Cordon-bleu protein-like 1 [OS=Mus musculus]	ProteinCenter:sp_canonical|Q3UMF0 Cordon-bleu protein-like 1 [OS=Mus musculus]		1273			ProteinCenter:sp_canonical|Q3UMF0 Cordon-bleu protein-like 1 [OS=Mus musculus]	1	0.999	3	6	6	8	0	0	0	0	0	0	2	1	0	0	0	0	0	0	0	0	0	0	0	0	0	2	0	1	0	0	0	0	0	0	2	1	0	0	0	0
ProteinCenter:sp_canonical|Q3UN02	ProteinCenter:sp_canonical|Q3UN02 Lysocardiolipin acyltransferase 1 [OS=Mus musculus]	ProteinCenter:sp_canonical|Q3UN02 Lysocardiolipin acyltransferase 1 [OS=Mus musculus]		376			ProteinCenter:sp_canonical|Q3UN02 Lysocardiolipin acyltransferase 1 [OS=Mus musculus]	0.9781	0.999	1	5	5	5	0	0	0	0	0	0	0	0	0	1	0	0	0	0	0	0	0	0	1	0	1	0	1	1	0	0	0	0	0	0	0	0	0	1	0	0
ProteinCenter:sp_canonical|Q3UNX5	ProteinCenter:sp_canonical|Q3UNX5 Acyl-coenzyme A synthetase ACSM3, mitochondrial [OS=Mus musculus]	ProteinCenter:sp_canonical|Q3UNX5 Acyl-coenzyme A synthetase ACSM3, mitochondrial [OS=Mus musculus]		580			ProteinCenter:sp_canonical|Q3UNX5 Acyl-coenzyme A synthetase ACSM3, mitochondrial [OS=Mus musculus]	0.9598	0.9981	1	5	5	5	0	0	0	1	0	1	0	0	0	0	0	0	0	0	1	0	1	1	0	0	0	0	0	0	0	0	0	1	0	1	0	0	0	0	0	0
ProteinCenter:sp_canonical|Q3UP75	ProteinCenter:sp_canonical|Q3UP75 UDP-glucuronosyltransferase 3A1 [OS=Mus musculus]	ProteinCenter:sp_canonical|Q3UP75 UDP-glucuronosyltransferase 3A1 [OS=Mus musculus]		523			ProteinCenter:sp_canonical|Q3UP75 UDP-glucuronosyltransferase 3A1 [OS=Mus musculus]	1	0.999	7	52	52	78	1	1	0	1	1	0	2	2	3	6	3	3	1	1	1	5	2	1	2	4	3	4	1	4	1	1	0	1	1	0	2	2	3	6	3	3
ProteinCenter:sp_canonical|Q3UPH1	ProteinCenter:sp_canonical|Q3UPH1 Protein PRRC1 [OS=Mus musculus]	ProteinCenter:sp_canonical|Q3UPH1 Protein PRRC1 [OS=Mus musculus]		443			ProteinCenter:sp_canonical|Q3UPH1 Protein PRRC1 [OS=Mus musculus]	0.8586	0.9926	1	1	1	1	0	0	0	0	0	0	0	0	0	0	0	0	0	0	0	0	0	0	1	0	0	0	0	0	0	0	0	0	0	0	0	0	0	0	0	0
ProteinCenter:sp_canonical|Q3UPL0	ProteinCenter:sp_canonical|Q3UPL0 Protein transport protein Sec31A [OS=Mus musculus]	ProteinCenter:sp_canonical|Q3UPL0 Protein transport protein Sec31A [OS=Mus musculus]		1230			ProteinCenter:sp_canonical|Q3UPL0 Protein transport protein Sec31A [OS=Mus musculus]	1	0.999	6	16	16	19	0	0	0	0	0	0	1	2	2	2	1	1	0	0	0	0	0	0	1	3	1	0	1	1	0	0	0	0	0	0	1	2	2	2	1	1
ProteinCenter:sp_canonical|Q3UQ44	ProteinCenter:sp_canonical|Q3UQ44 Ras GTPase-activating-like protein IQGAP2 [OS=Mus musculus]	ProteinCenter:sp_canonical|Q3UQ44 Ras GTPase-activating-like protein IQGAP2 [OS=Mus musculus]		1575			ProteinCenter:sp_canonical|Q3UQ44 Ras GTPase-activating-like protein IQGAP2 [OS=Mus musculus]	1	0.999	8	23	23	35	0	0	0	0	0	0	3	5	5	2	2	2	0	0	0	0	0	0	1	1	1	0	0	1	0	0	0	0	0	0	3	5	5	2	2	2
ProteinCenter:sp_canonical|Q3UU96	ProteinCenter:sp_canonical|Q3UU96 Serine/threonine-protein kinase MRCK alpha [OS=Mus musculus]	ProteinCenter:sp_canonical|Q3UU96 Serine/threonine-protein kinase MRCK alpha [OS=Mus musculus]		1719			ProteinCenter:sp_canonical|Q3UU96 Serine/threonine-protein kinase MRCK alpha [OS=Mus musculus]	0.9934	0.9985	2	14	8	14	0	0	0	0	0	0	2	0	1	2	2	2	0	0	0	0	0	0	2	1	1	1	0	0	0	0	0	0	0	0	1	0	1	1	1	1
ProteinCenter:sp_canonical|Q3UVG3	ProteinCenter:sp_canonical|Q3UVG3 Protein FAM91A1 [OS=Mus musculus]	ProteinCenter:sp_canonical|Q3UVG3 Protein FAM91A1 [OS=Mus musculus]		837			ProteinCenter:sp_canonical|Q3UVG3 Protein FAM91A1 [OS=Mus musculus]	1	0.999	2	3	3	3	0	0	0	0	0	0	0	0	1	0	1	0	0	0	0	0	0	0	0	1	0	0	0	0	0	0	0	0	0	0	0	0	1	0	1	0
ProteinCenter:sp_canonical|Q3UZZ6	ProteinCenter:sp_canonical|Q3UZZ6 Sulfotransferase 1 family member D1 [OS=Mus musculus]	ProteinCenter:sp_canonical|Q3UZZ6 Sulfotransferase 1 family member D1 [OS=Mus musculus]		295			ProteinCenter:sp_canonical|Q3UZZ6 Sulfotransferase 1 family member D1 [OS=Mus musculus]	1	0.999	9	67	56	67	0	0	0	0	0	0	4	4	7	3	3	4	0	1	1	0	1	1	6	4	7	5	6	10	0	0	0	0	0	0	3	4	6	2	2	3
ProteinCenter:sp_canonical|Q3V0K9	ProteinCenter:sp_canonical|Q3V0K9 Plastin-1 [OS=Mus musculus]	ProteinCenter:sp_canonical|Q3V0K9 Plastin-1 [OS=Mus musculus]		630			ProteinCenter:sp_canonical|Q3V0K9 Plastin-1 [OS=Mus musculus]	0.9969	0.9984	1	2	2	2	0	0	0	1	0	0	0	0	0	0	0	0	0	0	0	0	0	1	0	0	0	0	0	0	0	0	0	1	0	0	0	0	0	0	0	0
ProteinCenter:sp_canonical|Q3V3R4	ProteinCenter:sp_canonical|Q3V3R4 Integrin alpha-1 [OS=Mus musculus]	ProteinCenter:sp_canonical|Q3V3R4 Integrin alpha-1 [OS=Mus musculus]		1179			ProteinCenter:sp_canonical|Q3V3R4 Integrin alpha-1 [OS=Mus musculus]	1	0.999	5	12	12	12	0	0	0	0	0	0	0	0	1	1	1	1	0	0	0	0	0	0	2	1	2	2	1	0	0	0	0	0	0	0	0	0	1	1	1	1
ProteinCenter:sp_canonical|Q3V4B5	ProteinCenter:sp_canonical|Q3V4B5 COMM domain-containing protein 6 [OS=Mus musculus]	ProteinCenter:sp_canonical|Q3V4B5 COMM domain-containing protein 6 [OS=Mus musculus]		87			ProteinCenter:sp_canonical|Q3V4B5 COMM domain-containing protein 6 [OS=Mus musculus]	0.8395	0.9914	1	1	1	1	0	0	0	0	0	0	0	0	0	0	0	0	0	0	0	0	0	0	0	0	1	0	0	0	0	0	0	0	0	0	0	0	0	0	0	0
ProteinCenter:sp_canonical|Q45VK7	ProteinCenter:sp_canonical|Q45VK7 Cytoplasmic dynein 2 heavy chain 1 [OS=Mus musculus]	ProteinCenter:sp_canonical|Q45VK7 Cytoplasmic dynein 2 heavy chain 1 [OS=Mus musculus]		4306			ProteinCenter:sp_canonical|Q45VK7 Cytoplasmic dynein 2 heavy chain 1 [OS=Mus musculus]	1	0.999	2	8	8	8	0	0	0	0	0	0	1	1	1	1	0	0	0	0	0	0	0	0	2	1	1	0	0	0	0	0	0	0	0	0	1	1	1	1	0	0
ProteinCenter:sp_canonical|Q4KML4	ProteinCenter:sp_canonical|Q4KML4 Costars family protein ABRACL [OS=Mus musculus]	ProteinCenter:sp_canonical|Q4KML4 Costars family protein ABRACL [OS=Mus musculus]		81			ProteinCenter:sp_canonical|Q4KML4 Costars family protein ABRACL [OS=Mus musculus]	0.9999	0.9989	2	2	2	2	0	0	0	0	0	0	1	1	0	0	0	0	0	0	0	0	0	0	0	0	0	0	0	0	0	0	0	0	0	0	1	1	0	0	0	0
ProteinCenter:sp_canonical|Q501J6	ProteinCenter:sp_canonical|Q501J6 Probable ATP-dependent RNA helicase DDX17 [OS=Mus musculus]	ProteinCenter:sp_canonical|Q501J6 Probable ATP-dependent RNA helicase DDX17 [OS=Mus musculus]		650			ProteinCenter:sp_canonical|Q501J6 Probable ATP-dependent RNA helicase DDX17 [OS=Mus musculus]	0.9984	0.999	5	1	1	22	0	0	0	0	0	0	0	0	0	0	0	0	0	0	0	0	0	0	0	1	0	0	0	0	0	0	0	0	0	0	0	0	0	0	0	0
ProteinCenter:sp_canonical|Q505D1	ProteinCenter:sp_canonical|Q505D1 Serine/threonine-protein phosphatase 6 regulatory ankyrin repeat subunit A [OS=Mus musculus]	ProteinCenter:sp_canonical|Q505D1 Serine/threonine-protein phosphatase 6 regulatory ankyrin repeat subunit A [OS=Mus musculus]		1053			ProteinCenter:sp_canonical|Q505D1 Serine/threonine-protein phosphatase 6 regulatory ankyrin repeat subunit A [OS=Mus musculus]	0.9952	0.9968	2	2	2	2	0	0	0	0	0	0	0	1	0	0	0	0	0	0	0	0	0	0	1	0	0	0	0	0	0	0	0	0	0	0	0	1	0	0	0	0
ProteinCenter:sp_canonical|Q571I9	ProteinCenter:sp_canonical|Q571I9 Aldehyde dehydrogenase family 16 member A1 [OS=Mus musculus]	ProteinCenter:sp_canonical|Q571I9 Aldehyde dehydrogenase family 16 member A1 [OS=Mus musculus]		802			ProteinCenter:sp_canonical|Q571I9 Aldehyde dehydrogenase family 16 member A1 [OS=Mus musculus]	1	0.999	7	43	43	43	0	0	0	0	0	0	4	3	5	4	0	3	0	0	0	0	0	0	3	4	0	5	6	6	0	0	0	0	0	0	4	3	5	4	0	3
ProteinCenter:sp_canonical|Q58A65	ProteinCenter:sp_canonical|Q58A65 C-Jun-amino-terminal kinase-interacting protein 4 [OS=Mus musculus]	ProteinCenter:sp_canonical|Q58A65 C-Jun-amino-terminal kinase-interacting protein 4 [OS=Mus musculus]		1321			ProteinCenter:sp_canonical|Q58A65 C-Jun-amino-terminal kinase-interacting protein 4 [OS=Mus musculus]	1	0.9989	3	2	2	3	0	0	0	0	0	0	0	0	0	0	0	0	0	0	0	0	0	0	1	0	0	0	1	0	0	0	0	0	0	0	0	0	0	0	0	0
ProteinCenter:sp_canonical|Q5FW60	ProteinCenter:sp_canonical|Q5FW60 Major urinary protein 20 [OS=Mus musculus]	ProteinCenter:sp_canonical|Q5FW60 Major urinary protein 20 [OS=Mus musculus]		181			ProteinCenter:sp_canonical|Q5FW60 Major urinary protein 20 [OS=Mus musculus]	1	0.9987	4	23	2	23	2	1	1	4	4	3	2	1	1	2	1	1	0	0	0	0	0	0	0	0	0	0	0	0	0	0	0	1	0	0	0	0	0	1	0	0
ProteinCenter:sp_canonical|Q5FWK3	ProteinCenter:sp_canonical|Q5FWK3 Rho GTPase-activating protein 1 [OS=Mus musculus]	ProteinCenter:sp_canonical|Q5FWK3 Rho GTPase-activating protein 1 [OS=Mus musculus]		439			ProteinCenter:sp_canonical|Q5FWK3 Rho GTPase-activating protein 1 [OS=Mus musculus]	1	0.999	3	7	7	7	0	0	0	0	0	0	1	0	0	2	1	1	0	0	0	0	0	0	1	0	0	1	0	0	0	0	0	0	0	0	1	0	0	2	1	1
ProteinCenter:sp_canonical|Q5SQX6	ProteinCenter:sp_canonical|Q5SQX6 Cytoplasmic FMR1-interacting protein 2 [OS=Mus musculus]	ProteinCenter:sp_canonical|Q5SQX6 Cytoplasmic FMR1-interacting protein 2 [OS=Mus musculus]		1253			ProteinCenter:sp_canonical|Q5SQX6 Cytoplasmic FMR1-interacting protein 2 [OS=Mus musculus]	1	0.999	4	8	1	8	0	0	0	0	0	0	1	0	0	3	2	1	0	0	0	0	0	0	1	0	0	0	0	0	0	0	0	0	0	0	0	0	0	1	0	0
ProteinCenter:sp_canonical|Q5SSH7	ProteinCenter:sp_canonical|Q5SSH7 Zinc finger ZZ-type and EF-hand domain-containing protein 1 [OS=Mus musculus]	ProteinCenter:sp_canonical|Q5SSH7 Zinc finger ZZ-type and EF-hand domain-containing protein 1 [OS=Mus musculus]		2924			ProteinCenter:sp_canonical|Q5SSH7 Zinc finger ZZ-type and EF-hand domain-containing protein 1 [OS=Mus musculus]	0.9783	0.999	1	12	12	12	0	0	0	0	0	0	1	1	1	1	1	1	0	0	0	0	0	0	1	1	1	1	1	1	0	0	0	0	0	0	1	1	1	1	1	1
ProteinCenter:sp_canonical|Q5SSW2	ProteinCenter:sp_canonical|Q5SSW2 Proteasome activator complex subunit 4 [OS=Mus musculus]	ProteinCenter:sp_canonical|Q5SSW2 Proteasome activator complex subunit 4 [OS=Mus musculus]		1843			ProteinCenter:sp_canonical|Q5SSW2 Proteasome activator complex subunit 4 [OS=Mus musculus]	1	0.999	2	11	11	11	0	0	0	0	0	0	1	1	1	1	1	1	0	0	0	0	0	0	1	2	1	0	0	1	0	0	0	0	0	0	1	1	1	1	1	1
ProteinCenter:sp_canonical|Q5SUQ9	ProteinCenter:sp_canonical|Q5SUQ9 CST complex subunit CTC1 [OS=Mus musculus]	ProteinCenter:sp_canonical|Q5SUQ9 CST complex subunit CTC1 [OS=Mus musculus]		1212			ProteinCenter:sp_canonical|Q5SUQ9 CST complex subunit CTC1 [OS=Mus musculus]	0.9783	0.999	1	11	11	11	0	0	0	0	0	0	1	1	1	1	1	1	0	0	0	0	0	0	1	1	1	1	0	1	0	0	0	0	0	0	1	1	1	1	1	1
ProteinCenter:sp_canonical|Q5SUR0	ProteinCenter:sp_canonical|Q5SUR0 Phosphoribosylformylglycinamidine synthase [OS=Mus musculus]	ProteinCenter:sp_canonical|Q5SUR0 Phosphoribosylformylglycinamidine synthase [OS=Mus musculus]		1337			ProteinCenter:sp_canonical|Q5SUR0 Phosphoribosylformylglycinamidine synthase [OS=Mus musculus]	1	0.9922	2	14	14	14	0	0	0	0	0	0	1	1	1	1	1	2	0	0	0	0	0	0	1	2	1	1	1	1	0	0	0	0	0	0	1	1	1	1	1	2
ProteinCenter:sp_canonical|Q5SW19	ProteinCenter:sp_canonical|Q5SW19 Clustered mitochondria protein homolog [OS=Mus musculus]	ProteinCenter:sp_canonical|Q5SW19 Clustered mitochondria protein homolog [OS=Mus musculus]		1315			ProteinCenter:sp_canonical|Q5SW19 Clustered mitochondria protein homolog [OS=Mus musculus]	1	0.999	5	10	10	10	0	0	0	0	0	0	1	0	2	1	1	0	0	0	0	0	0	0	1	1	2	1	0	0	0	0	0	0	0	0	1	0	2	1	1	0
ProteinCenter:sp_canonical|Q5SWU9	ProteinCenter:sp_canonical|Q5SWU9 Acetyl-CoA carboxylase 1 [OS=Mus musculus]	ProteinCenter:sp_canonical|Q5SWU9 Acetyl-CoA carboxylase 1 [OS=Mus musculus]		2345			ProteinCenter:sp_canonical|Q5SWU9 Acetyl-CoA carboxylase 1 [OS=Mus musculus]	1	0.999	15	62	24	62	0	0	0	0	0	0	9	4	7	5	8	4	0	1	0	1	0	0	5	3	3	6	2	4	0	0	0	0	0	0	5	2	1	1	2	0
ProteinCenter:sp_canonical|Q5SWY8	ProteinCenter:sp_canonical|Q5SWY8 Sodium/glucose cotransporter 5 [OS=Mus musculus]	ProteinCenter:sp_canonical|Q5SWY8 Sodium/glucose cotransporter 5 [OS=Mus musculus]		596			ProteinCenter:sp_canonical|Q5SWY8 Sodium/glucose cotransporter 5 [OS=Mus musculus]	1	0.999	2	7	7	7	2	0	1	0	1	0	0	0	0	0	1	0	1	0	1	0	0	0	0	0	0	0	0	0	2	0	1	0	1	0	0	0	0	0	1	0
ProteinCenter:sp_canonical|Q5SYD0	ProteinCenter:sp_canonical|Q5SYD0 Unconventional myosin-Id [OS=Mus musculus]	ProteinCenter:sp_canonical|Q5SYD0 Unconventional myosin-Id [OS=Mus musculus]		1006			ProteinCenter:sp_canonical|Q5SYD0 Unconventional myosin-Id [OS=Mus musculus]	0.9994	0.9976	3	2	2	3	0	1	0	0	0	0	0	0	0	0	0	0	0	0	0	0	0	0	0	0	0	0	1	0	0	1	0	0	0	0	0	0	0	0	0	0
ProteinCenter:sp_canonical|Q5SYL3	ProteinCenter:sp_canonical|Q5SYL3 Protein KIAA0100 [OS=Mus musculus]	ProteinCenter:sp_canonical|Q5SYL3 Protein KIAA0100 [OS=Mus musculus]		2234			ProteinCenter:sp_canonical|Q5SYL3 Protein KIAA0100 [OS=Mus musculus]	0.9507	0.9977	1	2	2	2	0	0	0	0	0	0	0	0	0	1	0	0	0	0	0	0	0	0	0	0	1	0	0	0	0	0	0	0	0	0	0	0	0	1	0	0
ProteinCenter:sp_canonical|Q5U5V2	ProteinCenter:sp_canonical|Q5U5V2 Hydroxylysine kinase [OS=Mus musculus]	ProteinCenter:sp_canonical|Q5U5V2 Hydroxylysine kinase [OS=Mus musculus]		376			ProteinCenter:sp_canonical|Q5U5V2 Hydroxylysine kinase [OS=Mus musculus]	1	0.999	5	14	14	14	1	1	1	0	0	0	0	0	0	0	0	0	1	0	0	0	2	1	2	2	1	1	0	1	1	1	1	0	0	0	0	0	0	0	0	0
ProteinCenter:sp_canonical|Q5XJY5	ProteinCenter:sp_canonical|Q5XJY5 Coatomer subunit delta [OS=Mus musculus]	ProteinCenter:sp_canonical|Q5XJY5 Coatomer subunit delta [OS=Mus musculus]		511			ProteinCenter:sp_canonical|Q5XJY5 Coatomer subunit delta [OS=Mus musculus]	1	0.999	4	9	9	9	0	0	0	0	0	0	0	0	2	1	0	0	0	0	0	0	0	0	1	1	3	1	0	0	0	0	0	0	0	0	0	0	2	1	0	0
ProteinCenter:sp_canonical|Q60519	ProteinCenter:sp_canonical|Q60519 Semaphorin-5B [OS=Mus musculus]	ProteinCenter:sp_canonical|Q60519 Semaphorin-5B [OS=Mus musculus]		1093			ProteinCenter:sp_canonical|Q60519 Semaphorin-5B [OS=Mus musculus]	0.7826	0.9876	1	1	1	1	0	0	0	0	0	0	0	0	0	0	1	0	0	0	0	0	0	0	0	0	0	0	0	0	0	0	0	0	0	0	0	0	0	0	1	0
ProteinCenter:sp_canonical|Q60575	ProteinCenter:sp_canonical|Q60575 Kinesin-like protein KIF1B [OS=Mus musculus]	ProteinCenter:sp_canonical|Q60575 Kinesin-like protein KIF1B [OS=Mus musculus]		1816			ProteinCenter:sp_canonical|Q60575 Kinesin-like protein KIF1B [OS=Mus musculus]	0.9932	0.9988	1	1	0	1	0	0	0	0	0	0	0	0	0	1	0	0	0	0	0	0	0	0	0	0	0	0	0	0	0	0	0	0	0	0	0	0	0	0	0	0
ProteinCenter:sp_canonical|Q60597	ProteinCenter:sp_canonical|Q60597 2-oxoglutarate dehydrogenase complex component E1 [OS=Mus musculus]	ProteinCenter:sp_canonical|Q60597 2-oxoglutarate dehydrogenase complex component E1 [OS=Mus musculus]		1023			ProteinCenter:sp_canonical|Q60597 2-oxoglutarate dehydrogenase complex component E1 [OS=Mus musculus]	1	0.999	6	12	12	12	1	0	0	1	0	1	0	0	0	0	0	0	1	1	3	1	2	1	0	0	0	0	0	0	1	0	0	1	0	1	0	0	0	0	0	0
ProteinCenter:sp_canonical|Q60604	ProteinCenter:sp_canonical|Q60604 Scinderin [OS=Mus musculus]	ProteinCenter:sp_canonical|Q60604 Scinderin [OS=Mus musculus]		715			ProteinCenter:sp_canonical|Q60604 Scinderin [OS=Mus musculus]	1	0.999	4	14	14	14	0	0	0	1	1	0	1	1	1	1	2	3	1	1	0	0	1	0	0	0	0	0	0	0	0	0	0	1	1	0	1	1	1	1	2	3
ProteinCenter:sp_canonical|Q60605	ProteinCenter:sp_canonical|Q60605 Myosin light polypeptide 6 [OS=Mus musculus]	ProteinCenter:sp_canonical|Q60605 Myosin light polypeptide 6 [OS=Mus musculus]		151			ProteinCenter:sp_canonical|Q60605 Myosin light polypeptide 6 [OS=Mus musculus]	1	0.999	9	101	69	101	2	0	1	1	1	2	9	9	9	9	9	9	1	1	1	1	1	2	5	7	6	6	5	4	1	0	1	1	1	1	6	6	7	6	6	6
ProteinCenter:sp_canonical|Q60648	ProteinCenter:sp_canonical|Q60648 Ganglioside GM2 activator [OS=Mus musculus]	ProteinCenter:sp_canonical|Q60648 Ganglioside GM2 activator [OS=Mus musculus]		193			ProteinCenter:sp_canonical|Q60648 Ganglioside GM2 activator [OS=Mus musculus]	1	0.999	2	6	6	6	0	0	0	0	0	1	0	0	0	0	0	0	1	2	1	1	0	0	0	0	0	0	0	0	0	0	0	0	0	1	0	0	0	0	0	0
ProteinCenter:sp_canonical|Q60675	ProteinCenter:sp_canonical|Q60675 Laminin subunit alpha-2 [OS=Mus musculus]	ProteinCenter:sp_canonical|Q60675 Laminin subunit alpha-2 [OS=Mus musculus]		3118			ProteinCenter:sp_canonical|Q60675 Laminin subunit alpha-2 [OS=Mus musculus]	1	0.999	10	30	30	30	5	2	1	2	4	4	0	0	0	0	0	0	1	4	1	2	2	2	0	0	0	0	0	0	5	2	1	2	4	4	0	0	0	0	0	0
ProteinCenter:sp_canonical|Q60676	ProteinCenter:sp_canonical|Q60676 Serine/threonine-protein phosphatase 5 [OS=Mus musculus]	ProteinCenter:sp_canonical|Q60676 Serine/threonine-protein phosphatase 5 [OS=Mus musculus]		499			ProteinCenter:sp_canonical|Q60676 Serine/threonine-protein phosphatase 5 [OS=Mus musculus]	1	0.9989	3	4	4	4	0	0	0	0	1	0	0	1	0	0	0	2	0	0	0	0	0	0	0	0	0	0	0	0	0	0	0	0	1	0	0	1	0	0	0	2
ProteinCenter:sp_canonical|Q60692	ProteinCenter:sp_canonical|Q60692 Proteasome subunit beta type-6 [OS=Mus musculus]	ProteinCenter:sp_canonical|Q60692 Proteasome subunit beta type-6 [OS=Mus musculus]		238			ProteinCenter:sp_canonical|Q60692 Proteasome subunit beta type-6 [OS=Mus musculus]	1	0.999	5	155	155	155	7	8	9	8	8	7	6	5	5	5	4	4	6	9	9	7	9	8	3	6	6	6	4	6	7	8	9	8	8	7	6	5	5	5	4	4
ProteinCenter:sp_canonical|Q60714	ProteinCenter:sp_canonical|Q60714 Long-chain fatty acid transport protein 1 [OS=Mus musculus]	ProteinCenter:sp_canonical|Q60714 Long-chain fatty acid transport protein 1 [OS=Mus musculus]		646			ProteinCenter:sp_canonical|Q60714 Long-chain fatty acid transport protein 1 [OS=Mus musculus]	0.9782	0.999	1	1	1	1	0	0	0	0	0	0	1	0	0	0	0	0	0	0	0	0	0	0	0	0	0	0	0	0	0	0	0	0	0	0	1	0	0	0	0	0
ProteinCenter:sp_canonical|Q60749	ProteinCenter:sp_canonical|Q60749 KH domain-containing, RNA-binding, signal transduction-associated protein 1 [OS=Mus musculus]	ProteinCenter:sp_canonical|Q60749 KH domain-containing, RNA-binding, signal transduction-associated protein 1 [OS=Mus musculus]		443			ProteinCenter:sp_canonical|Q60749 KH domain-containing, RNA-binding, signal transduction-associated protein 1 [OS=Mus musculus]	1	0.999	3	3	1	3	0	0	0	0	0	0	0	0	0	1	0	0	0	0	0	0	0	0	0	0	1	1	0	0	0	0	0	0	0	0	0	0	0	1	0	0
ProteinCenter:sp_canonical|Q60770	ProteinCenter:sp_canonical|Q60770 Syntaxin-binding protein 3 [OS=Mus musculus]	ProteinCenter:sp_canonical|Q60770 Syntaxin-binding protein 3 [OS=Mus musculus]		592			ProteinCenter:sp_canonical|Q60770 Syntaxin-binding protein 3 [OS=Mus musculus]	1	0.999	1	18	18	18	0	0	0	0	0	0	1	2	1	1	2	2	0	0	0	0	0	0	1	2	3	1	0	2	0	0	0	0	0	0	1	2	1	1	2	2
ProteinCenter:sp_canonical|Q60825	ProteinCenter:sp_canonical|Q60825 Sodium-dependent phosphate transport protein 2A [OS=Mus musculus]	ProteinCenter:sp_canonical|Q60825 Sodium-dependent phosphate transport protein 2A [OS=Mus musculus]		637			ProteinCenter:sp_canonical|Q60825 Sodium-dependent phosphate transport protein 2A [OS=Mus musculus]	1	0.999	6	14	12	14	0	0	0	0	0	0	0	0	0	1	3	2	0	0	0	0	0	0	1	4	1	0	2	0	0	0	0	0	0	0	0	0	0	1	2	1
ProteinCenter:sp_canonical|Q60847	ProteinCenter:sp_canonical|Q60847 Collagen alpha-1(XII) chain [OS=Mus musculus]	ProteinCenter:sp_canonical|Q60847 Collagen alpha-1(XII) chain [OS=Mus musculus]		3120			ProteinCenter:sp_canonical|Q60847 Collagen alpha-1(XII) chain [OS=Mus musculus]	1	0.999	5	7	7	7	1	0	1	4	1	0	0	0	0	0	0	0	0	0	0	0	0	0	0	0	0	0	0	0	1	0	1	4	1	0	0	0	0	0	0	0
ProteinCenter:sp_canonical|Q60854	ProteinCenter:sp_canonical|Q60854 Serpin B6 [OS=Mus musculus]	ProteinCenter:sp_canonical|Q60854 Serpin B6 [OS=Mus musculus]		378			ProteinCenter:sp_canonical|Q60854 Serpin B6 [OS=Mus musculus]	1	0.999	2	5	5	5	0	0	0	0	0	0	1	1	2	0	0	1	0	0	0	0	0	0	0	0	0	0	0	0	0	0	0	0	0	0	1	1	2	0	0	1
ProteinCenter:sp_canonical|Q60864	ProteinCenter:sp_canonical|Q60864 Stress-induced-phosphoprotein 1 [OS=Mus musculus]	ProteinCenter:sp_canonical|Q60864 Stress-induced-phosphoprotein 1 [OS=Mus musculus]		543			ProteinCenter:sp_canonical|Q60864 Stress-induced-phosphoprotein 1 [OS=Mus musculus]	1	0.999	9	44	44	44	0	0	0	0	0	0	3	4	4	3	5	4	0	0	0	0	0	0	3	5	4	4	1	4	0	0	0	0	0	0	3	4	4	3	5	4
ProteinCenter:sp_canonical|Q60865	ProteinCenter:sp_canonical|Q60865 Caprin-1 [OS=Mus musculus]	ProteinCenter:sp_canonical|Q60865 Caprin-1 [OS=Mus musculus]		707			ProteinCenter:sp_canonical|Q60865 Caprin-1 [OS=Mus musculus]	1	0.999	3	12	12	12	0	0	1	0	1	0	0	0	1	0	0	0	0	2	2	0	1	0	0	0	0	1	2	1	0	0	1	0	1	0	0	0	1	0	0	0
ProteinCenter:sp_canonical|Q60866	ProteinCenter:sp_canonical|Q60866 Phosphotriesterase-related protein [OS=Mus musculus]	ProteinCenter:sp_canonical|Q60866 Phosphotriesterase-related protein [OS=Mus musculus]		349			ProteinCenter:sp_canonical|Q60866 Phosphotriesterase-related protein [OS=Mus musculus]	1	0.999	10	30	21	30	1	0	0	2	1	0	0	0	0	0	0	1	0	0	0	1	2	2	5	3	6	2	1	3	0	0	0	2	1	0	0	0	0	0	0	1
ProteinCenter:sp_canonical|Q60870	ProteinCenter:sp_canonical|Q60870 Receptor expression-enhancing protein 5 [OS=Mus musculus]	ProteinCenter:sp_canonical|Q60870 Receptor expression-enhancing protein 5 [OS=Mus musculus]		185			ProteinCenter:sp_canonical|Q60870 Receptor expression-enhancing protein 5 [OS=Mus musculus]	1	0.999	4	42	42	42	0	0	0	0	0	0	4	3	3	4	3	4	0	0	0	0	0	0	5	4	3	3	3	3	0	0	0	0	0	0	4	3	3	4	3	4
ProteinCenter:sp_canonical|Q60872	ProteinCenter:sp_canonical|Q60872 Eukaryotic translation initiation factor 1A [OS=Mus musculus]	ProteinCenter:sp_canonical|Q60872 Eukaryotic translation initiation factor 1A [OS=Mus musculus]		144			ProteinCenter:sp_canonical|Q60872 Eukaryotic translation initiation factor 1A [OS=Mus musculus]	0.9739	0.9988	1	3	0	3	0	0	0	0	0	0	0	0	0	0	1	0	0	0	0	0	0	0	0	0	1	1	0	0	0	0	0	0	0	0	0	0	0	0	0	0
ProteinCenter:sp_canonical|Q60928	ProteinCenter:sp_canonical|Q60928 Glutathione hydrolase 1 proenzyme [OS=Mus musculus]	ProteinCenter:sp_canonical|Q60928 Glutathione hydrolase 1 proenzyme [OS=Mus musculus]		568			ProteinCenter:sp_canonical|Q60928 Glutathione hydrolase 1 proenzyme [OS=Mus musculus]	1	0.999	20	414	414	414	20	18	19	19	21	21	20	19	16	17	18	17	13	15	13	10	14	11	16	21	23	19	15	19	20	18	19	19	21	21	20	19	16	17	18	17
ProteinCenter:sp_canonical|Q60930	ProteinCenter:sp_canonical|Q60930 Voltage-dependent anion-selective channel protein 2 [OS=Mus musculus]	ProteinCenter:sp_canonical|Q60930 Voltage-dependent anion-selective channel protein 2 [OS=Mus musculus]		295			ProteinCenter:sp_canonical|Q60930 Voltage-dependent anion-selective channel protein 2 [OS=Mus musculus]	1	0.999	7	42	42	58	0	0	0	0	0	0	2	3	2	3	4	5	0	0	0	0	0	0	4	4	6	4	0	5	0	0	0	0	0	0	2	3	2	3	4	5
ProteinCenter:sp_canonical|Q60931	ProteinCenter:sp_canonical|Q60931 Voltage-dependent anion-selective channel protein 3 [OS=Mus musculus]	ProteinCenter:sp_canonical|Q60931 Voltage-dependent anion-selective channel protein 3 [OS=Mus musculus]		283			ProteinCenter:sp_canonical|Q60931 Voltage-dependent anion-selective channel protein 3 [OS=Mus musculus]	1	0.999	7	13	13	31	0	0	0	0	0	0	0	0	1	1	1	0	0	0	0	0	0	0	1	3	1	1	3	1	0	0	0	0	0	0	0	0	1	1	1	0
ProteinCenter:sp_canonical|Q60932	ProteinCenter:sp_canonical|Q60932 Voltage-dependent anion-selective channel protein 1 [OS=Mus musculus]	ProteinCenter:sp_canonical|Q60932 Voltage-dependent anion-selective channel protein 1 [OS=Mus musculus]		296			ProteinCenter:sp_canonical|Q60932 Voltage-dependent anion-selective channel protein 1 [OS=Mus musculus]	1	0.999	12	75	57	75	0	0	0	0	0	0	4	3	6	7	7	6	0	0	0	0	0	0	6	10	7	6	5	8	0	0	0	0	0	0	3	2	5	6	6	4
ProteinCenter:sp_canonical|Q60936	ProteinCenter:sp_canonical|Q60936 Atypical kinase COQ8A, mitochondrial [OS=Mus musculus]	ProteinCenter:sp_canonical|Q60936 Atypical kinase COQ8A, mitochondrial [OS=Mus musculus]		645			ProteinCenter:sp_canonical|Q60936 Atypical kinase COQ8A, mitochondrial [OS=Mus musculus]	0.9782	0.999	1	2	2	2	0	0	0	0	0	0	0	0	0	0	0	1	0	0	0	0	0	0	1	0	0	0	0	0	0	0	0	0	0	0	0	0	0	0	0	1
ProteinCenter:sp_canonical|Q60967	ProteinCenter:sp_canonical|Q60967 Bifunctional 3'-phosphoadenosine 5'-phosphosulfate synthase 1 [OS=Mus musculus]	ProteinCenter:sp_canonical|Q60967 Bifunctional 3'-phosphoadenosine 5'-phosphosulfate synthase 1 [OS=Mus musculus]		624			ProteinCenter:sp_canonical|Q60967 Bifunctional 3'-phosphoadenosine 5'-phosphosulfate synthase 1 [OS=Mus musculus]	1	0.999	1	5	5	5	0	0	0	0	0	0	0	0	0	2	1	0	0	0	0	0	0	0	0	1	1	0	0	0	0	0	0	0	0	0	0	0	0	2	1	0
ProteinCenter:sp_canonical|Q60972	ProteinCenter:sp_canonical|Q60972 Histone-binding protein RBBP4 [OS=Mus musculus]	ProteinCenter:sp_canonical|Q60972 Histone-binding protein RBBP4 [OS=Mus musculus]		425			ProteinCenter:sp_canonical|Q60972 Histone-binding protein RBBP4 [OS=Mus musculus]	1	0.999	2	12	0	12	0	0	0	0	0	0	1	1	1	1	1	1	1	0	1	0	0	0	1	1	1	0	0	1	0	0	0	0	0	0	0	0	0	0	0	0
ProteinCenter:sp_canonical|Q60991	ProteinCenter:sp_canonical|Q60991 Cytochrome P450 7B1 [OS=Mus musculus]	ProteinCenter:sp_canonical|Q60991 Cytochrome P450 7B1 [OS=Mus musculus]		507			ProteinCenter:sp_canonical|Q60991 Cytochrome P450 7B1 [OS=Mus musculus]	1	0.999	5	48	48	48	1	0	0	0	0	0	3	3	3	4	4	4	1	0	0	3	0	0	3	3	3	5	4	4	1	0	0	0	0	0	3	3	3	4	4	4
ProteinCenter:sp_canonical|Q60994	ProteinCenter:sp_canonical|Q60994 Adiponectin [OS=Mus musculus]	ProteinCenter:sp_canonical|Q60994 Adiponectin [OS=Mus musculus]		247			ProteinCenter:sp_canonical|Q60994 Adiponectin [OS=Mus musculus]	0.9764	0.9989	1	2	2	2	0	1	0	0	0	1	0	0	0	0	0	0	0	0	0	0	0	0	0	0	0	0	0	0	0	1	0	0	0	1	0	0	0	0	0	0
ProteinCenter:sp_canonical|Q61001	ProteinCenter:sp_canonical|Q61001 Laminin subunit alpha-5 [OS=Mus musculus]	ProteinCenter:sp_canonical|Q61001 Laminin subunit alpha-5 [OS=Mus musculus]		3718			ProteinCenter:sp_canonical|Q61001 Laminin subunit alpha-5 [OS=Mus musculus]	1	0.999	5	12	12	12	0	1	0	3	3	1	0	0	0	0	0	0	1	0	1	1	0	1	0	0	0	0	0	0	0	1	0	3	3	1	0	0	0	0	0	0
ProteinCenter:sp_canonical|Q61017	ProteinCenter:sp_canonical|Q61017 Guanine nucleotide-binding protein G(I)/G(S)/G(O) subunit gamma-T2 [OS=Mus musculus]	ProteinCenter:sp_canonical|Q61017 Guanine nucleotide-binding protein G(I)/G(S)/G(O) subunit gamma-T2 [OS=Mus musculus]		69			ProteinCenter:sp_canonical|Q61017 Guanine nucleotide-binding protein G(I)/G(S)/G(O) subunit gamma-T2 [OS=Mus musculus]	0.8534	0.9923	1	2	2	2	0	0	0	0	0	0	0	1	0	0	0	0	0	0	0	0	0	0	1	0	0	0	0	0	0	0	0	0	0	0	0	1	0	0	0	0
ProteinCenter:sp_canonical|Q61081	ProteinCenter:sp_canonical|Q61081 Hsp90 co-chaperone Cdc37 [OS=Mus musculus]	ProteinCenter:sp_canonical|Q61081 Hsp90 co-chaperone Cdc37 [OS=Mus musculus]		379			ProteinCenter:sp_canonical|Q61081 Hsp90 co-chaperone Cdc37 [OS=Mus musculus]	0.9997	0.9977	1	2	2	2	0	0	0	0	0	0	0	0	0	0	1	0	0	0	0	0	0	0	0	1	0	0	0	0	0	0	0	0	0	0	0	0	0	0	1	0
ProteinCenter:sp_canonical|Q61129	ProteinCenter:sp_canonical|Q61129 Complement factor I [OS=Mus musculus]	ProteinCenter:sp_canonical|Q61129 Complement factor I [OS=Mus musculus]		603			ProteinCenter:sp_canonical|Q61129 Complement factor I [OS=Mus musculus]	0.9478	0.9975	1	3	3	3	0	0	0	1	1	1	0	0	0	0	0	0	0	0	0	0	0	0	0	0	0	0	0	0	0	0	0	1	1	1	0	0	0	0	0	0
ProteinCenter:sp_canonical|Q61133	ProteinCenter:sp_canonical|Q61133 Glutathione S-transferase theta-2 [OS=Mus musculus]	ProteinCenter:sp_canonical|Q61133 Glutathione S-transferase theta-2 [OS=Mus musculus]		244			ProteinCenter:sp_canonical|Q61133 Glutathione S-transferase theta-2 [OS=Mus musculus]	0.9977	0.999	1	17	17	17	1	1	2	0	0	1	0	0	0	0	0	0	1	1	2	3	2	3	0	0	0	0	0	0	1	1	2	0	0	1	0	0	0	0	0	0
ProteinCenter:sp_canonical|Q61147	ProteinCenter:sp_canonical|Q61147 Ceruloplasmin [OS=Mus musculus]	ProteinCenter:sp_canonical|Q61147 Ceruloplasmin [OS=Mus musculus]		1061			ProteinCenter:sp_canonical|Q61147 Ceruloplasmin [OS=Mus musculus]	1	0.999	9	50	50	50	1	6	5	5	6	5	1	1	2	0	1	1	1	1	1	3	2	2	0	3	1	1	1	0	1	6	5	5	6	5	1	1	2	0	1	1
ProteinCenter:sp_canonical|Q61151	ProteinCenter:sp_canonical|Q61151 Serine/threonine-protein phosphatase 2A 56 kDa regulatory subunit epsilon isoform [OS=Mus musculus]	ProteinCenter:sp_canonical|Q61151 Serine/threonine-protein phosphatase 2A 56 kDa regulatory subunit epsilon isoform [OS=Mus musculus]		467			ProteinCenter:sp_canonical|Q61151 Serine/threonine-protein phosphatase 2A 56 kDa regulatory subunit epsilon isoform [OS=Mus musculus]	1	0.9975	2	11	11	11	0	0	0	0	0	0	0	2	0	2	1	1	0	0	0	0	0	0	1	0	2	0	0	2	0	0	0	0	0	0	0	2	0	2	1	1
ProteinCenter:sp_canonical|Q61171	ProteinCenter:sp_canonical|Q61171 Peroxiredoxin-2 [OS=Mus musculus]	ProteinCenter:sp_canonical|Q61171 Peroxiredoxin-2 [OS=Mus musculus]		198			ProteinCenter:sp_canonical|Q61171 Peroxiredoxin-2 [OS=Mus musculus]	1	0.999	6	402	392	402	21	20	21	23	24	25	16	20	10	13	11	9	14	14	16	13	15	13	24	22	15	20	9	14	21	20	21	23	23	25	16	20	9	13	10	8
ProteinCenter:sp_canonical|Q61187	ProteinCenter:sp_canonical|Q61187 Tumor susceptibility gene 101 protein [OS=Mus musculus]	ProteinCenter:sp_canonical|Q61187 Tumor susceptibility gene 101 protein [OS=Mus musculus]		391			ProteinCenter:sp_canonical|Q61187 Tumor susceptibility gene 101 protein [OS=Mus musculus]	0.928	0.9965	1	3	3	3	1	0	1	0	0	0	0	0	0	0	0	1	0	0	0	0	0	0	0	0	0	0	0	0	1	0	1	0	0	0	0	0	0	0	0	1
ProteinCenter:sp_canonical|Q61207	ProteinCenter:sp_canonical|Q61207 Prosaposin [OS=Mus musculus]	ProteinCenter:sp_canonical|Q61207 Prosaposin [OS=Mus musculus]		557			ProteinCenter:sp_canonical|Q61207 Prosaposin [OS=Mus musculus]	1	0.999	8	67	67	67	0	0	0	4	3	4	5	7	6	5	2	5	0	1	0	0	0	2	5	8	5	2	2	1	0	0	0	4	3	4	5	7	6	5	2	5
ProteinCenter:sp_canonical|Q61239	ProteinCenter:sp_canonical|Q61239 Protein farnesyltransferase/geranylgeranyltransferase type-1 subunit alpha [OS=Mus musculus]	ProteinCenter:sp_canonical|Q61239 Protein farnesyltransferase/geranylgeranyltransferase type-1 subunit alpha [OS=Mus musculus]		377			ProteinCenter:sp_canonical|Q61239 Protein farnesyltransferase/geranylgeranyltransferase type-1 subunit alpha [OS=Mus musculus]	0.9764	0.9989	1	1	1	1	0	0	0	0	0	0	0	0	0	0	0	0	0	0	0	0	0	0	0	0	0	0	1	0	0	0	0	0	0	0	0	0	0	0	0	0
ProteinCenter:sp_canonical|Q61249	ProteinCenter:sp_canonical|Q61249 Immunoglobulin-binding protein 1 [OS=Mus musculus]	ProteinCenter:sp_canonical|Q61249 Immunoglobulin-binding protein 1 [OS=Mus musculus]		340			ProteinCenter:sp_canonical|Q61249 Immunoglobulin-binding protein 1 [OS=Mus musculus]	0.9782	0.999	1	4	4	4	0	0	0	0	0	0	0	0	0	1	0	0	0	0	0	0	0	0	0	0	1	1	0	1	0	0	0	0	0	0	0	0	0	1	0	0
ProteinCenter:sp_canonical|Q61292	ProteinCenter:sp_canonical|Q61292 Laminin subunit beta-2 [OS=Mus musculus]	ProteinCenter:sp_canonical|Q61292 Laminin subunit beta-2 [OS=Mus musculus]		1799			ProteinCenter:sp_canonical|Q61292 Laminin subunit beta-2 [OS=Mus musculus]	1	0.9982	3	4	4	9	0	0	0	1	1	1	0	0	0	0	0	0	0	0	0	0	0	1	0	0	0	0	0	0	0	0	0	1	1	1	0	0	0	0	0	0
ProteinCenter:sp_canonical|Q61316	ProteinCenter:sp_canonical|Q61316 Heat shock 70 kDa protein 4 [OS=Mus musculus]	ProteinCenter:sp_canonical|Q61316 Heat shock 70 kDa protein 4 [OS=Mus musculus]		841			ProteinCenter:sp_canonical|Q61316 Heat shock 70 kDa protein 4 [OS=Mus musculus]	1	0.999	17	101	90	101	1	2	2	0	3	1	9	8	9	7	8	7	0	1	0	1	0	1	6	8	6	8	5	8	1	2	2	0	3	1	8	6	7	7	8	6
ProteinCenter:sp_canonical|Q61335	ProteinCenter:sp_canonical|Q61335 B-cell receptor-associated protein 31 [OS=Mus musculus]	ProteinCenter:sp_canonical|Q61335 B-cell receptor-associated protein 31 [OS=Mus musculus]		245			ProteinCenter:sp_canonical|Q61335 B-cell receptor-associated protein 31 [OS=Mus musculus]	1	0.999	9	64	64	64	0	0	0	0	0	0	5	7	6	5	7	4	0	0	0	0	0	0	4	7	5	5	2	7	0	0	0	0	0	0	5	7	6	5	7	4
ProteinCenter:sp_canonical|Q61391	ProteinCenter:sp_canonical|Q61391 Neprilysin [OS=Mus musculus]	ProteinCenter:sp_canonical|Q61391 Neprilysin [OS=Mus musculus]		750			ProteinCenter:sp_canonical|Q61391 Neprilysin [OS=Mus musculus]	1	0.999	2	28	28	28	2	0	2	2	0	1	2	2	0	2	2	2	1	1	1	0	0	1	1	2	2	0	0	2	2	0	2	2	0	1	2	2	0	2	2	2
ProteinCenter:sp_canonical|Q61425	ProteinCenter:sp_canonical|Q61425 Hydroxyacyl-coenzyme A dehydrogenase, mitochondrial [OS=Mus musculus]	ProteinCenter:sp_canonical|Q61425 Hydroxyacyl-coenzyme A dehydrogenase, mitochondrial [OS=Mus musculus]		314			ProteinCenter:sp_canonical|Q61425 Hydroxyacyl-coenzyme A dehydrogenase, mitochondrial [OS=Mus musculus]	1	0.9989	16	114	113	114	9	12	9	11	12	13	0	0	0	0	0	0	4	5	9	10	11	9	0	0	0	0	0	0	9	12	9	11	12	13	0	0	0	0	0	0
ProteinCenter:sp_canonical|Q61481	ProteinCenter:sp_canonical|Q61481 Dual specificity calcium/calmodulin-dependent 3',5'-cyclic nucleotide phosphodiesterase 1A [OS=Mus musculus]	ProteinCenter:sp_canonical|Q61481 Dual specificity calcium/calmodulin-dependent 3',5'-cyclic nucleotide phosphodiesterase 1A [OS=Mus musculus]		545			ProteinCenter:sp_canonical|Q61481 Dual specificity calcium/calmodulin-dependent 3',5'-cyclic nucleotide phosphodiesterase 1A [OS=Mus musculus]	0.9729	0.9987	1	1	1	1	0	0	0	0	0	0	0	1	0	0	0	0	0	0	0	0	0	0	0	0	0	0	0	0	0	0	0	0	0	0	0	1	0	0	0	0
ProteinCenter:sp_canonical|Q61503	ProteinCenter:sp_canonical|Q61503 5'-nucleotidase [OS=Mus musculus]	ProteinCenter:sp_canonical|Q61503 5'-nucleotidase [OS=Mus musculus]		576			ProteinCenter:sp_canonical|Q61503 5'-nucleotidase [OS=Mus musculus]	0.9812	0.9978	2	1	1	7	0	0	0	1	0	0	0	0	0	0	0	0	0	0	0	0	0	0	0	0	0	0	0	0	0	0	0	1	0	0	0	0	0	0	0	0
ProteinCenter:sp_canonical|Q61559	ProteinCenter:sp_canonical|Q61559 IgG receptor FcRn large subunit p51 [OS=Mus musculus]	ProteinCenter:sp_canonical|Q61559 IgG receptor FcRn large subunit p51 [OS=Mus musculus]		365			ProteinCenter:sp_canonical|Q61559 IgG receptor FcRn large subunit p51 [OS=Mus musculus]	0.9975	0.9985	1	5	5	5	0	0	0	0	0	0	0	0	0	1	1	1	0	0	0	0	0	0	0	0	0	1	0	1	0	0	0	0	0	0	0	0	0	1	1	1
ProteinCenter:sp_canonical|Q61584	ProteinCenter:sp_canonical|Q61584 Fragile X mental retardation syndrome-related protein 1 [OS=Mus musculus]	ProteinCenter:sp_canonical|Q61584 Fragile X mental retardation syndrome-related protein 1 [OS=Mus musculus]		677			ProteinCenter:sp_canonical|Q61584 Fragile X mental retardation syndrome-related protein 1 [OS=Mus musculus]	1	0.999	5	32	29	32	0	0	0	0	0	0	3	5	4	3	3	4	0	0	0	0	0	0	2	3	2	1	1	1	0	0	0	0	0	0	3	4	4	3	2	3
ProteinCenter:sp_canonical|Q61598	ProteinCenter:sp_canonical|Q61598 Rab GDP dissociation inhibitor beta [OS=Mus musculus]	ProteinCenter:sp_canonical|Q61598 Rab GDP dissociation inhibitor beta [OS=Mus musculus]		445			ProteinCenter:sp_canonical|Q61598 Rab GDP dissociation inhibitor beta [OS=Mus musculus]	1	0.999	10	58	54	58	4	3	2	2	2	2	1	4	2	0	0	0	1	4	5	1	4	2	4	3	4	4	1	3	4	3	2	2	2	1	1	4	2	0	0	0
ProteinCenter:sp_canonical|Q61646	ProteinCenter:sp_canonical|Q61646 Haptoglobin [OS=Mus musculus]	ProteinCenter:sp_canonical|Q61646 Haptoglobin [OS=Mus musculus]		347			ProteinCenter:sp_canonical|Q61646 Haptoglobin [OS=Mus musculus]	1	0.999	11	39	39	39	3	4	3	10	10	7	0	2	0	0	0	0	0	0	0	0	0	0	0	0	0	0	0	0	3	4	3	10	10	7	0	2	0	0	0	0
ProteinCenter:sp_canonical|Q61656	ProteinCenter:sp_canonical|Q61656 Probable ATP-dependent RNA helicase DDX5 [OS=Mus musculus]	ProteinCenter:sp_canonical|Q61656 Probable ATP-dependent RNA helicase DDX5 [OS=Mus musculus]		614			ProteinCenter:sp_canonical|Q61656 Probable ATP-dependent RNA helicase DDX5 [OS=Mus musculus]	1	0.999	11	72	51	72	0	0	0	0	0	0	5	4	8	9	6	8	0	0	0	0	0	0	5	7	7	6	2	5	0	0	0	0	0	0	3	3	6	6	4	5
ProteinCenter:sp_canonical|Q61699	ProteinCenter:sp_canonical|Q61699 Heat shock protein 105 kDa [OS=Mus musculus]	ProteinCenter:sp_canonical|Q61699 Heat shock protein 105 kDa [OS=Mus musculus]		858			ProteinCenter:sp_canonical|Q61699 Heat shock protein 105 kDa [OS=Mus musculus]	1	0.999	8	14	14	22	0	0	0	0	0	0	2	1	2	2	0	0	0	0	0	0	0	0	1	1	0	2	1	2	0	0	0	0	0	0	2	1	2	2	0	0
ProteinCenter:sp_canonical|Q61702	ProteinCenter:sp_canonical|Q61702 Inter-alpha-trypsin inhibitor heavy chain H1 [OS=Mus musculus]	ProteinCenter:sp_canonical|Q61702 Inter-alpha-trypsin inhibitor heavy chain H1 [OS=Mus musculus]		907			ProteinCenter:sp_canonical|Q61702 Inter-alpha-trypsin inhibitor heavy chain H1 [OS=Mus musculus]	1	0.9989	3	10	10	10	1	0	0	1	1	1	0	0	2	0	0	0	0	0	0	2	1	1	0	0	0	0	0	0	1	0	0	1	1	1	0	0	2	0	0	0
ProteinCenter:sp_canonical|Q61703	ProteinCenter:sp_canonical|Q61703 Inter-alpha-trypsin inhibitor heavy chain H2 [OS=Mus musculus]	ProteinCenter:sp_canonical|Q61703 Inter-alpha-trypsin inhibitor heavy chain H2 [OS=Mus musculus]		946			ProteinCenter:sp_canonical|Q61703 Inter-alpha-trypsin inhibitor heavy chain H2 [OS=Mus musculus]	0.8134	0.9897	1	1	1	1	0	0	1	0	0	0	0	0	0	0	0	0	0	0	0	0	0	0	0	0	0	0	0	0	0	0	1	0	0	0	0	0	0	0	0	0
ProteinCenter:sp_canonical|Q61704	ProteinCenter:sp_canonical|Q61704 Inter-alpha-trypsin inhibitor heavy chain H3 [OS=Mus musculus]	ProteinCenter:sp_canonical|Q61704 Inter-alpha-trypsin inhibitor heavy chain H3 [OS=Mus musculus]		889			ProteinCenter:sp_canonical|Q61704 Inter-alpha-trypsin inhibitor heavy chain H3 [OS=Mus musculus]	0.9999	0.9968	2	4	4	4	1	0	1	0	0	1	0	0	0	0	0	0	0	0	0	1	0	0	0	0	0	0	0	0	1	0	1	0	0	1	0	0	0	0	0	0
ProteinCenter:sp_canonical|Q61735	ProteinCenter:sp_canonical|Q61735 Leukocyte surface antigen CD47 [OS=Mus musculus]	ProteinCenter:sp_canonical|Q61735 Leukocyte surface antigen CD47 [OS=Mus musculus]		303			ProteinCenter:sp_canonical|Q61735 Leukocyte surface antigen CD47 [OS=Mus musculus]	0.9984	0.999	2	10	10	10	1	0	1	0	0	0	1	1	1	1	1	1	0	0	0	0	0	0	0	0	1	0	1	0	1	0	1	0	0	0	1	1	1	1	1	1
ProteinCenter:sp_canonical|Q61768	ProteinCenter:sp_canonical|Q61768 Kinesin-1 heavy chain [OS=Mus musculus]	ProteinCenter:sp_canonical|Q61768 Kinesin-1 heavy chain [OS=Mus musculus]		963			ProteinCenter:sp_canonical|Q61768 Kinesin-1 heavy chain [OS=Mus musculus]	1	0.999	31	182	125	182	1	1	0	0	0	0	16	19	16	16	17	16	0	0	0	0	0	0	16	12	11	16	9	16	1	1	0	0	0	0	10	14	8	11	14	11
ProteinCenter:sp_canonical|Q61838	ProteinCenter:sp_canonical|Q61838 Pregnancy zone protein [OS=Mus musculus]	ProteinCenter:sp_canonical|Q61838 Pregnancy zone protein [OS=Mus musculus]		1495			ProteinCenter:sp_canonical|Q61838 Pregnancy zone protein [OS=Mus musculus]	1	0.999	41	785	740	785	44	41	42	42	49	43	26	33	33	22	21	17	36	41	38	37	42	34	22	28	26	26	18	24	41	37	39	40	48	41	24	32	31	21	20	16
ProteinCenter:sp_canonical|Q61847	ProteinCenter:sp_canonical|Q61847 Meprin A subunit beta [OS=Mus musculus]	ProteinCenter:sp_canonical|Q61847 Meprin A subunit beta [OS=Mus musculus]		704			ProteinCenter:sp_canonical|Q61847 Meprin A subunit beta [OS=Mus musculus]	1	0.999	12	152	152	152	5	7	8	10	8	11	5	4	6	6	7	8	6	7	5	7	9	5	4	4	5	7	4	4	5	7	8	10	8	11	5	4	6	6	7	8
ProteinCenter:sp_canonical|Q61879	ProteinCenter:sp_canonical|Q61879 Myosin-10 [OS=Mus musculus]	ProteinCenter:sp_canonical|Q61879 Myosin-10 [OS=Mus musculus]		1976			ProteinCenter:sp_canonical|Q61879 Myosin-10 [OS=Mus musculus]	1	0.999	23	16	16	113	2	0	1	1	0	1	1	1	0	2	2	1	1	0	0	1	0	1	0	0	0	1	0	0	2	0	1	1	0	1	1	1	0	2	2	1
ProteinCenter:sp_canonical|Q61937	ProteinCenter:sp_canonical|Q61937 Nucleophosmin [OS=Mus musculus]	ProteinCenter:sp_canonical|Q61937 Nucleophosmin [OS=Mus musculus]		292			ProteinCenter:sp_canonical|Q61937 Nucleophosmin [OS=Mus musculus]	1	0.9986	5	15	15	15	0	0	0	0	0	0	0	0	1	4	2	2	0	0	0	0	0	0	3	0	1	0	1	1	0	0	0	0	0	0	0	0	1	4	2	2
ProteinCenter:sp_canonical|Q61983	ProteinCenter:sp_canonical|Q61983 Sodium-dependent phosphate transport protein 1 [OS=Mus musculus]	ProteinCenter:sp_canonical|Q61983 Sodium-dependent phosphate transport protein 1 [OS=Mus musculus]		465			ProteinCenter:sp_canonical|Q61983 Sodium-dependent phosphate transport protein 1 [OS=Mus musculus]	0.8671	0.9931	1	3	3	3	1	1	1	0	0	0	0	0	0	0	0	0	0	0	0	0	0	0	0	0	0	0	0	0	1	1	1	0	0	0	0	0	0	0	0	0
ProteinCenter:sp_canonical|Q61990	ProteinCenter:sp_canonical|Q61990 Poly(rC)-binding protein 2 [OS=Mus musculus]	ProteinCenter:sp_canonical|Q61990 Poly(rC)-binding protein 2 [OS=Mus musculus]		362			ProteinCenter:sp_canonical|Q61990 Poly(rC)-binding protein 2 [OS=Mus musculus]	1	0.9988	5	11	1	57	0	0	0	0	0	0	1	1	2	1	1	1	0	0	0	0	0	0	1	1	0	0	1	1	0	0	0	0	0	0	0	0	1	0	0	0
ProteinCenter:sp_canonical|Q62048	ProteinCenter:sp_canonical|Q62048 Astrocytic phosphoprotein PEA-15 [OS=Mus musculus]	ProteinCenter:sp_canonical|Q62048 Astrocytic phosphoprotein PEA-15 [OS=Mus musculus]		130			ProteinCenter:sp_canonical|Q62048 Astrocytic phosphoprotein PEA-15 [OS=Mus musculus]	0.9768	0.9989	1	8	8	8	0	0	0	0	0	0	1	1	1	1	1	1	0	0	0	0	0	0	0	0	0	1	0	1	0	0	0	0	0	0	1	1	1	1	1	1
ProteinCenter:sp_canonical|Q62159	ProteinCenter:sp_canonical|Q62159 Rho-related GTP-binding protein RhoC [OS=Mus musculus]	ProteinCenter:sp_canonical|Q62159 Rho-related GTP-binding protein RhoC [OS=Mus musculus]		193			ProteinCenter:sp_canonical|Q62159 Rho-related GTP-binding protein RhoC [OS=Mus musculus]	0.9996	0.999	5	1	1	31	0	0	0	0	0	0	0	1	0	0	0	0	0	0	0	0	0	0	0	0	0	0	0	0	0	0	0	0	0	0	0	1	0	0	0	0
ProteinCenter:sp_canonical|Q62165	ProteinCenter:sp_canonical|Q62165 Dystroglycan 1 [OS=Mus musculus]	ProteinCenter:sp_canonical|Q62165 Dystroglycan 1 [OS=Mus musculus]		893			ProteinCenter:sp_canonical|Q62165 Dystroglycan 1 [OS=Mus musculus]	1	0.999	4	34	34	34	3	3	3	2	3	3	0	0	0	1	0	0	3	3	3	2	2	3	0	0	0	0	0	0	3	3	3	2	3	3	0	0	0	1	0	0
ProteinCenter:sp_canonical|Q62167	ProteinCenter:sp_canonical|Q62167 ATP-dependent RNA helicase DDX3X [OS=Mus musculus]	ProteinCenter:sp_canonical|Q62167 ATP-dependent RNA helicase DDX3X [OS=Mus musculus]		662			ProteinCenter:sp_canonical|Q62167 ATP-dependent RNA helicase DDX3X [OS=Mus musculus]	1	0.999	12	58	0	64	0	0	0	0	0	0	4	4	3	5	5	6	1	0	0	1	0	0	9	3	4	5	5	3	0	0	0	0	0	0	0	0	0	0	0	0
ProteinCenter:sp_canonical|Q62186	ProteinCenter:sp_canonical|Q62186 Translocon-associated protein subunit delta [OS=Mus musculus]	ProteinCenter:sp_canonical|Q62186 Translocon-associated protein subunit delta [OS=Mus musculus]		172			ProteinCenter:sp_canonical|Q62186 Translocon-associated protein subunit delta [OS=Mus musculus]	1	0.999	3	13	13	13	0	0	0	0	0	0	0	0	1	2	2	3	0	0	0	0	0	0	2	1	1	1	0	0	0	0	0	0	0	0	0	0	1	2	2	3
ProteinCenter:sp_canonical|Q62188	ProteinCenter:sp_canonical|Q62188 Dihydropyrimidinase-related protein 3 [OS=Mus musculus]	ProteinCenter:sp_canonical|Q62188 Dihydropyrimidinase-related protein 3 [OS=Mus musculus]		570			ProteinCenter:sp_canonical|Q62188 Dihydropyrimidinase-related protein 3 [OS=Mus musculus]	0.999	0.9982	2	9	1	9	0	0	0	0	0	0	1	1	1	1	1	0	0	0	0	0	0	0	0	2	2	0	0	0	0	0	0	0	0	0	0	0	0	0	1	0
ProteinCenter:sp_canonical|Q62261	ProteinCenter:sp_canonical|Q62261 Spectrin beta chain, non-erythrocytic 1 [OS=Mus musculus]	ProteinCenter:sp_canonical|Q62261 Spectrin beta chain, non-erythrocytic 1 [OS=Mus musculus]		2363			ProteinCenter:sp_canonical|Q62261 Spectrin beta chain, non-erythrocytic 1 [OS=Mus musculus]	1	0.999	99	983	945	983	47	46	53	34	36	39	54	49	44	49	48	41	36	38	44	40	35	33	31	28	32	44	33	49	46	45	52	32	34	38	52	46	41	45	46	38
ProteinCenter:sp_canonical|Q62313	ProteinCenter:sp_canonical|Q62313 Trans-Golgi network integral membrane protein 1 [OS=Mus musculus]	ProteinCenter:sp_canonical|Q62313 Trans-Golgi network integral membrane protein 1 [OS=Mus musculus]		353			ProteinCenter:sp_canonical|Q62313 Trans-Golgi network integral membrane protein 1 [OS=Mus musculus]	1	0.999	2	11	0	11	0	0	0	0	0	0	1	1	0	1	2	1	0	0	0	0	0	0	1	2	0	0	1	1	0	0	0	0	0	0	0	0	0	0	0	0
ProteinCenter:sp_canonical|Q62318	ProteinCenter:sp_canonical|Q62318 Transcription intermediary factor 1-beta [OS=Mus musculus]	ProteinCenter:sp_canonical|Q62318 Transcription intermediary factor 1-beta [OS=Mus musculus]		834			ProteinCenter:sp_canonical|Q62318 Transcription intermediary factor 1-beta [OS=Mus musculus]	1	0.9988	5	23	23	23	0	0	0	0	0	0	3	2	3	1	0	4	0	0	0	0	0	0	2	3	1	1	1	2	0	0	0	0	0	0	3	2	3	1	0	4
ProteinCenter:sp_canonical|Q62348	ProteinCenter:sp_canonical|Q62348 Translin [OS=Mus musculus]	ProteinCenter:sp_canonical|Q62348 Translin [OS=Mus musculus]		228			ProteinCenter:sp_canonical|Q62348 Translin [OS=Mus musculus]	1	0.999	2	15	15	15	1	1	1	1	1	1	1	1	1	0	0	0	0	0	0	1	0	0	1	0	1	1	1	1	1	1	1	1	1	1	1	1	1	0	0	0
ProteinCenter:sp_canonical|Q62351	ProteinCenter:sp_canonical|Q62351 Transferrin receptor protein 1 [OS=Mus musculus]	ProteinCenter:sp_canonical|Q62351 Transferrin receptor protein 1 [OS=Mus musculus]		763			ProteinCenter:sp_canonical|Q62351 Transferrin receptor protein 1 [OS=Mus musculus]	1	0.999	4	16	16	16	0	0	0	0	0	0	2	3	1	2	3	2	0	0	0	0	0	0	1	2	0	0	0	0	0	0	0	0	0	0	2	3	1	2	3	2
ProteinCenter:sp_canonical|Q62376	ProteinCenter:sp_canonical|Q62376 U1 small nuclear ribonucleoprotein 70 kDa [OS=Mus musculus]	ProteinCenter:sp_canonical|Q62376 U1 small nuclear ribonucleoprotein 70 kDa [OS=Mus musculus]		448			ProteinCenter:sp_canonical|Q62376 U1 small nuclear ribonucleoprotein 70 kDa [OS=Mus musculus]	0.8966	0.9948	1	1	1	1	0	0	0	0	0	0	0	1	0	0	0	0	0	0	0	0	0	0	0	0	0	0	0	0	0	0	0	0	0	0	0	1	0	0	0	0
ProteinCenter:sp_canonical|Q62393	ProteinCenter:sp_canonical|Q62393 Tumor protein D52 [OS=Mus musculus]	ProteinCenter:sp_canonical|Q62393 Tumor protein D52 [OS=Mus musculus]		224			ProteinCenter:sp_canonical|Q62393 Tumor protein D52 [OS=Mus musculus]	1	0.999	2	6	6	6	0	0	0	0	0	0	1	0	0	1	0	0	0	0	0	0	0	0	1	2	1	0	0	0	0	0	0	0	0	0	1	0	0	1	0	0
ProteinCenter:sp_canonical|Q62426	ProteinCenter:sp_canonical|Q62426 Cystatin-B [OS=Mus musculus]	ProteinCenter:sp_canonical|Q62426 Cystatin-B [OS=Mus musculus]		98			ProteinCenter:sp_canonical|Q62426 Cystatin-B [OS=Mus musculus]	0.998	0.9901	1	1	1	1	0	0	0	0	0	0	0	1	0	0	0	0	0	0	0	0	0	0	0	0	0	0	0	0	0	0	0	0	0	0	0	1	0	0	0	0
ProteinCenter:sp_canonical|Q62433	ProteinCenter:sp_canonical|Q62433 Protein NDRG1 [OS=Mus musculus]	ProteinCenter:sp_canonical|Q62433 Protein NDRG1 [OS=Mus musculus]		394			ProteinCenter:sp_canonical|Q62433 Protein NDRG1 [OS=Mus musculus]	1	0.999	7	47	47	47	0	0	0	0	0	0	3	3	3	4	4	6	1	0	1	0	1	0	5	3	3	4	2	4	0	0	0	0	0	0	3	3	3	4	4	6
ProteinCenter:sp_canonical|Q62465	ProteinCenter:sp_canonical|Q62465 Synaptic vesicle membrane protein VAT-1 homolog [OS=Mus musculus]	ProteinCenter:sp_canonical|Q62465 Synaptic vesicle membrane protein VAT-1 homolog [OS=Mus musculus]		406			ProteinCenter:sp_canonical|Q62465 Synaptic vesicle membrane protein VAT-1 homolog [OS=Mus musculus]	1	0.999	2	9	9	9	0	0	0	0	0	0	1	1	1	1	1	1	0	0	0	0	0	0	0	1	1	0	1	0	0	0	0	0	0	0	1	1	1	1	1	1
ProteinCenter:sp_canonical|Q62468	ProteinCenter:sp_canonical|Q62468 Villin-1 [OS=Mus musculus]	ProteinCenter:sp_canonical|Q62468 Villin-1 [OS=Mus musculus]		827			ProteinCenter:sp_canonical|Q62468 Villin-1 [OS=Mus musculus]	1	0.999	29	229	221	229	1	0	1	3	6	3	19	14	19	18	17	16	1	0	1	3	4	4	21	19	18	15	10	16	1	0	1	3	6	3	18	14	18	18	16	15
ProteinCenter:sp_canonical|Q63829	ProteinCenter:sp_canonical|Q63829 COMM domain-containing protein 3 [OS=Mus musculus]	ProteinCenter:sp_canonical|Q63829 COMM domain-containing protein 3 [OS=Mus musculus]		195			ProteinCenter:sp_canonical|Q63829 COMM domain-containing protein 3 [OS=Mus musculus]	1	0.999	2	5	5	5	0	0	0	0	0	0	0	0	1	1	1	0	0	0	0	0	0	0	0	0	0	1	1	0	0	0	0	0	0	0	0	0	1	1	1	0
ProteinCenter:sp_canonical|Q63844	ProteinCenter:sp_canonical|Q63844 Mitogen-activated protein kinase 3 [OS=Mus musculus]	ProteinCenter:sp_canonical|Q63844 Mitogen-activated protein kinase 3 [OS=Mus musculus]		380			ProteinCenter:sp_canonical|Q63844 Mitogen-activated protein kinase 3 [OS=Mus musculus]	1	0.9987	3	7	7	11	0	0	0	0	0	0	1	1	2	0	0	0	0	0	0	0	0	0	1	1	0	0	1	0	0	0	0	0	0	0	1	1	2	0	0	0
ProteinCenter:sp_canonical|Q63918	ProteinCenter:sp_canonical|Q63918 Caveolae-associated protein 2 [OS=Mus musculus]	ProteinCenter:sp_canonical|Q63918 Caveolae-associated protein 2 [OS=Mus musculus]		418			ProteinCenter:sp_canonical|Q63918 Caveolae-associated protein 2 [OS=Mus musculus]	0.9713	0.9944	1	1	1	1	0	0	0	0	0	0	0	0	0	0	0	1	0	0	0	0	0	0	0	0	0	0	0	0	0	0	0	0	0	0	0	0	0	0	0	1
ProteinCenter:sp_canonical|Q63961	ProteinCenter:sp_canonical|Q63961 Endoglin [OS=Mus musculus]	ProteinCenter:sp_canonical|Q63961 Endoglin [OS=Mus musculus]		653			ProteinCenter:sp_canonical|Q63961 Endoglin [OS=Mus musculus]	0.9761	0.9989	1	17	17	17	0	0	0	0	0	0	1	1	1	2	2	2	0	0	0	0	0	0	2	2	1	1	1	1	0	0	0	0	0	0	1	1	1	2	2	2
ProteinCenter:sp_canonical|Q64105	ProteinCenter:sp_canonical|Q64105 Sepiapterin reductase [OS=Mus musculus]	ProteinCenter:sp_canonical|Q64105 Sepiapterin reductase [OS=Mus musculus]		261			ProteinCenter:sp_canonical|Q64105 Sepiapterin reductase [OS=Mus musculus]	1	0.999	3	19	19	19	0	0	0	0	0	0	2	1	0	2	2	1	0	0	0	0	0	0	2	1	2	2	2	2	0	0	0	0	0	0	2	1	0	2	2	1
ProteinCenter:sp_canonical|Q64310	ProteinCenter:sp_canonical|Q64310 Surfeit locus protein 4 [OS=Mus musculus]	ProteinCenter:sp_canonical|Q64310 Surfeit locus protein 4 [OS=Mus musculus]		269			ProteinCenter:sp_canonical|Q64310 Surfeit locus protein 4 [OS=Mus musculus]	1	0.999	2	11	11	11	0	0	0	0	0	0	1	0	1	1	2	2	0	0	0	0	0	0	0	1	2	0	0	1	0	0	0	0	0	0	1	0	1	1	2	2
ProteinCenter:sp_canonical|Q64324	ProteinCenter:sp_canonical|Q64324 Syntaxin-binding protein 2 [OS=Mus musculus]	ProteinCenter:sp_canonical|Q64324 Syntaxin-binding protein 2 [OS=Mus musculus]		593			ProteinCenter:sp_canonical|Q64324 Syntaxin-binding protein 2 [OS=Mus musculus]	1	0.999	3	16	14	16	0	0	0	1	1	0	1	1	2	1	2	1	0	0	0	0	0	0	1	1	0	2	1	1	0	0	0	1	1	0	1	1	2	1	1	1
ProteinCenter:sp_canonical|Q64331	ProteinCenter:sp_canonical|Q64331 Unconventional myosin-VI [OS=Mus musculus]	ProteinCenter:sp_canonical|Q64331 Unconventional myosin-VI [OS=Mus musculus]		1265			ProteinCenter:sp_canonical|Q64331 Unconventional myosin-VI [OS=Mus musculus]	1	0.999	4	11	11	18	0	0	0	0	0	0	0	0	1	1	1	2	0	0	0	0	0	0	1	3	2	0	0	0	0	0	0	0	0	0	0	0	1	1	1	2
ProteinCenter:sp_canonical|Q64337	ProteinCenter:sp_canonical|Q64337 Sequestosome-1 [OS=Mus musculus]	ProteinCenter:sp_canonical|Q64337 Sequestosome-1 [OS=Mus musculus]		442			ProteinCenter:sp_canonical|Q64337 Sequestosome-1 [OS=Mus musculus]	1	0.999	3	21	21	21	0	0	0	0	0	0	2	2	2	2	2	2	0	0	0	0	0	0	1	1	1	2	2	2	0	0	0	0	0	0	2	2	2	2	2	2
ProteinCenter:sp_canonical|Q64378	ProteinCenter:sp_canonical|Q64378 Peptidyl-prolyl cis-trans isomerase FKBP5 [OS=Mus musculus]	ProteinCenter:sp_canonical|Q64378 Peptidyl-prolyl cis-trans isomerase FKBP5 [OS=Mus musculus]		456			ProteinCenter:sp_canonical|Q64378 Peptidyl-prolyl cis-trans isomerase FKBP5 [OS=Mus musculus]	1	0.999	5	8	8	8	0	0	0	0	0	0	2	0	0	1	1	0	0	0	0	0	0	0	0	0	1	1	1	1	0	0	0	0	0	0	2	0	0	1	1	0
ProteinCenter:sp_canonical|Q64433	ProteinCenter:sp_canonical|Q64433 10 kDa heat shock protein, mitochondrial [OS=Mus musculus]	ProteinCenter:sp_canonical|Q64433 10 kDa heat shock protein, mitochondrial [OS=Mus musculus]		102			ProteinCenter:sp_canonical|Q64433 10 kDa heat shock protein, mitochondrial [OS=Mus musculus]	1	0.9978	3	7	7	7	0	0	0	0	0	0	0	0	0	0	0	0	0	1	0	1	1	2	0	0	0	1	0	1	0	0	0	0	0	0	0	0	0	0	0	0
ProteinCenter:sp_canonical|Q64442	ProteinCenter:sp_canonical|Q64442 Sorbitol dehydrogenase [OS=Mus musculus]	ProteinCenter:sp_canonical|Q64442 Sorbitol dehydrogenase [OS=Mus musculus]		357			ProteinCenter:sp_canonical|Q64442 Sorbitol dehydrogenase [OS=Mus musculus]	1	0.999	13	293	293	293	7	8	11	8	10	11	11	11	13	10	8	11	12	15	11	13	14	14	17	17	17	16	13	15	7	8	11	8	10	11	11	11	13	10	8	11
ProteinCenter:sp_canonical|Q64462	ProteinCenter:sp_canonical|Q64462 Cytochrome P450 4B1 [OS=Mus musculus]	ProteinCenter:sp_canonical|Q64462 Cytochrome P450 4B1 [OS=Mus musculus]		511			ProteinCenter:sp_canonical|Q64462 Cytochrome P450 4B1 [OS=Mus musculus]	1	0.999	17	271	260	271	1	0	0	0	0	0	23	20	22	27	24	22	0	0	0	0	0	0	22	25	25	22	16	22	1	0	0	0	0	0	22	19	21	26	23	21
ProteinCenter:sp_canonical|Q64471	ProteinCenter:sp_canonical|Q64471 Glutathione S-transferase theta-1 [OS=Mus musculus]	ProteinCenter:sp_canonical|Q64471 Glutathione S-transferase theta-1 [OS=Mus musculus]		240			ProteinCenter:sp_canonical|Q64471 Glutathione S-transferase theta-1 [OS=Mus musculus]	1	0.9961	2	37	37	37	0	0	0	0	0	0	2	3	1	4	6	0	0	0	0	0	0	0	5	4	3	3	4	2	0	0	0	0	0	0	2	3	1	4	6	0
ProteinCenter:sp_canonical|Q64514	ProteinCenter:sp_canonical|Q64514 Tripeptidyl-peptidase 2 [OS=Mus musculus]	ProteinCenter:sp_canonical|Q64514 Tripeptidyl-peptidase 2 [OS=Mus musculus]		1262			ProteinCenter:sp_canonical|Q64514 Tripeptidyl-peptidase 2 [OS=Mus musculus]	1	0.999	2	4	4	4	0	0	0	0	0	0	0	0	0	1	1	0	0	0	0	0	0	0	0	1	1	0	0	0	0	0	0	0	0	0	0	0	0	1	1	0
ProteinCenter:sp_canonical|Q64516	ProteinCenter:sp_canonical|Q64516 Glycerol kinase [OS=Mus musculus]	ProteinCenter:sp_canonical|Q64516 Glycerol kinase [OS=Mus musculus]		559			ProteinCenter:sp_canonical|Q64516 Glycerol kinase [OS=Mus musculus]	1	0.999	11	116	98	116	2	1	1	0	1	0	4	7	4	6	6	6	3	1	1	2	1	1	7	12	8	13	12	17	1	1	1	0	1	0	4	7	4	5	6	6
ProteinCenter:sp_canonical|Q64523	ProteinCenter:sp_canonical|Q64523 Histone H2A type 2-C [OS=Mus musculus]	ProteinCenter:sp_canonical|Q64523 Histone H2A type 2-C [OS=Mus musculus]		129			ProteinCenter:sp_canonical|Q64523 Histone H2A type 2-C [OS=Mus musculus]	0.9993	0.9982	4	2	0	19	0	0	0	0	0	0	0	0	0	0	0	0	0	1	0	0	0	1	0	0	0	0	0	0	0	0	0	0	0	0	0	0	0	0	0	0
ProteinCenter:sp_canonical|Q64674	ProteinCenter:sp_canonical|Q64674 Spermidine synthase [OS=Mus musculus]	ProteinCenter:sp_canonical|Q64674 Spermidine synthase [OS=Mus musculus]		302			ProteinCenter:sp_canonical|Q64674 Spermidine synthase [OS=Mus musculus]	1	0.999	1	12	12	12	0	0	0	0	0	0	1	1	0	1	2	1	0	0	0	0	0	0	2	1	1	1	0	1	0	0	0	0	0	0	1	1	0	1	2	1
ProteinCenter:sp_canonical|Q64727	ProteinCenter:sp_canonical|Q64727 Vinculin [OS=Mus musculus]	ProteinCenter:sp_canonical|Q64727 Vinculin [OS=Mus musculus]		1066			ProteinCenter:sp_canonical|Q64727 Vinculin [OS=Mus musculus]	1	0.999	31	146	146	146	15	10	13	19	19	13	2	2	1	0	1	1	8	8	9	6	7	8	0	0	1	1	1	1	15	10	13	19	19	13	2	2	1	0	1	1
ProteinCenter:sp_canonical|Q64737	ProteinCenter:sp_canonical|Q64737 Trifunctional purine biosynthetic protein adenosine-3 [OS=Mus musculus]	ProteinCenter:sp_canonical|Q64737 Trifunctional purine biosynthetic protein adenosine-3 [OS=Mus musculus]		1010			ProteinCenter:sp_canonical|Q64737 Trifunctional purine biosynthetic protein adenosine-3 [OS=Mus musculus]	0.8865	0.9942	1	7	7	7	0	0	0	0	0	0	0	1	1	0	0	1	0	0	0	0	0	0	0	1	1	0	1	1	0	0	0	0	0	0	0	1	1	0	0	1
ProteinCenter:sp_canonical|Q68EF0	ProteinCenter:sp_canonical|Q68EF0 Rab-3A-interacting protein [OS=Mus musculus]	ProteinCenter:sp_canonical|Q68EF0 Rab-3A-interacting protein [OS=Mus musculus]		428			ProteinCenter:sp_canonical|Q68EF0 Rab-3A-interacting protein [OS=Mus musculus]	1	0.999	2	12	12	12	0	0	0	0	0	0	1	1	1	0	1	1	0	0	0	0	0	0	1	1	1	1	2	1	0	0	0	0	0	0	1	1	1	0	1	1
ProteinCenter:sp_canonical|Q68FD5	ProteinCenter:sp_canonical|Q68FD5 Clathrin heavy chain 1 [OS=Mus musculus]	ProteinCenter:sp_canonical|Q68FD5 Clathrin heavy chain 1 [OS=Mus musculus]		1675			ProteinCenter:sp_canonical|Q68FD5 Clathrin heavy chain 1 [OS=Mus musculus]	1	0.999	80	1006	1006	1006	4	3	2	4	4	4	75	95	88	88	94	92	4	5	3	12	3	3	71	76	81	67	59	69	4	3	2	4	4	4	75	95	88	88	94	92
ProteinCenter:sp_canonical|Q68FE2	ProteinCenter:sp_canonical|Q68FE2 Autophagy-related protein 9A [OS=Mus musculus]	ProteinCenter:sp_canonical|Q68FE2 Autophagy-related protein 9A [OS=Mus musculus]		839			ProteinCenter:sp_canonical|Q68FE2 Autophagy-related protein 9A [OS=Mus musculus]	0.9729	0.9987	1	4	4	4	0	0	0	0	0	0	1	0	1	0	1	0	0	0	0	0	0	0	0	0	0	1	0	0	0	0	0	0	0	0	1	0	1	0	1	0
ProteinCenter:sp_canonical|Q68FF6	ProteinCenter:sp_canonical|Q68FF6 ARF GTPase-activating protein GIT1 [OS=Mus musculus]	ProteinCenter:sp_canonical|Q68FF6 ARF GTPase-activating protein GIT1 [OS=Mus musculus]		770			ProteinCenter:sp_canonical|Q68FF6 ARF GTPase-activating protein GIT1 [OS=Mus musculus]	0.7959	0.9885	1	1	1	1	0	0	0	0	0	0	0	0	1	0	0	0	0	0	0	0	0	0	0	0	0	0	0	0	0	0	0	0	0	0	0	0	1	0	0	0
ProteinCenter:sp_canonical|Q68FH4	ProteinCenter:sp_canonical|Q68FH4 N-acetylgalactosamine kinase [OS=Mus musculus]	ProteinCenter:sp_canonical|Q68FH4 N-acetylgalactosamine kinase [OS=Mus musculus]		458			ProteinCenter:sp_canonical|Q68FH4 N-acetylgalactosamine kinase [OS=Mus musculus]	1	0.999	3	28	28	28	0	0	0	0	0	0	3	2	2	2	2	2	0	0	0	0	0	0	3	2	2	2	4	2	0	0	0	0	0	0	3	2	2	2	2	2
ProteinCenter:sp_canonical|Q68FL4	ProteinCenter:sp_canonical|Q68FL4 Putative adenosylhomocysteinase 3 [OS=Mus musculus]	ProteinCenter:sp_canonical|Q68FL4 Putative adenosylhomocysteinase 3 [OS=Mus musculus]		613			ProteinCenter:sp_canonical|Q68FL4 Putative adenosylhomocysteinase 3 [OS=Mus musculus]	1	0.999	13	67	22	103	0	0	0	0	0	0	3	7	6	5	5	6	0	0	0	0	0	0	8	6	7	4	5	5	0	0	0	0	0	0	2	2	1	2	1	2
ProteinCenter:sp_canonical|Q68FL6	ProteinCenter:sp_canonical|Q68FL6 Methionine--tRNA ligase, cytoplasmic [OS=Mus musculus]	ProteinCenter:sp_canonical|Q68FL6 Methionine--tRNA ligase, cytoplasmic [OS=Mus musculus]		902			ProteinCenter:sp_canonical|Q68FL6 Methionine--tRNA ligase, cytoplasmic [OS=Mus musculus]	1	0.999	11	79	79	79	0	0	0	0	0	0	5	7	8	6	7	8	0	0	0	0	0	0	6	5	7	7	7	6	0	0	0	0	0	0	5	7	8	6	7	8
ProteinCenter:sp_canonical|Q69Z37	ProteinCenter:sp_canonical|Q69Z37 Sterile alpha motif domain-containing protein 9-like [OS=Mus musculus]	ProteinCenter:sp_canonical|Q69Z37 Sterile alpha motif domain-containing protein 9-like [OS=Mus musculus]		1561			ProteinCenter:sp_canonical|Q69Z37 Sterile alpha motif domain-containing protein 9-like [OS=Mus musculus]	1	0.999	17	96	96	96	0	0	0	0	0	0	6	6	8	6	10	7	0	0	0	0	0	0	11	13	13	4	6	6	0	0	0	0	0	0	6	6	8	6	10	7
ProteinCenter:sp_canonical|Q69ZN7	ProteinCenter:sp_canonical|Q69ZN7 Myoferlin [OS=Mus musculus]	ProteinCenter:sp_canonical|Q69ZN7 Myoferlin [OS=Mus musculus]		2048			ProteinCenter:sp_canonical|Q69ZN7 Myoferlin [OS=Mus musculus]	1	0.999	5	8	7	8	0	0	0	0	0	0	1	0	2	1	2	2	0	0	0	0	0	0	0	0	0	0	0	0	0	0	0	0	0	0	0	0	2	1	2	2
ProteinCenter:sp_canonical|Q69ZU6	ProteinCenter:sp_canonical|Q69ZU6 Thrombospondin type-1 domain-containing protein 7A [OS=Mus musculus]	ProteinCenter:sp_canonical|Q69ZU6 Thrombospondin type-1 domain-containing protein 7A [OS=Mus musculus]		1645			ProteinCenter:sp_canonical|Q69ZU6 Thrombospondin type-1 domain-containing protein 7A [OS=Mus musculus]	0.9968	0.9989	1	1	1	1	0	0	0	0	0	0	0	0	0	0	0	0	0	0	1	0	0	0	0	0	0	0	0	0	0	0	0	0	0	0	0	0	0	0	0	0
ProteinCenter:sp_canonical|Q6A0A9	ProteinCenter:sp_canonical|Q6A0A9 Constitutive coactivator of PPAR-gamma-like protein 1 [OS=Mus musculus]	ProteinCenter:sp_canonical|Q6A0A9 Constitutive coactivator of PPAR-gamma-like protein 1 [OS=Mus musculus]		1112			ProteinCenter:sp_canonical|Q6A0A9 Constitutive coactivator of PPAR-gamma-like protein 1 [OS=Mus musculus]	1	0.999	11	66	57	66	0	0	0	0	0	0	3	7	2	6	10	8	0	0	0	0	0	0	6	7	5	5	3	4	0	0	0	0	0	0	3	6	2	5	9	7
ProteinCenter:sp_canonical|Q6A0D4	ProteinCenter:sp_canonical|Q6A0D4 Raftlin [OS=Mus musculus]	ProteinCenter:sp_canonical|Q6A0D4 Raftlin [OS=Mus musculus]		554			ProteinCenter:sp_canonical|Q6A0D4 Raftlin [OS=Mus musculus]	0.898	0.9949	1	1	1	1	0	0	0	0	0	0	0	0	0	0	0	0	0	0	0	0	0	0	0	0	1	0	0	0	0	0	0	0	0	0	0	0	0	0	0	0
ProteinCenter:sp_canonical|Q6AW69	ProteinCenter:sp_canonical|Q6AW69 Cingulin-like protein 1 [OS=Mus musculus]	ProteinCenter:sp_canonical|Q6AW69 Cingulin-like protein 1 [OS=Mus musculus]		1298			ProteinCenter:sp_canonical|Q6AW69 Cingulin-like protein 1 [OS=Mus musculus]	1	0.9989	2	12	12	12	1	1	3	2	2	0	0	0	0	0	0	0	0	0	0	1	1	1	0	0	0	0	0	0	1	1	3	2	2	0	0	0	0	0	0	0
ProteinCenter:sp_canonical|Q6DFW4	ProteinCenter:sp_canonical|Q6DFW4 Nucleolar protein 58 [OS=Mus musculus]	ProteinCenter:sp_canonical|Q6DFW4 Nucleolar protein 58 [OS=Mus musculus]		536			ProteinCenter:sp_canonical|Q6DFW4 Nucleolar protein 58 [OS=Mus musculus]	1	0.999	1	17	17	17	0	0	0	0	0	0	2	1	0	2	3	3	0	0	0	0	0	0	1	2	2	1	0	0	0	0	0	0	0	0	2	1	0	2	3	3
ProteinCenter:sp_canonical|Q6EDY6	ProteinCenter:sp_canonical|Q6EDY6 F-actin-uncapping protein LRRC16A [OS=Mus musculus]	ProteinCenter:sp_canonical|Q6EDY6 F-actin-uncapping protein LRRC16A [OS=Mus musculus]		1374			ProteinCenter:sp_canonical|Q6EDY6 F-actin-uncapping protein LRRC16A [OS=Mus musculus]	0.9994	0.9974	1	1	1	1	0	0	0	0	0	0	0	0	0	1	0	0	0	0	0	0	0	0	0	0	0	0	0	0	0	0	0	0	0	0	0	0	0	1	0	0
ProteinCenter:sp_canonical|Q6GQT9	ProteinCenter:sp_canonical|Q6GQT9 Nodal modulator 1 [OS=Mus musculus]	ProteinCenter:sp_canonical|Q6GQT9 Nodal modulator 1 [OS=Mus musculus]		1214			ProteinCenter:sp_canonical|Q6GQT9 Nodal modulator 1 [OS=Mus musculus]	0.9961	0.9989	1	2	2	2	0	0	0	0	0	0	0	0	0	0	0	1	0	0	0	0	0	0	0	0	0	1	0	0	0	0	0	0	0	0	0	0	0	0	0	1
ProteinCenter:sp_canonical|Q6GYP7	ProteinCenter:sp_canonical|Q6GYP7 Ral GTPase-activating protein subunit alpha-1 [OS=Mus musculus]	ProteinCenter:sp_canonical|Q6GYP7 Ral GTPase-activating protein subunit alpha-1 [OS=Mus musculus]		2035			ProteinCenter:sp_canonical|Q6GYP7 Ral GTPase-activating protein subunit alpha-1 [OS=Mus musculus]	1	0.9985	2	2	2	2	0	0	0	0	0	0	0	0	0	0	0	0	0	0	0	0	0	0	0	0	0	1	0	1	0	0	0	0	0	0	0	0	0	0	0	0
ProteinCenter:sp_canonical|Q6IRU2	ProteinCenter:sp_canonical|Q6IRU2 Tropomyosin alpha-4 chain [OS=Mus musculus]	ProteinCenter:sp_canonical|Q6IRU2 Tropomyosin alpha-4 chain [OS=Mus musculus]		248			ProteinCenter:sp_canonical|Q6IRU2 Tropomyosin alpha-4 chain [OS=Mus musculus]	1	0.999	25	246	144	246	20	18	17	15	16	20	6	7	6	2	7	5	10	10	11	13	7	10	9	6	9	9	7	6	14	11	7	10	11	14	3	3	3	2	4	2
ProteinCenter:sp_canonical|Q6IRU5	ProteinCenter:sp_canonical|Q6IRU5 Clathrin light chain B [OS=Mus musculus]	ProteinCenter:sp_canonical|Q6IRU5 Clathrin light chain B [OS=Mus musculus]		229			ProteinCenter:sp_canonical|Q6IRU5 Clathrin light chain B [OS=Mus musculus]	1	0.999	9	69	69	69	0	0	0	0	0	0	4	7	7	8	5	5	0	0	0	0	0	0	5	4	8	7	3	6	0	0	0	0	0	0	4	7	7	8	5	5
ProteinCenter:sp_canonical|Q6KAR6	ProteinCenter:sp_canonical|Q6KAR6 Exocyst complex component 3 [OS=Mus musculus]	ProteinCenter:sp_canonical|Q6KAR6 Exocyst complex component 3 [OS=Mus musculus]		755			ProteinCenter:sp_canonical|Q6KAR6 Exocyst complex component 3 [OS=Mus musculus]	0.9999	0.9987	2	5	5	5	0	0	0	0	0	0	1	1	0	0	1	0	0	0	0	0	0	0	0	1	0	0	1	0	0	0	0	0	0	0	1	1	0	0	1	0
ProteinCenter:sp_canonical|Q6NSR8	ProteinCenter:sp_canonical|Q6NSR8 Probable aminopeptidase NPEPL1 [OS=Mus musculus]	ProteinCenter:sp_canonical|Q6NSR8 Probable aminopeptidase NPEPL1 [OS=Mus musculus]		524			ProteinCenter:sp_canonical|Q6NSR8 Probable aminopeptidase NPEPL1 [OS=Mus musculus]	1	0.999	3	6	6	6	0	0	0	0	0	0	0	0	1	0	0	0	0	0	1	1	0	1	0	0	0	1	0	1	0	0	0	0	0	0	0	0	1	0	0	0
ProteinCenter:sp_canonical|Q6P069	ProteinCenter:sp_canonical|Q6P069 Sorcin [OS=Mus musculus]	ProteinCenter:sp_canonical|Q6P069 Sorcin [OS=Mus musculus]		198			ProteinCenter:sp_canonical|Q6P069 Sorcin [OS=Mus musculus]	1	0.999	4	63	63	63	5	5	4	3	2	6	4	2	3	3	2	3	2	3	2	1	1	1	2	2	3	1	2	1	5	5	4	3	2	6	4	2	3	3	2	3
ProteinCenter:sp_canonical|Q6P1B1	ProteinCenter:sp_canonical|Q6P1B1 Xaa-Pro aminopeptidase 1 [OS=Mus musculus]	ProteinCenter:sp_canonical|Q6P1B1 Xaa-Pro aminopeptidase 1 [OS=Mus musculus]		623			ProteinCenter:sp_canonical|Q6P1B1 Xaa-Pro aminopeptidase 1 [OS=Mus musculus]	1	0.999	6	55	55	55	1	0	0	0	0	0	2	3	3	4	5	5	2	1	1	1	1	1	4	4	3	7	3	4	1	0	0	0	0	0	2	3	3	4	5	5
ProteinCenter:sp_canonical|Q6P1F6	ProteinCenter:sp_canonical|Q6P1F6 Serine/threonine-protein phosphatase 2A 55 kDa regulatory subunit B alpha isoform [OS=Mus musculus]	ProteinCenter:sp_canonical|Q6P1F6 Serine/threonine-protein phosphatase 2A 55 kDa regulatory subunit B alpha isoform [OS=Mus musculus]		447			ProteinCenter:sp_canonical|Q6P1F6 Serine/threonine-protein phosphatase 2A 55 kDa regulatory subunit B alpha isoform [OS=Mus musculus]	0.9512	0.9977	1	2	0	2	0	0	0	0	0	0	0	0	0	0	1	1	0	0	0	0	0	0	0	0	0	0	0	0	0	0	0	0	0	0	0	0	0	0	0	0
ProteinCenter:sp_canonical|Q6P1G0	ProteinCenter:sp_canonical|Q6P1G0 HEAT repeat-containing protein 6 [OS=Mus musculus]	ProteinCenter:sp_canonical|Q6P1G0 HEAT repeat-containing protein 6 [OS=Mus musculus]		1184			ProteinCenter:sp_canonical|Q6P1G0 HEAT repeat-containing protein 6 [OS=Mus musculus]	0.976	0.9989	1	1	1	1	0	0	0	0	0	0	0	0	0	0	0	0	0	0	0	0	0	0	1	0	0	0	0	0	0	0	0	0	0	0	0	0	0	0	0	0
ProteinCenter:sp_canonical|Q6P4T2	ProteinCenter:sp_canonical|Q6P4T2 U5 small nuclear ribonucleoprotein 200 kDa helicase [OS=Mus musculus]	ProteinCenter:sp_canonical|Q6P4T2 U5 small nuclear ribonucleoprotein 200 kDa helicase [OS=Mus musculus]		2136			ProteinCenter:sp_canonical|Q6P4T2 U5 small nuclear ribonucleoprotein 200 kDa helicase [OS=Mus musculus]	1	0.999	6	23	23	23	0	0	0	0	0	0	1	3	2	1	2	2	0	0	0	0	0	0	1	2	4	2	1	2	0	0	0	0	0	0	1	3	2	1	2	2
ProteinCenter:sp_canonical|Q6P542	ProteinCenter:sp_canonical|Q6P542 ATP-binding cassette sub-family F member 1 [OS=Mus musculus]	ProteinCenter:sp_canonical|Q6P542 ATP-binding cassette sub-family F member 1 [OS=Mus musculus]		837			ProteinCenter:sp_canonical|Q6P542 ATP-binding cassette sub-family F member 1 [OS=Mus musculus]	0.997	0.9989	1	2	2	2	0	0	0	0	0	0	0	0	0	0	0	0	0	0	0	0	0	0	1	0	1	0	0	0	0	0	0	0	0	0	0	0	0	0	0	0
ProteinCenter:sp_canonical|Q6P5D3	ProteinCenter:sp_canonical|Q6P5D3 Putative ATP-dependent RNA helicase DHX57 [OS=Mus musculus]	ProteinCenter:sp_canonical|Q6P5D3 Putative ATP-dependent RNA helicase DHX57 [OS=Mus musculus]		1388			ProteinCenter:sp_canonical|Q6P5D3 Putative ATP-dependent RNA helicase DHX57 [OS=Mus musculus]	1	0.9988	2	2	2	2	0	0	0	0	0	0	0	0	0	1	0	0	0	0	0	0	0	0	1	0	0	0	0	0	0	0	0	0	0	0	0	0	0	1	0	0
ProteinCenter:sp_canonical|Q6P5E4	ProteinCenter:sp_canonical|Q6P5E4 UDP-glucose:glycoprotein glucosyltransferase 1 [OS=Mus musculus]	ProteinCenter:sp_canonical|Q6P5E4 UDP-glucose:glycoprotein glucosyltransferase 1 [OS=Mus musculus]		1551			ProteinCenter:sp_canonical|Q6P5E4 UDP-glucose:glycoprotein glucosyltransferase 1 [OS=Mus musculus]	1	0.9988	2	14	14	14	0	0	0	0	0	0	2	3	1	1	3	1	0	0	0	0	0	0	1	0	1	0	0	1	0	0	0	0	0	0	2	3	1	1	3	1
ProteinCenter:sp_canonical|Q6P5F9	ProteinCenter:sp_canonical|Q6P5F9 Exportin-1 [OS=Mus musculus]	ProteinCenter:sp_canonical|Q6P5F9 Exportin-1 [OS=Mus musculus]		1071			ProteinCenter:sp_canonical|Q6P5F9 Exportin-1 [OS=Mus musculus]	1	0.999	3	8	8	8	0	0	0	0	0	0	0	1	2	1	0	0	0	0	0	0	0	0	1	1	1	1	0	0	0	0	0	0	0	0	0	1	2	1	0	0
ProteinCenter:sp_canonical|Q6P8X1	ProteinCenter:sp_canonical|Q6P8X1 Sorting nexin-6 [OS=Mus musculus]	ProteinCenter:sp_canonical|Q6P8X1 Sorting nexin-6 [OS=Mus musculus]		406			ProteinCenter:sp_canonical|Q6P8X1 Sorting nexin-6 [OS=Mus musculus]	1	0.999	4	17	17	17	0	0	0	0	0	0	1	2	1	2	1	2	0	0	0	0	0	0	1	2	2	1	1	1	0	0	0	0	0	0	1	2	1	2	1	2
ProteinCenter:sp_canonical|Q6P9Q6	ProteinCenter:sp_canonical|Q6P9Q6 FK506-binding protein 15 [OS=Mus musculus]	ProteinCenter:sp_canonical|Q6P9Q6 FK506-binding protein 15 [OS=Mus musculus]		1216			ProteinCenter:sp_canonical|Q6P9Q6 FK506-binding protein 15 [OS=Mus musculus]	1	0.9985	2	3	3	3	0	0	0	0	0	0	0	1	0	0	0	0	0	0	0	0	0	0	1	0	0	0	0	1	0	0	0	0	0	0	0	1	0	0	0	0
ProteinCenter:sp_canonical|Q6PA06	ProteinCenter:sp_canonical|Q6PA06 Atlastin-2 [OS=Mus musculus]	ProteinCenter:sp_canonical|Q6PA06 Atlastin-2 [OS=Mus musculus]		583			ProteinCenter:sp_canonical|Q6PA06 Atlastin-2 [OS=Mus musculus]	0.9988	0.9989	2	6	1	6	0	0	0	0	0	0	0	1	0	0	1	1	0	0	0	0	0	0	0	0	0	1	0	2	0	0	0	0	0	0	0	0	0	0	0	0
ProteinCenter:sp_canonical|Q6PCL9	ProteinCenter:sp_canonical|Q6PCL9 Poly(A) polymerase gamma [OS=Mus musculus]	ProteinCenter:sp_canonical|Q6PCL9 Poly(A) polymerase gamma [OS=Mus musculus]		739			ProteinCenter:sp_canonical|Q6PCL9 Poly(A) polymerase gamma [OS=Mus musculus]	0.9526	0.986	1	7	7	7	0	0	0	1	0	0	0	1	0	0	0	0	0	0	0	1	0	0	1	1	1	0	0	1	0	0	0	1	0	0	0	1	0	0	0	0
ProteinCenter:sp_canonical|Q6PD03	ProteinCenter:sp_canonical|Q6PD03 Serine/threonine-protein phosphatase 2A 56 kDa regulatory subunit alpha isoform [OS=Mus musculus]	ProteinCenter:sp_canonical|Q6PD03 Serine/threonine-protein phosphatase 2A 56 kDa regulatory subunit alpha isoform [OS=Mus musculus]		486			ProteinCenter:sp_canonical|Q6PD03 Serine/threonine-protein phosphatase 2A 56 kDa regulatory subunit alpha isoform [OS=Mus musculus]	1	0.999	2	18	18	18	0	0	0	0	0	0	2	2	2	1	2	2	0	0	0	0	0	0	1	1	1	1	2	1	0	0	0	0	0	0	2	2	2	1	2	2
ProteinCenter:sp_canonical|Q6PD26	ProteinCenter:sp_canonical|Q6PD26 GPI transamidase component PIG-S [OS=Mus musculus]	ProteinCenter:sp_canonical|Q6PD26 GPI transamidase component PIG-S [OS=Mus musculus]		555			ProteinCenter:sp_canonical|Q6PD26 GPI transamidase component PIG-S [OS=Mus musculus]	1	0.999	2	6	6	6	0	0	0	0	0	0	0	0	0	2	2	1	0	0	0	0	0	0	0	0	0	0	0	1	0	0	0	0	0	0	0	0	0	2	2	1
ProteinCenter:sp_canonical|Q6PD28	ProteinCenter:sp_canonical|Q6PD28 Serine/threonine-protein phosphatase 2A 56 kDa regulatory subunit beta isoform [OS=Mus musculus]	ProteinCenter:sp_canonical|Q6PD28 Serine/threonine-protein phosphatase 2A 56 kDa regulatory subunit beta isoform [OS=Mus musculus]		497			ProteinCenter:sp_canonical|Q6PD28 Serine/threonine-protein phosphatase 2A 56 kDa regulatory subunit beta isoform [OS=Mus musculus]	0.973	0.9936	1	2	2	2	0	0	0	0	0	0	0	0	0	1	1	0	0	0	0	0	0	0	0	0	0	0	0	0	0	0	0	0	0	0	0	0	0	1	1	0
ProteinCenter:sp_canonical|Q6PDI5	ProteinCenter:sp_canonical|Q6PDI5 Proteasome adapter and scaffold protein ECM29 [OS=Mus musculus]	ProteinCenter:sp_canonical|Q6PDI5 Proteasome adapter and scaffold protein ECM29 [OS=Mus musculus]		1840			ProteinCenter:sp_canonical|Q6PDI5 Proteasome adapter and scaffold protein ECM29 [OS=Mus musculus]	1	0.999	3	19	19	19	0	0	0	0	0	0	2	3	2	1	2	1	0	0	0	0	0	0	2	3	1	1	0	1	0	0	0	0	0	0	2	3	2	1	2	1
ProteinCenter:sp_canonical|Q6PDL0	ProteinCenter:sp_canonical|Q6PDL0 Cytoplasmic dynein 1 light intermediate chain 2 [OS=Mus musculus]	ProteinCenter:sp_canonical|Q6PDL0 Cytoplasmic dynein 1 light intermediate chain 2 [OS=Mus musculus]		492			ProteinCenter:sp_canonical|Q6PDL0 Cytoplasmic dynein 1 light intermediate chain 2 [OS=Mus musculus]	1	0.999	2	4	4	4	0	0	0	0	0	0	0	1	0	1	1	1	0	0	0	0	0	0	0	0	0	0	0	0	0	0	0	0	0	0	0	1	0	1	1	1
ProteinCenter:sp_canonical|Q6PDM2	ProteinCenter:sp_canonical|Q6PDM2 Serine/arginine-rich splicing factor 1 [OS=Mus musculus]	ProteinCenter:sp_canonical|Q6PDM2 Serine/arginine-rich splicing factor 1 [OS=Mus musculus]		248			ProteinCenter:sp_canonical|Q6PDM2 Serine/arginine-rich splicing factor 1 [OS=Mus musculus]	1	0.999	4	16	16	16	0	0	0	0	0	0	0	2	1	2	1	1	0	0	0	0	0	0	2	3	1	1	1	1	0	0	0	0	0	0	0	2	1	2	1	1
ProteinCenter:sp_canonical|Q6PDN3	ProteinCenter:sp_canonical|Q6PDN3 Myosin light chain kinase, smooth muscle [OS=Mus musculus]	ProteinCenter:sp_canonical|Q6PDN3 Myosin light chain kinase, smooth muscle [OS=Mus musculus]		1941			ProteinCenter:sp_canonical|Q6PDN3 Myosin light chain kinase, smooth muscle [OS=Mus musculus]	0.9959	0.999	1	4	4	4	0	0	0	0	0	0	1	0	1	0	0	0	0	0	0	0	0	0	0	0	1	1	0	0	0	0	0	0	0	0	1	0	1	0	0	0
ProteinCenter:sp_canonical|Q6PDQ2	ProteinCenter:sp_canonical|Q6PDQ2 Chromodomain-helicase-DNA-binding protein 4 [OS=Mus musculus]	ProteinCenter:sp_canonical|Q6PDQ2 Chromodomain-helicase-DNA-binding protein 4 [OS=Mus musculus]		1915			ProteinCenter:sp_canonical|Q6PDQ2 Chromodomain-helicase-DNA-binding protein 4 [OS=Mus musculus]	0.7974	0.9886	1	1	1	1	0	0	0	0	0	0	1	0	0	0	0	0	0	0	0	0	0	0	0	0	0	0	0	0	0	0	0	0	0	0	1	0	0	0	0	0
ProteinCenter:sp_canonical|Q6PER3	ProteinCenter:sp_canonical|Q6PER3 Microtubule-associated protein RP/EB family member 3 [OS=Mus musculus]	ProteinCenter:sp_canonical|Q6PER3 Microtubule-associated protein RP/EB family member 3 [OS=Mus musculus]		281			ProteinCenter:sp_canonical|Q6PER3 Microtubule-associated protein RP/EB family member 3 [OS=Mus musculus]	0.9783	0.999	1	4	4	4	0	0	0	0	0	0	0	0	1	1	0	0	0	0	0	0	0	0	1	1	0	0	0	0	0	0	0	0	0	0	0	0	1	1	0	0
ProteinCenter:sp_canonical|Q6PGC1	ProteinCenter:sp_canonical|Q6PGC1 ATP-dependent RNA helicase DHX29 [OS=Mus musculus]	ProteinCenter:sp_canonical|Q6PGC1 ATP-dependent RNA helicase DHX29 [OS=Mus musculus]		1365			ProteinCenter:sp_canonical|Q6PGC1 ATP-dependent RNA helicase DHX29 [OS=Mus musculus]	1	0.999	2	4	4	4	0	0	0	0	0	0	0	0	0	0	0	0	1	0	0	0	0	0	0	0	0	1	0	2	0	0	0	0	0	0	0	0	0	0	0	0
ProteinCenter:sp_canonical|Q6PGF7	ProteinCenter:sp_canonical|Q6PGF7 Exocyst complex component 8 [OS=Mus musculus]	ProteinCenter:sp_canonical|Q6PGF7 Exocyst complex component 8 [OS=Mus musculus]		716			ProteinCenter:sp_canonical|Q6PGF7 Exocyst complex component 8 [OS=Mus musculus]	0.9998	0.9912	2	4	4	4	0	0	0	0	0	0	0	0	0	0	1	0	0	0	0	0	0	0	0	0	0	2	1	0	0	0	0	0	0	0	0	0	0	0	1	0
ProteinCenter:sp_canonical|Q6PHN9	ProteinCenter:sp_canonical|Q6PHN9 Ras-related protein Rab-35 [OS=Mus musculus]	ProteinCenter:sp_canonical|Q6PHN9 Ras-related protein Rab-35 [OS=Mus musculus]		201			ProteinCenter:sp_canonical|Q6PHN9 Ras-related protein Rab-35 [OS=Mus musculus]	1	0.999	4	23	23	51	0	0	0	0	0	0	2	2	2	2	2	2	0	0	0	0	0	0	2	2	2	2	1	2	0	0	0	0	0	0	2	2	2	2	2	2
ProteinCenter:sp_canonical|Q6PHU5	ProteinCenter:sp_canonical|Q6PHU5 Sortilin [OS=Mus musculus]	ProteinCenter:sp_canonical|Q6PHU5 Sortilin [OS=Mus musculus]		825			ProteinCenter:sp_canonical|Q6PHU5 Sortilin [OS=Mus musculus]	1	0.9973	2	8	8	8	0	0	0	0	0	0	2	1	1	1	2	1	0	0	0	0	0	0	0	0	0	0	0	0	0	0	0	0	0	0	2	1	1	1	2	1
ProteinCenter:sp_canonical|Q6PHZ2	ProteinCenter:sp_canonical|Q6PHZ2 Calcium/calmodulin-dependent protein kinase type II subunit delta [OS=Mus musculus]	ProteinCenter:sp_canonical|Q6PHZ2 Calcium/calmodulin-dependent protein kinase type II subunit delta [OS=Mus musculus]		499			ProteinCenter:sp_canonical|Q6PHZ2 Calcium/calmodulin-dependent protein kinase type II subunit delta [OS=Mus musculus]	1	0.999	6	10	6	10	0	0	0	0	0	0	2	0	2	1	0	1	0	0	0	0	0	0	1	1	2	0	0	0	0	0	0	0	0	0	2	0	2	0	0	0
ProteinCenter:sp_canonical|Q6PIX5	ProteinCenter:sp_canonical|Q6PIX5 Inactive rhomboid protein 1 [OS=Mus musculus]	ProteinCenter:sp_canonical|Q6PIX5 Inactive rhomboid protein 1 [OS=Mus musculus]		856			ProteinCenter:sp_canonical|Q6PIX5 Inactive rhomboid protein 1 [OS=Mus musculus]	0.9232	0.9963	1	3	3	3	0	0	0	0	0	0	0	0	1	0	0	0	0	0	0	0	0	0	0	1	1	0	0	0	0	0	0	0	0	0	0	0	1	0	0	0
ProteinCenter:sp_canonical|Q6PNC0	ProteinCenter:sp_canonical|Q6PNC0 DmX-like protein 1 [OS=Mus musculus]	ProteinCenter:sp_canonical|Q6PNC0 DmX-like protein 1 [OS=Mus musculus]		3013			ProteinCenter:sp_canonical|Q6PNC0 DmX-like protein 1 [OS=Mus musculus]	1	0.999	3	6	6	6	0	0	0	0	0	0	2	1	1	0	1	0	0	0	0	0	0	0	0	0	0	0	0	1	0	0	0	0	0	0	2	1	1	0	1	0
ProteinCenter:sp_canonical|Q6Q899	ProteinCenter:sp_canonical|Q6Q899 Antiviral innate immune response receptor RIG-I [OS=Mus musculus]	ProteinCenter:sp_canonical|Q6Q899 Antiviral innate immune response receptor RIG-I [OS=Mus musculus]		926			ProteinCenter:sp_canonical|Q6Q899 Antiviral innate immune response receptor RIG-I [OS=Mus musculus]	0.8064	0.9893	1	1	1	1	0	0	0	0	0	0	1	0	0	0	0	0	0	0	0	0	0	0	0	0	0	0	0	0	0	0	0	0	0	0	1	0	0	0	0	0
ProteinCenter:sp_canonical|Q6URW6	ProteinCenter:sp_canonical|Q6URW6 Myosin-14 [OS=Mus musculus]	ProteinCenter:sp_canonical|Q6URW6 Myosin-14 [OS=Mus musculus]		2000			ProteinCenter:sp_canonical|Q6URW6 Myosin-14 [OS=Mus musculus]	0.9999	0.9989	6	2	2	36	0	0	0	0	0	0	1	0	0	0	1	0	0	0	0	0	0	0	0	0	0	0	0	0	0	0	0	0	0	0	1	0	0	0	1	0
ProteinCenter:sp_canonical|Q6VH22	ProteinCenter:sp_canonical|Q6VH22 Intraflagellar transport protein 172 homolog [OS=Mus musculus]	ProteinCenter:sp_canonical|Q6VH22 Intraflagellar transport protein 172 homolog [OS=Mus musculus]		1749			ProteinCenter:sp_canonical|Q6VH22 Intraflagellar transport protein 172 homolog [OS=Mus musculus]	0.9652	0.9872	1	2	2	2	0	0	0	1	1	0	0	0	0	0	0	0	0	0	0	0	0	0	0	0	0	0	0	0	0	0	0	1	1	0	0	0	0	0	0	0
ProteinCenter:sp_canonical|Q6ZPS6	ProteinCenter:sp_canonical|Q6ZPS6 Ankyrin repeat and IBR domain-containing protein 1 [OS=Mus musculus]	ProteinCenter:sp_canonical|Q6ZPS6 Ankyrin repeat and IBR domain-containing protein 1 [OS=Mus musculus]		1085			ProteinCenter:sp_canonical|Q6ZPS6 Ankyrin repeat and IBR domain-containing protein 1 [OS=Mus musculus]	1	0.999	2	10	10	10	0	0	0	0	0	0	1	0	2	1	1	1	0	0	0	0	0	0	1	1	1	1	0	0	0	0	0	0	0	0	1	0	2	1	1	1
ProteinCenter:sp_canonical|Q6ZQ08	ProteinCenter:sp_canonical|Q6ZQ08 CCR4-NOT transcription complex subunit 1 [OS=Mus musculus]	ProteinCenter:sp_canonical|Q6ZQ08 CCR4-NOT transcription complex subunit 1 [OS=Mus musculus]		2375			ProteinCenter:sp_canonical|Q6ZQ08 CCR4-NOT transcription complex subunit 1 [OS=Mus musculus]	0.9725	0.9987	1	1	1	1	0	0	0	0	0	0	0	0	0	0	0	0	0	0	0	0	0	0	0	0	0	0	0	1	0	0	0	0	0	0	0	0	0	0	0	0
ProteinCenter:sp_canonical|Q6ZQ38	ProteinCenter:sp_canonical|Q6ZQ38 Cullin-associated NEDD8-dissociated protein 1 [OS=Mus musculus]	ProteinCenter:sp_canonical|Q6ZQ38 Cullin-associated NEDD8-dissociated protein 1 [OS=Mus musculus]		1230			ProteinCenter:sp_canonical|Q6ZQ38 Cullin-associated NEDD8-dissociated protein 1 [OS=Mus musculus]	1	0.999	13	63	61	63	0	0	0	0	0	0	6	4	4	5	3	7	0	0	0	0	0	0	4	4	6	7	5	8	0	0	0	0	0	0	6	4	4	5	3	7
ProteinCenter:sp_canonical|Q6ZQA0	ProteinCenter:sp_canonical|Q6ZQA0 Neurobeachin-like protein 2 [OS=Mus musculus]	ProteinCenter:sp_canonical|Q6ZQA0 Neurobeachin-like protein 2 [OS=Mus musculus]		2742			ProteinCenter:sp_canonical|Q6ZQA0 Neurobeachin-like protein 2 [OS=Mus musculus]	0.9943	0.9901	2	2	2	2	0	0	0	0	0	0	1	0	0	1	0	0	0	0	0	0	0	0	0	0	0	0	0	0	0	0	0	0	0	0	1	0	0	1	0	0
ProteinCenter:sp_canonical|Q6ZQI3	ProteinCenter:sp_canonical|Q6ZQI3 Malectin [OS=Mus musculus]	ProteinCenter:sp_canonical|Q6ZQI3 Malectin [OS=Mus musculus]		291			ProteinCenter:sp_canonical|Q6ZQI3 Malectin [OS=Mus musculus]	1	0.999	10	46	46	46	0	0	0	0	0	0	1	1	3	4	5	3	0	0	0	0	0	0	5	7	5	4	3	5	0	0	0	0	0	0	1	1	3	4	5	3
ProteinCenter:sp_canonical|Q6ZQM8	ProteinCenter:sp_canonical|Q6ZQM8 UDP-glucuronosyltransferase 1A7 [OS=Mus musculus]	ProteinCenter:sp_canonical|Q6ZQM8 UDP-glucuronosyltransferase 1A7 [OS=Mus musculus]		531			ProteinCenter:sp_canonical|Q6ZQM8 UDP-glucuronosyltransferase 1A7 [OS=Mus musculus]	1	0.999	13	149	69	149	1	0	0	1	0	0	10	16	13	16	15	15	0	0	0	1	0	0	9	10	9	11	10	12	0	0	0	0	0	0	5	8	6	7	7	7
ProteinCenter:sp_canonical|Q6ZWN5	ProteinCenter:sp_canonical|Q6ZWN5 40S ribosomal protein S9 [OS=Mus musculus]	ProteinCenter:sp_canonical|Q6ZWN5 40S ribosomal protein S9 [OS=Mus musculus]		194			ProteinCenter:sp_canonical|Q6ZWN5 40S ribosomal protein S9 [OS=Mus musculus]	1	0.999	12	98	97	98	0	0	0	0	0	0	7	9	10	10	9	9	0	0	0	0	0	0	7	7	7	8	7	8	0	0	0	0	0	0	7	9	10	10	9	8
ProteinCenter:sp_canonical|Q6ZWU9	ProteinCenter:sp_canonical|Q6ZWU9 40S ribosomal protein S27 [OS=Mus musculus]	ProteinCenter:sp_canonical|Q6ZWU9 40S ribosomal protein S27 [OS=Mus musculus]		84			ProteinCenter:sp_canonical|Q6ZWU9 40S ribosomal protein S27 [OS=Mus musculus]	0.9979	0.9986	3	3	3	23	0	0	0	0	0	0	1	0	0	0	1	1	0	0	0	0	0	0	0	0	0	0	0	0	0	0	0	0	0	0	1	0	0	0	1	1
ProteinCenter:sp_canonical|Q6ZWV3	ProteinCenter:sp_canonical|Q6ZWV3 60S ribosomal protein L10 [OS=Mus musculus]	ProteinCenter:sp_canonical|Q6ZWV3 60S ribosomal protein L10 [OS=Mus musculus]		214			ProteinCenter:sp_canonical|Q6ZWV3 60S ribosomal protein L10 [OS=Mus musculus]	1	0.999	8	80	20	80	0	0	0	0	0	0	6	6	5	6	8	6	0	0	0	0	0	0	9	7	6	8	6	7	0	0	0	0	0	0	2	2	2	1	1	1
ProteinCenter:sp_canonical|Q6ZWV7	ProteinCenter:sp_canonical|Q6ZWV7 60S ribosomal protein L35 [OS=Mus musculus]	ProteinCenter:sp_canonical|Q6ZWV7 60S ribosomal protein L35 [OS=Mus musculus]		123			ProteinCenter:sp_canonical|Q6ZWV7 60S ribosomal protein L35 [OS=Mus musculus]	1	0.999	4	31	31	48	0	0	0	0	0	0	2	2	3	3	3	4	0	0	0	0	0	0	3	3	4	1	2	1	0	0	0	0	0	0	2	2	3	3	3	4
ProteinCenter:sp_canonical|Q6ZWX0	ProteinCenter:sp_canonical|Q6ZWX0 PAT complex subunit Asterix [OS=Mus musculus]	ProteinCenter:sp_canonical|Q6ZWX0 PAT complex subunit Asterix [OS=Mus musculus]		106			ProteinCenter:sp_canonical|Q6ZWX0 PAT complex subunit Asterix [OS=Mus musculus]	0.76	0.9859	1	1	1	1	0	0	0	0	0	0	0	0	0	0	0	0	0	0	0	0	0	0	0	0	1	0	0	0	0	0	0	0	0	0	0	0	0	0	0	0
ProteinCenter:sp_canonical|Q6ZWX6	ProteinCenter:sp_canonical|Q6ZWX6 Eukaryotic translation initiation factor 2 subunit 1 [OS=Mus musculus]	ProteinCenter:sp_canonical|Q6ZWX6 Eukaryotic translation initiation factor 2 subunit 1 [OS=Mus musculus]		315			ProteinCenter:sp_canonical|Q6ZWX6 Eukaryotic translation initiation factor 2 subunit 1 [OS=Mus musculus]	1	0.999	5	16	16	16	0	0	0	0	0	0	1	2	1	1	3	0	0	0	0	0	0	0	1	3	3	1	0	0	0	0	0	0	0	0	1	2	1	1	3	0
ProteinCenter:sp_canonical|Q6ZWY3	ProteinCenter:sp_canonical|Q6ZWY3 40S ribosomal protein S27-like [OS=Mus musculus]	ProteinCenter:sp_canonical|Q6ZWY3 40S ribosomal protein S27-like [OS=Mus musculus]		84			ProteinCenter:sp_canonical|Q6ZWY3 40S ribosomal protein S27-like [OS=Mus musculus]	0.9997	0.999	3	22	2	22	0	0	0	0	0	0	1	1	1	3	3	2	0	0	0	0	0	0	2	2	1	2	2	2	0	0	0	0	0	0	0	0	0	1	1	0
ProteinCenter:sp_canonical|Q70FJ1	ProteinCenter:sp_canonical|Q70FJ1 A-kinase anchor protein 9 [OS=Mus musculus]	ProteinCenter:sp_canonical|Q70FJ1 A-kinase anchor protein 9 [OS=Mus musculus]		3797			ProteinCenter:sp_canonical|Q70FJ1 A-kinase anchor protein 9 [OS=Mus musculus]	1	0.999	2	6	6	6	0	0	0	0	0	0	1	1	2	2	0	0	0	0	0	0	0	0	0	0	0	0	0	0	0	0	0	0	0	0	1	1	2	2	0	0
ProteinCenter:sp_canonical|Q71LX4	ProteinCenter:sp_canonical|Q71LX4 Talin-2 [OS=Mus musculus]	ProteinCenter:sp_canonical|Q71LX4 Talin-2 [OS=Mus musculus]		2375			ProteinCenter:sp_canonical|Q71LX4 Talin-2 [OS=Mus musculus]	1	0.9978	8	5	5	39	0	0	0	0	0	1	1	1	0	0	0	0	1	0	0	0	0	0	0	1	0	0	0	0	0	0	0	0	0	1	1	1	0	0	0	0
ProteinCenter:sp_canonical|Q76LS9	ProteinCenter:sp_canonical|Q76LS9 Ubiquitin carboxyl-terminal hydrolase MINDY-1 [OS=Mus musculus]	ProteinCenter:sp_canonical|Q76LS9 Ubiquitin carboxyl-terminal hydrolase MINDY-1 [OS=Mus musculus]		468			ProteinCenter:sp_canonical|Q76LS9 Ubiquitin carboxyl-terminal hydrolase MINDY-1 [OS=Mus musculus]	0.7845	0.9877	1	1	1	1	0	0	0	0	0	0	0	0	1	0	0	0	0	0	0	0	0	0	0	0	0	0	0	0	0	0	0	0	0	0	0	0	1	0	0	0
ProteinCenter:sp_canonical|Q76M72	ProteinCenter:sp_canonical|Q76M72 Solute carrier family 22 member 27 [OS=Mus musculus]	ProteinCenter:sp_canonical|Q76M72 Solute carrier family 22 member 27 [OS=Mus musculus]		551			ProteinCenter:sp_canonical|Q76M72 Solute carrier family 22 member 27 [OS=Mus musculus]	0.9752	0.9989	1	3	0	3	0	0	0	1	0	1	0	0	0	0	0	0	0	0	1	0	0	0	0	0	0	0	0	0	0	0	0	0	0	0	0	0	0	0	0	0
ProteinCenter:sp_canonical|Q76MZ3	ProteinCenter:sp_canonical|Q76MZ3 Serine/threonine-protein phosphatase 2A 65 kDa regulatory subunit A alpha isoform [OS=Mus musculus]	ProteinCenter:sp_canonical|Q76MZ3 Serine/threonine-protein phosphatase 2A 65 kDa regulatory subunit A alpha isoform [OS=Mus musculus]		589			ProteinCenter:sp_canonical|Q76MZ3 Serine/threonine-protein phosphatase 2A 65 kDa regulatory subunit A alpha isoform [OS=Mus musculus]	1	0.999	10	120	89	120	0	0	0	0	0	0	10	9	13	14	12	12	0	0	0	0	0	0	11	8	9	7	6	9	0	0	0	0	0	0	8	7	10	11	10	9
ProteinCenter:sp_canonical|Q78JN3	ProteinCenter:sp_canonical|Q78JN3 Enoyl-CoA delta isomerase 3, peroxisomal [OS=Mus musculus]	ProteinCenter:sp_canonical|Q78JN3 Enoyl-CoA delta isomerase 3, peroxisomal [OS=Mus musculus]		317			ProteinCenter:sp_canonical|Q78JN3 Enoyl-CoA delta isomerase 3, peroxisomal [OS=Mus musculus]	1	0.9987	1	3	0	3	0	0	0	0	0	0	0	0	1	0	0	1	0	0	0	0	0	0	0	0	1	0	0	0	0	0	0	0	0	0	0	0	0	0	0	0
ProteinCenter:sp_canonical|Q78JT3	ProteinCenter:sp_canonical|Q78JT3 3-hydroxyanthranilate 3,4-dioxygenase [OS=Mus musculus]	ProteinCenter:sp_canonical|Q78JT3 3-hydroxyanthranilate 3,4-dioxygenase [OS=Mus musculus]		286			ProteinCenter:sp_canonical|Q78JT3 3-hydroxyanthranilate 3,4-dioxygenase [OS=Mus musculus]	1	0.9983	3	25	25	25	3	2	1	2	2	2	0	0	0	0	0	0	1	3	1	2	3	2	0	0	0	1	0	0	3	2	1	2	2	2	0	0	0	0	0	0
ProteinCenter:sp_canonical|Q78KK3	ProteinCenter:sp_canonical|Q78KK3 Solute carrier family 22 member 18 [OS=Mus musculus]	ProteinCenter:sp_canonical|Q78KK3 Solute carrier family 22 member 18 [OS=Mus musculus]		406			ProteinCenter:sp_canonical|Q78KK3 Solute carrier family 22 member 18 [OS=Mus musculus]	1	0.999	2	26	26	26	0	0	0	0	0	0	2	3	3	4	2	2	0	0	0	0	0	0	1	1	2	1	2	3	0	0	0	0	0	0	2	3	3	4	2	2
ProteinCenter:sp_canonical|Q7TMB8	ProteinCenter:sp_canonical|Q7TMB8 Cytoplasmic FMR1-interacting protein 1 [OS=Mus musculus]	ProteinCenter:sp_canonical|Q7TMB8 Cytoplasmic FMR1-interacting protein 1 [OS=Mus musculus]		1253			ProteinCenter:sp_canonical|Q7TMB8 Cytoplasmic FMR1-interacting protein 1 [OS=Mus musculus]	0.9984	0.999	4	1	1	8	0	0	0	0	0	0	0	0	1	0	0	0	0	0	0	0	0	0	0	0	0	0	0	0	0	0	0	0	0	0	0	0	1	0	0	0
ProteinCenter:sp_canonical|Q7TMC8	ProteinCenter:sp_canonical|Q7TMC8 L-fucose kinase [OS=Mus musculus]	ProteinCenter:sp_canonical|Q7TMC8 L-fucose kinase [OS=Mus musculus]		1090			ProteinCenter:sp_canonical|Q7TMC8 L-fucose kinase [OS=Mus musculus]	0.9993	0.9987	2	10	10	10	0	0	0	0	0	0	1	1	1	1	1	1	0	0	0	0	0	0	2	0	1	0	1	0	0	0	0	0	0	0	1	1	1	1	1	1
ProteinCenter:sp_canonical|Q7TMK9	ProteinCenter:sp_canonical|Q7TMK9 Heterogeneous nuclear ribonucleoprotein Q [OS=Mus musculus]	ProteinCenter:sp_canonical|Q7TMK9 Heterogeneous nuclear ribonucleoprotein Q [OS=Mus musculus]		623			ProteinCenter:sp_canonical|Q7TMK9 Heterogeneous nuclear ribonucleoprotein Q [OS=Mus musculus]	1	0.999	3	8	8	8	0	0	0	0	0	0	0	1	0	1	1	1	0	0	0	0	0	0	0	2	1	1	0	0	0	0	0	0	0	0	0	1	0	1	1	1
ProteinCenter:sp_canonical|Q7TMM9	ProteinCenter:sp_canonical|Q7TMM9 Tubulin beta-2A chain [OS=Mus musculus]	ProteinCenter:sp_canonical|Q7TMM9 Tubulin beta-2A chain [OS=Mus musculus]		445			ProteinCenter:sp_canonical|Q7TMM9 Tubulin beta-2A chain [OS=Mus musculus]	1	0.999	14	23	13	377	0	0	0	0	0	0	2	3	2	1	2	2	0	0	0	0	0	0	2	3	1	1	2	2	0	0	0	0	0	0	1	2	1	1	2	1
ProteinCenter:sp_canonical|Q7TMR0	ProteinCenter:sp_canonical|Q7TMR0 Lysosomal Pro-X carboxypeptidase [OS=Mus musculus]	ProteinCenter:sp_canonical|Q7TMR0 Lysosomal Pro-X carboxypeptidase [OS=Mus musculus]		491			ProteinCenter:sp_canonical|Q7TMR0 Lysosomal Pro-X carboxypeptidase [OS=Mus musculus]	0.9407	0.9972	1	1	1	1	0	0	0	0	0	0	0	0	0	0	0	0	0	0	0	0	0	0	0	1	0	0	0	0	0	0	0	0	0	0	0	0	0	0	0	0
ProteinCenter:sp_canonical|Q7TMS5	ProteinCenter:sp_canonical|Q7TMS5 Broad substrate specificity ATP-binding cassette transporter ABCG2 [OS=Mus musculus]	ProteinCenter:sp_canonical|Q7TMS5 Broad substrate specificity ATP-binding cassette transporter ABCG2 [OS=Mus musculus]		657			ProteinCenter:sp_canonical|Q7TMS5 Broad substrate specificity ATP-binding cassette transporter ABCG2 [OS=Mus musculus]	1	0.999	3	9	8	9	1	1	1	0	0	0	0	1	0	0	0	1	0	1	0	0	0	0	1	1	1	0	0	0	1	1	1	0	0	0	0	1	0	0	0	1
ProteinCenter:sp_canonical|Q7TMY8	ProteinCenter:sp_canonical|Q7TMY8 E3 ubiquitin-protein ligase HUWE1 [OS=Mus musculus]	ProteinCenter:sp_canonical|Q7TMY8 E3 ubiquitin-protein ligase HUWE1 [OS=Mus musculus]		4377			ProteinCenter:sp_canonical|Q7TMY8 E3 ubiquitin-protein ligase HUWE1 [OS=Mus musculus]	0.976	0.9989	1	1	1	1	0	0	0	0	0	0	0	0	1	0	0	0	0	0	0	0	0	0	0	0	0	0	0	0	0	0	0	0	0	0	0	0	1	0	0	0
ProteinCenter:sp_canonical|Q7TNG8	ProteinCenter:sp_canonical|Q7TNG8 Probable D-lactate dehydrogenase, mitochondrial [OS=Mus musculus]	ProteinCenter:sp_canonical|Q7TNG8 Probable D-lactate dehydrogenase, mitochondrial [OS=Mus musculus]		484			ProteinCenter:sp_canonical|Q7TNG8 Probable D-lactate dehydrogenase, mitochondrial [OS=Mus musculus]	1	0.999	5	35	35	35	0	0	0	0	0	0	1	2	3	2	2	3	0	1	1	3	2	1	4	1	3	2	2	2	0	0	0	0	0	0	1	2	3	2	2	3
ProteinCenter:sp_canonical|Q7TPR4	ProteinCenter:sp_canonical|Q7TPR4 Alpha-actinin-1 [OS=Mus musculus]	ProteinCenter:sp_canonical|Q7TPR4 Alpha-actinin-1 [OS=Mus musculus]		892			ProteinCenter:sp_canonical|Q7TPR4 Alpha-actinin-1 [OS=Mus musculus]	1	0.999	27	90	72	305	6	6	7	9	8	8	1	1	4	0	0	1	6	6	8	7	8	4	0	0	0	0	0	0	5	5	6	8	7	7	0	0	3	0	0	1
ProteinCenter:sp_canonical|Q7TQI3	ProteinCenter:sp_canonical|Q7TQI3 Ubiquitin thioesterase OTUB1 [OS=Mus musculus]	ProteinCenter:sp_canonical|Q7TQI3 Ubiquitin thioesterase OTUB1 [OS=Mus musculus]		271			ProteinCenter:sp_canonical|Q7TQI3 Ubiquitin thioesterase OTUB1 [OS=Mus musculus]	0.8907	0.9945	1	2	2	2	0	0	0	0	0	0	0	0	0	0	0	0	0	0	0	0	0	0	1	1	0	0	0	0	0	0	0	0	0	0	0	0	0	0	0	0
ProteinCenter:sp_canonical|Q7TQK4	ProteinCenter:sp_canonical|Q7TQK4 Exosome complex component RRP40 [OS=Mus musculus]	ProteinCenter:sp_canonical|Q7TQK4 Exosome complex component RRP40 [OS=Mus musculus]		274			ProteinCenter:sp_canonical|Q7TQK4 Exosome complex component RRP40 [OS=Mus musculus]	0.9947	0.999	1	8	8	8	0	0	0	0	0	0	1	1	1	1	1	1	0	0	0	0	0	0	1	1	0	0	0	0	0	0	0	0	0	0	1	1	1	1	1	1
[truncated: 763 more rows]
[truncated: 61 more columns]
