# Supplementary material for: Role of Extracellular Vesicles in TSC Renal Cystogenesis
Source: Int J Mol Sci. 2025 Mar 28;26(7):3154. doi: 10.3390/ijms26073154 (PMC11989098; doi:10.3390/ijms26073154)
Supplement: Supplementary file 1 [file ijms-26-03154-s001.zip › File S3.csv]

Protein ID	Gene Name	X1_vs_X3_log2 fold change	X1_vs_X3_p.val	X1_vs_X3_p.adj	significant	X1_vs_X3_significant	imputed	num_NAs	Description
ProteinCenter:sp_canonical|A2A8L5 Receptor-type tyrosine-protein phosphatase F [OS=Mus musculus]	ProteinCenter:sp_canonical|A2A8L5 Receptor-type tyrosine-protein phosphatase F [OS=Mus musculus]	1.65	0.0038	0.0211	TRUE	TRUE	FALSE	0	ProteinCenter:sp_canonical|A2A8L5 Receptor-type tyrosine-protein phosphatase F [OS=Mus musculus]
ProteinCenter:sp_canonical|C0HKE1 Histone H2A type 1-B [OS=Mus musculus]	ProteinCenter:sp_canonical|C0HKE1 Histone H2A type 1-B [OS=Mus musculus]	-4.06	3.35E-07	3.13E-05	TRUE	TRUE	FALSE	0	ProteinCenter:sp_canonical|C0HKE1 Histone H2A type 1-B [OS=Mus musculus]
ProteinCenter:sp_canonical|E9Q7G0 Nuclear mitotic apparatus protein 1 [OS=Mus musculus]	ProteinCenter:sp_canonical|E9Q7G0 Nuclear mitotic apparatus protein 1 [OS=Mus musculus]	1	0.00483	0.0249	TRUE	TRUE	TRUE	3	ProteinCenter:sp_canonical|E9Q7G0 Nuclear mitotic apparatus protein 1 [OS=Mus musculus]
ProteinCenter:sp_canonical|F6ZDS4 Nucleoprotein TPR [OS=Mus musculus]	ProteinCenter:sp_canonical|F6ZDS4 Nucleoprotein TPR [OS=Mus musculus]	1.96	0.00382	0.0211	TRUE	TRUE	TRUE	7	ProteinCenter:sp_canonical|F6ZDS4 Nucleoprotein TPR [OS=Mus musculus]
ProteinCenter:sp_canonical|O08756 3-hydroxyacyl-CoA dehydrogenase type-2 [OS=Mus musculus]	ProteinCenter:sp_canonical|O08756 3-hydroxyacyl-CoA dehydrogenase type-2 [OS=Mus musculus]	-2.17	0.00196	0.0123	TRUE	TRUE	TRUE	7	ProteinCenter:sp_canonical|O08756 3-hydroxyacyl-CoA dehydrogenase type-2 [OS=Mus musculus]
ProteinCenter:sp_canonical|O09164 Extracellular superoxide dismutase [Cu-Zn] [OS=Mus musculus]	ProteinCenter:sp_canonical|O09164 Extracellular superoxide dismutase [Cu-Zn] [OS=Mus musculus]	1.15	0.00477	0.0248	TRUE	TRUE	FALSE	0	ProteinCenter:sp_canonical|O09164 Extracellular superoxide dismutase [Cu-Zn] [OS=Mus musculus]
ProteinCenter:sp_canonical|O88851 Putative hydrolase RBBP9 [OS=Mus musculus]	ProteinCenter:sp_canonical|O88851 Putative hydrolase RBBP9 [OS=Mus musculus]	-1.74	0.000396	0.00412	TRUE	TRUE	TRUE	10	ProteinCenter:sp_canonical|O88851 Putative hydrolase RBBP9 [OS=Mus musculus]
ProteinCenter:sp_canonical|O89103 Complement component C1q receptor [OS=Mus musculus]	ProteinCenter:sp_canonical|O89103 Complement component C1q receptor [OS=Mus musculus]	1.63	0.00579	0.0277	TRUE	TRUE	TRUE	6	ProteinCenter:sp_canonical|O89103 Complement component C1q receptor [OS=Mus musculus]
ProteinCenter:sp_canonical|P00329 Alcohol dehydrogenase 1 [OS=Mus musculus]	ProteinCenter:sp_canonical|P00329 Alcohol dehydrogenase 1 [OS=Mus musculus]	-1.05	0.0018	0.0119	TRUE	TRUE	FALSE	0	ProteinCenter:sp_canonical|P00329 Alcohol dehydrogenase 1 [OS=Mus musculus]
ProteinCenter:sp_canonical|P00493 Hypoxanthine-guanine phosphoribosyltransferase [OS=Mus musculus]	ProteinCenter:sp_canonical|P00493 Hypoxanthine-guanine phosphoribosyltransferase [OS=Mus musculus]	2.13	0.000113	0.00157	TRUE	TRUE	TRUE	1	ProteinCenter:sp_canonical|P00493 Hypoxanthine-guanine phosphoribosyltransferase [OS=Mus musculus]
ProteinCenter:sp_canonical|P01029 Complement C4-B [OS=Mus musculus]	ProteinCenter:sp_canonical|P01029 Complement C4-B [OS=Mus musculus]	2.36	1.63E-05	0.000419	TRUE	TRUE	TRUE	1	ProteinCenter:sp_canonical|P01029 Complement C4-B [OS=Mus musculus]
ProteinCenter:sp_canonical|P01878 Ig alpha chain C region [OS=Mus musculus]	ProteinCenter:sp_canonical|P01878 Ig alpha chain C region [OS=Mus musculus]	2.45	0.000365	0.00385	TRUE	TRUE	TRUE	7	ProteinCenter:sp_canonical|P01878 Ig alpha chain C region [OS=Mus musculus]
\ProteinCenter:sp_canonical|P05784 Keratin	type I cytoskeletal 18 [OS=Mus musculus]\""	\ProteinCenter:sp_canonical|P05784 Keratin	type I cytoskeletal 18 [OS=Mus musculus]\""	1.35	3.59E-05	0.000654	TRUE	TRUE	FALSE	0	\ProteinCenter:sp_canonical|P05784 Keratin	type I cytoskeletal 18 [OS=Mus musculus]\""
ProteinCenter:sp_canonical|P09055 Integrin beta-1 [OS=Mus musculus]	ProteinCenter:sp_canonical|P09055 Integrin beta-1 [OS=Mus musculus]	1.26	0.008	0.0367	TRUE	TRUE	FALSE	0	ProteinCenter:sp_canonical|P09055 Integrin beta-1 [OS=Mus musculus]
ProteinCenter:sp_canonical|P09405 Nucleolin [OS=Mus musculus]	ProteinCenter:sp_canonical|P09405 Nucleolin [OS=Mus musculus]	3.4	1.54E-05	0.000419	TRUE	TRUE	TRUE	4	ProteinCenter:sp_canonical|P09405 Nucleolin [OS=Mus musculus]
ProteinCenter:sp_canonical|P10853 Histone H2B type 1-F/J/L [OS=Mus musculus]	ProteinCenter:sp_canonical|P10853 Histone H2B type 1-F/J/L [OS=Mus musculus]	-3.37	1.99E-06	9.32E-05	TRUE	TRUE	FALSE	0	ProteinCenter:sp_canonical|P10853 Histone H2B type 1-F/J/L [OS=Mus musculus]
ProteinCenter:sp_canonical|P11276 Fibronectin [OS=Mus musculus]	ProteinCenter:sp_canonical|P11276 Fibronectin [OS=Mus musculus]	2.99	0.00135	0.01	TRUE	TRUE	TRUE	3	ProteinCenter:sp_canonical|P11276 Fibronectin [OS=Mus musculus]
ProteinCenter:sp_canonical|P11499 Heat shock protein HSP 90-beta [OS=Mus musculus]	ProteinCenter:sp_canonical|P11499 Heat shock protein HSP 90-beta [OS=Mus musculus]	-1.04	3.35E-05	0.000647	TRUE	TRUE	FALSE	0	ProteinCenter:sp_canonical|P11499 Heat shock protein HSP 90-beta [OS=Mus musculus]
ProteinCenter:sp_canonical|P11588 Major urinary protein 1 [OS=Mus musculus]	ProteinCenter:sp_canonical|P11588 Major urinary protein 1 [OS=Mus musculus]	5.08	0.000496	0.00478	TRUE	TRUE	TRUE	6	ProteinCenter:sp_canonical|P11588 Major urinary protein 1 [OS=Mus musculus]
\ProteinCenter:sp_canonical|P11679 Keratin	type II cytoskeletal 8 [OS=Mus musculus]\""	\ProteinCenter:sp_canonical|P11679 Keratin	type II cytoskeletal 8 [OS=Mus musculus]\""	1.05	3.38E-05	0.000647	TRUE	TRUE	FALSE	0	\ProteinCenter:sp_canonical|P11679 Keratin	type II cytoskeletal 8 [OS=Mus musculus]\""
ProteinCenter:sp_canonical|P13020 Gelsolin [OS=Mus musculus]	ProteinCenter:sp_canonical|P13020 Gelsolin [OS=Mus musculus]	1.76	1.76E-07	2.31E-05	TRUE	TRUE	FALSE	0	ProteinCenter:sp_canonical|P13020 Gelsolin [OS=Mus musculus]
ProteinCenter:sp_canonical|P14824 Annexin A6 [OS=Mus musculus]	ProteinCenter:sp_canonical|P14824 Annexin A6 [OS=Mus musculus]	2.23	1.13E-06	6.46E-05	TRUE	TRUE	FALSE	0	ProteinCenter:sp_canonical|P14824 Annexin A6 [OS=Mus musculus]
ProteinCenter:sp_canonical|P16858 Glyceraldehyde-3-phosphate dehydrogenase [OS=Mus musculus]	ProteinCenter:sp_canonical|P16858 Glyceraldehyde-3-phosphate dehydrogenase [OS=Mus musculus]	-1.26	0.00815	0.0371	TRUE	TRUE	FALSE	0	ProteinCenter:sp_canonical|P16858 Glyceraldehyde-3-phosphate dehydrogenase [OS=Mus musculus]
ProteinCenter:sp_canonical|P20060 Beta-hexosaminidase subunit beta [OS=Mus musculus]	ProteinCenter:sp_canonical|P20060 Beta-hexosaminidase subunit beta [OS=Mus musculus]	-3.47	0.00129	0.00969	TRUE	TRUE	TRUE	7	ProteinCenter:sp_canonical|P20060 Beta-hexosaminidase subunit beta [OS=Mus musculus]
ProteinCenter:sp_canonical|P21614 Vitamin D-binding protein [OS=Mus musculus]	ProteinCenter:sp_canonical|P21614 Vitamin D-binding protein [OS=Mus musculus]	4.19	3.34E-07	3.13E-05	TRUE	TRUE	TRUE	5	ProteinCenter:sp_canonical|P21614 Vitamin D-binding protein [OS=Mus musculus]
ProteinCenter:sp_canonical|P27659 60S ribosomal protein L3 [OS=Mus musculus]	ProteinCenter:sp_canonical|P27659 60S ribosomal protein L3 [OS=Mus musculus]	-3.12	5.02E-05	0.000843	TRUE	TRUE	TRUE	5	ProteinCenter:sp_canonical|P27659 60S ribosomal protein L3 [OS=Mus musculus]
ProteinCenter:sp_canonical|P34914 Bifunctional epoxide hydrolase 2 [OS=Mus musculus]	ProteinCenter:sp_canonical|P34914 Bifunctional epoxide hydrolase 2 [OS=Mus musculus]	-1.5	0.00575	0.0277	TRUE	TRUE	FALSE	0	ProteinCenter:sp_canonical|P34914 Bifunctional epoxide hydrolase 2 [OS=Mus musculus]
ProteinCenter:sp_canonical|P35441 Thrombospondin-1 [OS=Mus musculus]	ProteinCenter:sp_canonical|P35441 Thrombospondin-1 [OS=Mus musculus]	2.06	0.00166	0.0115	TRUE	TRUE	FALSE	0	ProteinCenter:sp_canonical|P35441 Thrombospondin-1 [OS=Mus musculus]
ProteinCenter:sp_canonical|P40237 CD82 antigen [OS=Mus musculus]	ProteinCenter:sp_canonical|P40237 CD82 antigen [OS=Mus musculus]	4.13	7.98E-07	6.46E-05	TRUE	TRUE	TRUE	6	ProteinCenter:sp_canonical|P40237 CD82 antigen [OS=Mus musculus]
ProteinCenter:sp_canonical|P41731 CD63 antigen [OS=Mus musculus]	ProteinCenter:sp_canonical|P41731 CD63 antigen [OS=Mus musculus]	2.08	0.00235	0.0144	TRUE	TRUE	TRUE	5	ProteinCenter:sp_canonical|P41731 CD63 antigen [OS=Mus musculus]
ProteinCenter:sp_canonical|P47199 Quinone oxidoreductase [OS=Mus musculus]	ProteinCenter:sp_canonical|P47199 Quinone oxidoreductase [OS=Mus musculus]	-3.47	7.05E-06	0.000246	TRUE	TRUE	TRUE	4	ProteinCenter:sp_canonical|P47199 Quinone oxidoreductase [OS=Mus musculus]
ProteinCenter:sp_canonical|P47754 F-actin-capping protein subunit alpha-2 [OS=Mus musculus]	ProteinCenter:sp_canonical|P47754 F-actin-capping protein subunit alpha-2 [OS=Mus musculus]	2.07	6.82E-08	1.49E-05	TRUE	TRUE	TRUE	4	ProteinCenter:sp_canonical|P47754 F-actin-capping protein subunit alpha-2 [OS=Mus musculus]
ProteinCenter:sp_canonical|P47955 60S acidic ribosomal protein P1 [OS=Mus musculus]	ProteinCenter:sp_canonical|P47955 60S acidic ribosomal protein P1 [OS=Mus musculus]	-1.3	0.00345	0.0197	TRUE	TRUE	FALSE	0	ProteinCenter:sp_canonical|P47955 60S acidic ribosomal protein P1 [OS=Mus musculus]
ProteinCenter:sp_canonical|P48036 Annexin A5 [OS=Mus musculus]	ProteinCenter:sp_canonical|P48036 Annexin A5 [OS=Mus musculus]	1.66	0.011	0.0474	TRUE	TRUE	FALSE	0	ProteinCenter:sp_canonical|P48036 Annexin A5 [OS=Mus musculus]
ProteinCenter:sp_canonical|P50518 V-type proton ATPase subunit E 1 [OS=Mus musculus]	ProteinCenter:sp_canonical|P50518 V-type proton ATPase subunit E 1 [OS=Mus musculus]	1.01	0.000441	0.0045	TRUE	TRUE	FALSE	0	ProteinCenter:sp_canonical|P50518 V-type proton ATPase subunit E 1 [OS=Mus musculus]
ProteinCenter:sp_canonical|P50543 Protein S100-A11 [OS=Mus musculus]	ProteinCenter:sp_canonical|P50543 Protein S100-A11 [OS=Mus musculus]	2.5	0.000336	0.00373	TRUE	TRUE	TRUE	1	ProteinCenter:sp_canonical|P50543 Protein S100-A11 [OS=Mus musculus]
\ProteinCenter:sp_canonical|P54071 Isocitrate dehydrogenase [NADP]	mitochondrial [OS=Mus musculus]\""	\ProteinCenter:sp_canonical|P54071 Isocitrate dehydrogenase [NADP]	mitochondrial [OS=Mus musculus]\""	-3.38	9.63E-07	6.46E-05	TRUE	TRUE	TRUE	4	\ProteinCenter:sp_canonical|P54071 Isocitrate dehydrogenase [NADP]	mitochondrial [OS=Mus musculus]\""
\ProteinCenter:sp_canonical|P56480 ATP synthase subunit beta	mitochondrial [OS=Mus musculus]\""	\ProteinCenter:sp_canonical|P56480 ATP synthase subunit beta	mitochondrial [OS=Mus musculus]\""	-4.8	1.01E-09	6.62E-07	TRUE	TRUE	TRUE	6	\ProteinCenter:sp_canonical|P56480 ATP synthase subunit beta	mitochondrial [OS=Mus musculus]\""
ProteinCenter:sp_canonical|P56565 Protein S100-A1 [OS=Mus musculus]	ProteinCenter:sp_canonical|P56565 Protein S100-A1 [OS=Mus musculus]	2.2	0.000884	0.00724	TRUE	TRUE	TRUE	2	ProteinCenter:sp_canonical|P56565 Protein S100-A1 [OS=Mus musculus]
ProteinCenter:sp_canonical|P58252 Elongation factor 2 [OS=Mus musculus]	ProteinCenter:sp_canonical|P58252 Elongation factor 2 [OS=Mus musculus]	-1.01	5.86E-05	0.000937	TRUE	TRUE	FALSE	0	ProteinCenter:sp_canonical|P58252 Elongation factor 2 [OS=Mus musculus]
ProteinCenter:sp_canonical|P61290 Proteasome activator complex subunit 3 [OS=Mus musculus]	ProteinCenter:sp_canonical|P61290 Proteasome activator complex subunit 3 [OS=Mus musculus]	1.51	0.0103	0.0448	TRUE	TRUE	TRUE	7	ProteinCenter:sp_canonical|P61290 Proteasome activator complex subunit 3 [OS=Mus musculus]
ProteinCenter:sp_canonical|P62806 Histone H4 [OS=Mus musculus]	ProteinCenter:sp_canonical|P62806 Histone H4 [OS=Mus musculus]	-2.82	6.36E-05	0.000991	TRUE	TRUE	FALSE	0	ProteinCenter:sp_canonical|P62806 Histone H4 [OS=Mus musculus]
ProteinCenter:sp_canonical|P62874 Guanine nucleotide-binding protein G(I)/G(S)/G(T) subunit beta-1 [OS=Mus musculus]	ProteinCenter:sp_canonical|P62874 Guanine nucleotide-binding protein G(I)/G(S)/G(T) subunit beta-1 [OS=Mus musculus]	1.3	0.0102	0.0448	TRUE	TRUE	FALSE	0	ProteinCenter:sp_canonical|P62874 Guanine nucleotide-binding protein G(I)/G(S)/G(T) subunit beta-1 [OS=Mus musculus]
ProteinCenter:sp_canonical|P68433 Histone H3.1 [OS=Mus musculus]	ProteinCenter:sp_canonical|P68433 Histone H3.1 [OS=Mus musculus]	-3.35	1.57E-06	7.92E-05	TRUE	TRUE	FALSE	0	ProteinCenter:sp_canonical|P68433 Histone H3.1 [OS=Mus musculus]
ProteinCenter:sp_canonical|P68510 14-3-3 protein eta [OS=Mus musculus]	ProteinCenter:sp_canonical|P68510 14-3-3 protein eta [OS=Mus musculus]	1.98	0.0055	0.0271	TRUE	TRUE	TRUE	7	ProteinCenter:sp_canonical|P68510 14-3-3 protein eta [OS=Mus musculus]
ProteinCenter:sp_canonical|P70168 Importin subunit beta-1 [OS=Mus musculus]	ProteinCenter:sp_canonical|P70168 Importin subunit beta-1 [OS=Mus musculus]	-1.27	0.00503	0.0255	TRUE	TRUE	TRUE	2	ProteinCenter:sp_canonical|P70168 Importin subunit beta-1 [OS=Mus musculus]
ProteinCenter:sp_canonical|P97371 Proteasome activator complex subunit 1 [OS=Mus musculus]	ProteinCenter:sp_canonical|P97371 Proteasome activator complex subunit 1 [OS=Mus musculus]	2.43	0.0047	0.0246	TRUE	TRUE	TRUE	3	ProteinCenter:sp_canonical|P97371 Proteasome activator complex subunit 1 [OS=Mus musculus]
ProteinCenter:sp_canonical|P97384 Annexin A11 [OS=Mus musculus]	ProteinCenter:sp_canonical|P97384 Annexin A11 [OS=Mus musculus]	1.4	0.000545	0.00487	TRUE	TRUE	FALSE	0	ProteinCenter:sp_canonical|P97384 Annexin A11 [OS=Mus musculus]
ProteinCenter:sp_canonical|P97429 Annexin A4 [OS=Mus musculus]	ProteinCenter:sp_canonical|P97429 Annexin A4 [OS=Mus musculus]	2.31	5.43E-05	0.000889	TRUE	TRUE	FALSE	0	ProteinCenter:sp_canonical|P97429 Annexin A4 [OS=Mus musculus]
ProteinCenter:sp_canonical|P98197 Phospholipid-transporting ATPase IH [OS=Mus musculus]	ProteinCenter:sp_canonical|P98197 Phospholipid-transporting ATPase IH [OS=Mus musculus]	2.49	0.000944	0.00754	TRUE	TRUE	TRUE	4	ProteinCenter:sp_canonical|P98197 Phospholipid-transporting ATPase IH [OS=Mus musculus]
ProteinCenter:sp_canonical|Q01339 Beta-2-glycoprotein 1 [OS=Mus musculus]	ProteinCenter:sp_canonical|Q01339 Beta-2-glycoprotein 1 [OS=Mus musculus]	2.42	0.00046	0.00453	TRUE	TRUE	TRUE	2	ProteinCenter:sp_canonical|Q01339 Beta-2-glycoprotein 1 [OS=Mus musculus]
ProteinCenter:sp_canonical|Q07797 Galectin-3-binding protein [OS=Mus musculus]	ProteinCenter:sp_canonical|Q07797 Galectin-3-binding protein [OS=Mus musculus]	2.04	0.00746	0.0349	TRUE	TRUE	TRUE	6	ProteinCenter:sp_canonical|Q07797 Galectin-3-binding protein [OS=Mus musculus]
ProteinCenter:sp_canonical|Q3UP75 UDP-glucuronosyltransferase 3A1 [OS=Mus musculus]	ProteinCenter:sp_canonical|Q3UP75 UDP-glucuronosyltransferase 3A1 [OS=Mus musculus]	-2.04	0.00398	0.0214	TRUE	TRUE	FALSE	0	ProteinCenter:sp_canonical|Q3UP75 UDP-glucuronosyltransferase 3A1 [OS=Mus musculus]
ProteinCenter:sp_canonical|Q3UZZ6 Sulfotransferase 1 family member D1 [OS=Mus musculus]	ProteinCenter:sp_canonical|Q3UZZ6 Sulfotransferase 1 family member D1 [OS=Mus musculus]	-2.93	0.000516	0.00487	TRUE	TRUE	TRUE	3	ProteinCenter:sp_canonical|Q3UZZ6 Sulfotransferase 1 family member D1 [OS=Mus musculus]
ProteinCenter:sp_canonical|Q5FW60 Major urinary protein 20 [OS=Mus musculus]	ProteinCenter:sp_canonical|Q5FW60 Major urinary protein 20 [OS=Mus musculus]	4.95	2.63E-08	8.62E-06	TRUE	TRUE	TRUE	5	ProteinCenter:sp_canonical|Q5FW60 Major urinary protein 20 [OS=Mus musculus]
ProteinCenter:sp_canonical|Q60648 Ganglioside GM2 activator [OS=Mus musculus]	ProteinCenter:sp_canonical|Q60648 Ganglioside GM2 activator [OS=Mus musculus]	-2.61	0.00153	0.0109	TRUE	TRUE	TRUE	3	ProteinCenter:sp_canonical|Q60648 Ganglioside GM2 activator [OS=Mus musculus]
ProteinCenter:sp_canonical|Q60847 Collagen alpha-1(XII) chain [OS=Mus musculus]	ProteinCenter:sp_canonical|Q60847 Collagen alpha-1(XII) chain [OS=Mus musculus]	2.12	0.00226	0.014	TRUE	TRUE	TRUE	6	ProteinCenter:sp_canonical|Q60847 Collagen alpha-1(XII) chain [OS=Mus musculus]
ProteinCenter:sp_canonical|Q61147 Ceruloplasmin [OS=Mus musculus]	ProteinCenter:sp_canonical|Q61147 Ceruloplasmin [OS=Mus musculus]	1.61	0.000206	0.0025	TRUE	TRUE	FALSE	0	ProteinCenter:sp_canonical|Q61147 Ceruloplasmin [OS=Mus musculus]
ProteinCenter:sp_canonical|Q61391 Neprilysin [OS=Mus musculus]	ProteinCenter:sp_canonical|Q61391 Neprilysin [OS=Mus musculus]	1.79	0.00794	0.0366	TRUE	TRUE	TRUE	2	ProteinCenter:sp_canonical|Q61391 Neprilysin [OS=Mus musculus]
ProteinCenter:sp_canonical|Q61646 Haptoglobin [OS=Mus musculus]	ProteinCenter:sp_canonical|Q61646 Haptoglobin [OS=Mus musculus]	5.11	0.000854	0.00724	TRUE	TRUE	TRUE	4	ProteinCenter:sp_canonical|Q61646 Haptoglobin [OS=Mus musculus]
ProteinCenter:sp_canonical|Q62348 Translin [OS=Mus musculus]	ProteinCenter:sp_canonical|Q62348 Translin [OS=Mus musculus]	2.36	0.00289	0.0171	TRUE	TRUE	TRUE	1	ProteinCenter:sp_canonical|Q62348 Translin [OS=Mus musculus]
ProteinCenter:sp_canonical|Q62433 Protein NDRG1 [OS=Mus musculus]	ProteinCenter:sp_canonical|Q62433 Protein NDRG1 [OS=Mus musculus]	-2.54	0.000306	0.00345	TRUE	TRUE	TRUE	6	ProteinCenter:sp_canonical|Q62433 Protein NDRG1 [OS=Mus musculus]
ProteinCenter:sp_canonical|Q64523 Histone H2A type 2-C [OS=Mus musculus]	ProteinCenter:sp_canonical|Q64523 Histone H2A type 2-C [OS=Mus musculus]	-2.76	0.000868	0.00724	TRUE	TRUE	TRUE	6	ProteinCenter:sp_canonical|Q64523 Histone H2A type 2-C [OS=Mus musculus]
ProteinCenter:sp_canonical|Q6AW69 Cingulin-like protein 1 [OS=Mus musculus]	ProteinCenter:sp_canonical|Q6AW69 Cingulin-like protein 1 [OS=Mus musculus]	1.13	0.0115	0.0493	TRUE	TRUE	FALSE	0	ProteinCenter:sp_canonical|Q6AW69 Cingulin-like protein 1 [OS=Mus musculus]
ProteinCenter:sp_canonical|Q6P1B1 Xaa-Pro aminopeptidase 1 [OS=Mus musculus]	ProteinCenter:sp_canonical|Q6P1B1 Xaa-Pro aminopeptidase 1 [OS=Mus musculus]	-3.08	0.000348	0.0038	TRUE	TRUE	TRUE	4	ProteinCenter:sp_canonical|Q6P1B1 Xaa-Pro aminopeptidase 1 [OS=Mus musculus]
\ProteinCenter:sp_canonical|Q7TNG8 Probable D-lactate dehydrogenase	mitochondrial [OS=Mus musculus]\""	\ProteinCenter:sp_canonical|Q7TNG8 Probable D-lactate dehydrogenase	mitochondrial [OS=Mus musculus]\""	-2.69	3.99E-05	0.000707	TRUE	TRUE	TRUE	1	\ProteinCenter:sp_canonical|Q7TNG8 Probable D-lactate dehydrogenase	mitochondrial [OS=Mus musculus]\""
ProteinCenter:sp_canonical|Q80W22 Threonine synthase-like 2 [OS=Mus musculus]	ProteinCenter:sp_canonical|Q80W22 Threonine synthase-like 2 [OS=Mus musculus]	-1.82	0.00341	0.0196	TRUE	TRUE	TRUE	1	ProteinCenter:sp_canonical|Q80W22 Threonine synthase-like 2 [OS=Mus musculus]
ProteinCenter:sp_canonical|Q80X90 Filamin-B [OS=Mus musculus]	ProteinCenter:sp_canonical|Q80X90 Filamin-B [OS=Mus musculus]	1.96	2.62E-05	0.000553	TRUE	TRUE	FALSE	0	ProteinCenter:sp_canonical|Q80X90 Filamin-B [OS=Mus musculus]
ProteinCenter:sp_canonical|Q80YX1 Tenascin [OS=Mus musculus]	ProteinCenter:sp_canonical|Q80YX1 Tenascin [OS=Mus musculus]	2.73	3.06E-05	0.000626	TRUE	TRUE	FALSE	0	ProteinCenter:sp_canonical|Q80YX1 Tenascin [OS=Mus musculus]
ProteinCenter:sp_canonical|Q8BTM8 Filamin-A [OS=Mus musculus]	ProteinCenter:sp_canonical|Q8BTM8 Filamin-A [OS=Mus musculus]	2.35	0.00166	0.0115	TRUE	TRUE	TRUE	1	ProteinCenter:sp_canonical|Q8BTM8 Filamin-A [OS=Mus musculus]
ProteinCenter:sp_canonical|Q8K010 5-oxoprolinase [OS=Mus musculus]	ProteinCenter:sp_canonical|Q8K010 5-oxoprolinase [OS=Mus musculus]	-2.01	0.00541	0.027	TRUE	TRUE	TRUE	5	ProteinCenter:sp_canonical|Q8K010 5-oxoprolinase [OS=Mus musculus]
\ProteinCenter:sp_canonical|Q8K0L3 Acyl-coenzyme A synthetase ACSM2	mitochondrial [OS=Mus musculus]\""	\ProteinCenter:sp_canonical|Q8K0L3 Acyl-coenzyme A synthetase ACSM2	mitochondrial [OS=Mus musculus]\""	-1.64	1.18E-06	6.46E-05	TRUE	TRUE	FALSE	0	\ProteinCenter:sp_canonical|Q8K0L3 Acyl-coenzyme A synthetase ACSM2	mitochondrial [OS=Mus musculus]\""
ProteinCenter:sp_canonical|Q8K3J9 G-protein coupled receptor family C group 5 member C [OS=Mus musculus]	ProteinCenter:sp_canonical|Q8K3J9 G-protein coupled receptor family C group 5 member C [OS=Mus musculus]	2.04	0.00393	0.0214	TRUE	TRUE	TRUE	6	ProteinCenter:sp_canonical|Q8K3J9 G-protein coupled receptor family C group 5 member C [OS=Mus musculus]
ProteinCenter:sp_canonical|Q8R164 Valacyclovir hydrolase [OS=Mus musculus]	ProteinCenter:sp_canonical|Q8R164 Valacyclovir hydrolase [OS=Mus musculus]	-1.57	8.75E-05	0.0013	TRUE	TRUE	FALSE	0	ProteinCenter:sp_canonical|Q8R164 Valacyclovir hydrolase [OS=Mus musculus]
ProteinCenter:sp_canonical|Q91WR5 Aldo-keto reductase family 1 member C21 [OS=Mus musculus]	ProteinCenter:sp_canonical|Q91WR5 Aldo-keto reductase family 1 member C21 [OS=Mus musculus]	-2.17	0.00109	0.00851	TRUE	TRUE	TRUE	1	ProteinCenter:sp_canonical|Q91WR5 Aldo-keto reductase family 1 member C21 [OS=Mus musculus]
ProteinCenter:sp_canonical|Q91WT9 Cystathionine beta-synthase [OS=Mus musculus]	ProteinCenter:sp_canonical|Q91WT9 Cystathionine beta-synthase [OS=Mus musculus]	-2.05	0.000111	0.00157	TRUE	TRUE	TRUE	3	ProteinCenter:sp_canonical|Q91WT9 Cystathionine beta-synthase [OS=Mus musculus]
ProteinCenter:sp_canonical|Q91XE0 Glycine N-acyltransferase [OS=Mus musculus]	ProteinCenter:sp_canonical|Q91XE0 Glycine N-acyltransferase [OS=Mus musculus]	-3.92	8.11E-06	0.000266	TRUE	TRUE	TRUE	2	ProteinCenter:sp_canonical|Q91XE0 Glycine N-acyltransferase [OS=Mus musculus]
ProteinCenter:sp_canonical|Q91Y97 Fructose-bisphosphate aldolase B [OS=Mus musculus]	ProteinCenter:sp_canonical|Q91Y97 Fructose-bisphosphate aldolase B [OS=Mus musculus]	-1.04	0.000148	0.00186	TRUE	TRUE	FALSE	0	ProteinCenter:sp_canonical|Q91Y97 Fructose-bisphosphate aldolase B [OS=Mus musculus]
ProteinCenter:sp_canonical|Q922J3 CAP-Gly domain-containing linker protein 1 [OS=Mus musculus]	ProteinCenter:sp_canonical|Q922J3 CAP-Gly domain-containing linker protein 1 [OS=Mus musculus]	2.87	0.000121	0.00165	TRUE	TRUE	TRUE	2	ProteinCenter:sp_canonical|Q922J3 CAP-Gly domain-containing linker protein 1 [OS=Mus musculus]
ProteinCenter:sp_canonical|Q99K41 EMILIN-1 [OS=Mus musculus]	ProteinCenter:sp_canonical|Q99K41 EMILIN-1 [OS=Mus musculus]	2.76	0.000211	0.00251	TRUE	TRUE	TRUE	5	ProteinCenter:sp_canonical|Q99K41 EMILIN-1 [OS=Mus musculus]
\ProteinCenter:sp_canonical|Q99LB7 Sarcosine dehydrogenase	mitochondrial [OS=Mus musculus]\""	\ProteinCenter:sp_canonical|Q99LB7 Sarcosine dehydrogenase	mitochondrial [OS=Mus musculus]\""	-4.02	7.14E-06	0.000246	TRUE	TRUE	TRUE	1	\ProteinCenter:sp_canonical|Q99LB7 Sarcosine dehydrogenase	mitochondrial [OS=Mus musculus]\""
\ProteinCenter:sp_canonical|Q99LP6 GrpE protein homolog 1	mitochondrial [OS=Mus musculus]\""	\ProteinCenter:sp_canonical|Q99LP6 GrpE protein homolog 1	mitochondrial [OS=Mus musculus]\""	-2.25	0.00264	0.0159	TRUE	TRUE	TRUE	4	\ProteinCenter:sp_canonical|Q99LP6 GrpE protein homolog 1	mitochondrial [OS=Mus musculus]\""
ProteinCenter:sp_canonical|Q99MZ7 Peroxisomal trans-2-enoyl-CoA reductase [OS=Mus musculus]	ProteinCenter:sp_canonical|Q99MZ7 Peroxisomal trans-2-enoyl-CoA reductase [OS=Mus musculus]	-3.14	2.09E-05	0.000471	TRUE	TRUE	TRUE	7	ProteinCenter:sp_canonical|Q99MZ7 Peroxisomal trans-2-enoyl-CoA reductase [OS=Mus musculus]
ProteinCenter:sp_canonical|Q9CPY7 Cytosol aminopeptidase [OS=Mus musculus]	ProteinCenter:sp_canonical|Q9CPY7 Cytosol aminopeptidase [OS=Mus musculus]	-1.53	0.000204	0.0025	TRUE	TRUE	FALSE	0	ProteinCenter:sp_canonical|Q9CPY7 Cytosol aminopeptidase [OS=Mus musculus]
ProteinCenter:sp_canonical|Q9CQV8 14-3-3 protein beta/alpha [OS=Mus musculus]	ProteinCenter:sp_canonical|Q9CQV8 14-3-3 protein beta/alpha [OS=Mus musculus]	-2.33	4.39E-06	0.000169	TRUE	TRUE	TRUE	1	ProteinCenter:sp_canonical|Q9CQV8 14-3-3 protein beta/alpha [OS=Mus musculus]
ProteinCenter:sp_canonical|Q9CR51 V-type proton ATPase subunit G 1 [OS=Mus musculus]	ProteinCenter:sp_canonical|Q9CR51 V-type proton ATPase subunit G 1 [OS=Mus musculus]	2.64	1.01E-06	6.46E-05	TRUE	TRUE	TRUE	6	ProteinCenter:sp_canonical|Q9CR51 V-type proton ATPase subunit G 1 [OS=Mus musculus]
\ProteinCenter:sp_canonical|Q9D0K2 Succinyl-CoA:3-ketoacid coenzyme A transferase 1	mitochondrial [OS=Mus musculus]\""	\ProteinCenter:sp_canonical|Q9D0K2 Succinyl-CoA:3-ketoacid coenzyme A transferase 1	mitochondrial [OS=Mus musculus]\""	-2.37	0.000133	0.00171	TRUE	TRUE	FALSE	0	\ProteinCenter:sp_canonical|Q9D0K2 Succinyl-CoA:3-ketoacid coenzyme A transferase 1	mitochondrial [OS=Mus musculus]\""
ProteinCenter:sp_canonical|Q9DCJ9 N-acetylneuraminate lyase [OS=Mus musculus]	ProteinCenter:sp_canonical|Q9DCJ9 N-acetylneuraminate lyase [OS=Mus musculus]	2.64	7.58E-05	0.00116	TRUE	TRUE	TRUE	6	ProteinCenter:sp_canonical|Q9DCJ9 N-acetylneuraminate lyase [OS=Mus musculus]
\ProteinCenter:sp_canonical|Q9EQ20 Methylmalonate-semialdehyde dehydrogenase [acylating]	mitochondrial [OS=Mus musculus]\""	\ProteinCenter:sp_canonical|Q9EQ20 Methylmalonate-semialdehyde dehydrogenase [acylating]	mitochondrial [OS=Mus musculus]\""	-1.43	0.00546	0.0271	TRUE	TRUE	TRUE	2	\ProteinCenter:sp_canonical|Q9EQ20 Methylmalonate-semialdehyde dehydrogenase [acylating]	mitochondrial [OS=Mus musculus]\""
\ProteinCenter:sp_canonical|Q9JHI5 Isovaleryl-CoA dehydrogenase	mitochondrial [OS=Mus musculus]\""	\ProteinCenter:sp_canonical|Q9JHI5 Isovaleryl-CoA dehydrogenase	mitochondrial [OS=Mus musculus]\""	-1.56	3.47E-06	0.000151	TRUE	TRUE	FALSE	0	\ProteinCenter:sp_canonical|Q9JHI5 Isovaleryl-CoA dehydrogenase	mitochondrial [OS=Mus musculus]\""
ProteinCenter:sp_canonical|Q9QUH0 Glutaredoxin-1 [OS=Mus musculus]	ProteinCenter:sp_canonical|Q9QUH0 Glutaredoxin-1 [OS=Mus musculus]	2.43	0.00184	0.0119	TRUE	TRUE	TRUE	4	ProteinCenter:sp_canonical|Q9QUH0 Glutaredoxin-1 [OS=Mus musculus]
ProteinCenter:sp_canonical|Q9WUZ9 Ectonucleoside triphosphate diphosphohydrolase 5 [OS=Mus musculus]	ProteinCenter:sp_canonical|Q9WUZ9 Ectonucleoside triphosphate diphosphohydrolase 5 [OS=Mus musculus]	-1.12	0.00121	0.00933	TRUE	TRUE	TRUE	2	ProteinCenter:sp_canonical|Q9WUZ9 Ectonucleoside triphosphate diphosphohydrolase 5 [OS=Mus musculus]
ProteinCenter:sp_canonical|Q9WVL0 Maleylacetoacetate isomerase [OS=Mus musculus]	ProteinCenter:sp_canonical|Q9WVL0 Maleylacetoacetate isomerase [OS=Mus musculus]	-1.47	0.0116	0.0495	TRUE	TRUE	TRUE	9	ProteinCenter:sp_canonical|Q9WVL0 Maleylacetoacetate isomerase [OS=Mus musculus]
ProteinCenter:sp_canonical|Q9Z0K8 Pantetheinase [OS=Mus musculus]	ProteinCenter:sp_canonical|Q9Z0K8 Pantetheinase [OS=Mus musculus]	-1.82	0.00256	0.0155	TRUE	TRUE	TRUE	3	ProteinCenter:sp_canonical|Q9Z0K8 Pantetheinase [OS=Mus musculus]
\ProteinCenter:sp_canonical|Q9Z0X1 Apoptosis-inducing factor 1	mitochondrial [OS=Mus musculus]\""	\ProteinCenter:sp_canonical|Q9Z0X1 Apoptosis-inducing factor 1	mitochondrial [OS=Mus musculus]\""	2.39	0.00869	0.0393	TRUE	TRUE	TRUE	4	\ProteinCenter:sp_canonical|Q9Z0X1 Apoptosis-inducing factor 1	mitochondrial [OS=Mus musculus]\""
ProteinCenter:sp_canonical|Q9Z1G3 V-type proton ATPase subunit C 1 [OS=Mus musculus]	ProteinCenter:sp_canonical|Q9Z1G3 V-type proton ATPase subunit C 1 [OS=Mus musculus]	-1.26	0.00539	0.027	TRUE	TRUE	TRUE	7	ProteinCenter:sp_canonical|Q9Z1G3 V-type proton ATPase subunit C 1 [OS=Mus musculus]
\ProteinCenter:sp_canonical|Q9Z2V4 Phosphoenolpyruvate carboxykinase	cytosolic [GTP] [OS=Mus musculus]\""	\ProteinCenter:sp_canonical|Q9Z2V4 Phosphoenolpyruvate carboxykinase	cytosolic [GTP] [OS=Mus musculus]\""	-3.44	1.35E-07	2.20E-05	TRUE	TRUE	TRUE	6	\ProteinCenter:sp_canonical|Q9Z2V4 Phosphoenolpyruvate carboxykinase	cytosolic [GTP] [OS=Mus musculus]\""
P35908	KRT2	2.41	0.000527	0.00487	TRUE	TRUE	FALSE	0	\Keratin	type II cytoskeletal 2 epidermal\""
ProteinCenter:sp_canonical|A2ARV4 Low-density lipoprotein receptor-related protein 2 [OS=Mus musculus]	ProteinCenter:sp_canonical|A2ARV4 Low-density lipoprotein receptor-related protein 2 [OS=Mus musculus]	-0.283	0.618	0.749	FALSE	FALSE	FALSE	0	ProteinCenter:sp_canonical|A2ARV4 Low-density lipoprotein receptor-related protein 2 [OS=Mus musculus]
ProteinCenter:sp_canonical|A2ASQ1 Agrin [OS=Mus musculus]	ProteinCenter:sp_canonical|A2ASQ1 Agrin [OS=Mus musculus]	0.576	0.187	0.339	FALSE	FALSE	FALSE	0	ProteinCenter:sp_canonical|A2ASQ1 Agrin [OS=Mus musculus]
ProteinCenter:sp_canonical|A2ASS6 Titin [OS=Mus musculus]	ProteinCenter:sp_canonical|A2ASS6 Titin [OS=Mus musculus]	0.315	0.598	0.734	FALSE	FALSE	TRUE	11	ProteinCenter:sp_canonical|A2ASS6 Titin [OS=Mus musculus]
ProteinCenter:sp_canonical|A6H6E2 Multimerin-2 [OS=Mus musculus]	ProteinCenter:sp_canonical|A6H6E2 Multimerin-2 [OS=Mus musculus]	1.74	0.0459	0.123	FALSE	FALSE	TRUE	1	ProteinCenter:sp_canonical|A6H6E2 Multimerin-2 [OS=Mus musculus]
ProteinCenter:sp_canonical|E9PV24 Fibrinogen alpha chain [OS=Mus musculus]	ProteinCenter:sp_canonical|E9PV24 Fibrinogen alpha chain [OS=Mus musculus]	0.271	0.169	0.322	FALSE	FALSE	FALSE	0	ProteinCenter:sp_canonical|E9PV24 Fibrinogen alpha chain [OS=Mus musculus]
ProteinCenter:sp_canonical|E9PYK3 Protein mono-ADP-ribosyltransferase PARP4 [OS=Mus musculus]	ProteinCenter:sp_canonical|E9PYK3 Protein mono-ADP-ribosyltransferase PARP4 [OS=Mus musculus]	1.72	0.0365	0.106	FALSE	FALSE	TRUE	6	ProteinCenter:sp_canonical|E9PYK3 Protein mono-ADP-ribosyltransferase PARP4 [OS=Mus musculus]
ProteinCenter:sp_canonical|O08529 Calpain-2 catalytic subunit [OS=Mus musculus]	ProteinCenter:sp_canonical|O08529 Calpain-2 catalytic subunit [OS=Mus musculus]	-0.271	0.26	0.43	FALSE	FALSE	FALSE	0	ProteinCenter:sp_canonical|O08529 Calpain-2 catalytic subunit [OS=Mus musculus]
ProteinCenter:sp_canonical|O08638 Myosin-11 [OS=Mus musculus]	ProteinCenter:sp_canonical|O08638 Myosin-11 [OS=Mus musculus]	-0.82	0.0288	0.0893	FALSE	FALSE	FALSE	0	ProteinCenter:sp_canonical|O08638 Myosin-11 [OS=Mus musculus]
ProteinCenter:sp_canonical|O08677 Kininogen-1 [OS=Mus musculus]	ProteinCenter:sp_canonical|O08677 Kininogen-1 [OS=Mus musculus]	0.787	0.00164	0.0115	FALSE	FALSE	FALSE	0	ProteinCenter:sp_canonical|O08677 Kininogen-1 [OS=Mus musculus]
ProteinCenter:sp_canonical|O08709 Peroxiredoxin-6 [OS=Mus musculus]	ProteinCenter:sp_canonical|O08709 Peroxiredoxin-6 [OS=Mus musculus]	0.394	0.0223	0.0765	FALSE	FALSE	FALSE	0	ProteinCenter:sp_canonical|O08709 Peroxiredoxin-6 [OS=Mus musculus]
\ProteinCenter:sp_canonical|O08749 Dihydrolipoyl dehydrogenase	mitochondrial [OS=Mus musculus]\""	\ProteinCenter:sp_canonical|O08749 Dihydrolipoyl dehydrogenase	mitochondrial [OS=Mus musculus]\""	-0.138	0.362	0.54	FALSE	FALSE	FALSE	0	\ProteinCenter:sp_canonical|O08749 Dihydrolipoyl dehydrogenase	mitochondrial [OS=Mus musculus]\""
ProteinCenter:sp_canonical|O08788 Dynactin subunit 1 [OS=Mus musculus]	ProteinCenter:sp_canonical|O08788 Dynactin subunit 1 [OS=Mus musculus]	0.358	0.475	0.633	FALSE	FALSE	TRUE	11	ProteinCenter:sp_canonical|O08788 Dynactin subunit 1 [OS=Mus musculus]
ProteinCenter:sp_canonical|O09061 Proteasome subunit beta type-1 [OS=Mus musculus]	ProteinCenter:sp_canonical|O09061 Proteasome subunit beta type-1 [OS=Mus musculus]	-0.134	0.424	0.589	FALSE	FALSE	FALSE	0	ProteinCenter:sp_canonical|O09061 Proteasome subunit beta type-1 [OS=Mus musculus]
ProteinCenter:sp_canonical|O09172 Glutamate--cysteine ligase regulatory subunit [OS=Mus musculus]	ProteinCenter:sp_canonical|O09172 Glutamate--cysteine ligase regulatory subunit [OS=Mus musculus]	-1.48	0.0707	0.172	FALSE	FALSE	TRUE	2	ProteinCenter:sp_canonical|O09172 Glutamate--cysteine ligase regulatory subunit [OS=Mus musculus]
\ProteinCenter:sp_canonical|O09173 Homogentisate 1	2-dioxygenase [OS=Mus musculus]\""	\ProteinCenter:sp_canonical|O09173 Homogentisate 1	2-dioxygenase [OS=Mus musculus]\""	-0.213	0.0889	0.203	FALSE	FALSE	FALSE	0	\ProteinCenter:sp_canonical|O09173 Homogentisate 1	2-dioxygenase [OS=Mus musculus]\""
ProteinCenter:sp_canonical|O09174 Alpha-methylacyl-CoA racemase [OS=Mus musculus]	ProteinCenter:sp_canonical|O09174 Alpha-methylacyl-CoA racemase [OS=Mus musculus]	-0.8	0.0396	0.113	FALSE	FALSE	FALSE	0	ProteinCenter:sp_canonical|O09174 Alpha-methylacyl-CoA racemase [OS=Mus musculus]
ProteinCenter:sp_canonical|O35129 Prohibitin-2 [OS=Mus musculus]	ProteinCenter:sp_canonical|O35129 Prohibitin-2 [OS=Mus musculus]	-0.362	0.297	0.472	FALSE	FALSE	TRUE	11	ProteinCenter:sp_canonical|O35129 Prohibitin-2 [OS=Mus musculus]
ProteinCenter:sp_canonical|O35206 Collagen alpha-1(XV) chain [OS=Mus musculus]	ProteinCenter:sp_canonical|O35206 Collagen alpha-1(XV) chain [OS=Mus musculus]	0.243	0.661	0.774	FALSE	FALSE	TRUE	1	ProteinCenter:sp_canonical|O35206 Collagen alpha-1(XV) chain [OS=Mus musculus]
ProteinCenter:sp_canonical|O35215 D-dopachrome decarboxylase [OS=Mus musculus]	ProteinCenter:sp_canonical|O35215 D-dopachrome decarboxylase [OS=Mus musculus]	-0.264	0.184	0.338	FALSE	FALSE	FALSE	0	ProteinCenter:sp_canonical|O35215 D-dopachrome decarboxylase [OS=Mus musculus]
\ProteinCenter:sp_canonical|O35459 Delta(3	5)-Delta(2	4)-dienoyl-CoA isomerase	mitochondrial [OS=Mus musculus]\""	\ProteinCenter:sp_canonical|O35459 Delta(3	5)-Delta(2	4)-dienoyl-CoA isomerase	mitochondrial [OS=Mus musculus]\""	0.119	0.44	0.602	FALSE	FALSE	FALSE	0	\ProteinCenter:sp_canonical|O35459 Delta(3	5)-Delta(2	4)-dienoyl-CoA isomerase	mitochondrial [OS=Mus musculus]\""
ProteinCenter:sp_canonical|O35488 Very long-chain acyl-CoA synthetase [OS=Mus musculus]	ProteinCenter:sp_canonical|O35488 Very long-chain acyl-CoA synthetase [OS=Mus musculus]	-0.423	0.588	0.73	FALSE	FALSE	TRUE	7	ProteinCenter:sp_canonical|O35488 Very long-chain acyl-CoA synthetase [OS=Mus musculus]
ProteinCenter:sp_canonical|O35598 Disintegrin and metalloproteinase domain-containing protein 10 [OS=Mus musculus]	ProteinCenter:sp_canonical|O35598 Disintegrin and metalloproteinase domain-containing protein 10 [OS=Mus musculus]	0.837	0.0782	0.185	FALSE	FALSE	TRUE	8	ProteinCenter:sp_canonical|O35598 Disintegrin and metalloproteinase domain-containing protein 10 [OS=Mus musculus]
ProteinCenter:sp_canonical|O35643 AP-1 complex subunit beta-1 [OS=Mus musculus]	ProteinCenter:sp_canonical|O35643 AP-1 complex subunit beta-1 [OS=Mus musculus]	-0.741	0.303	0.475	FALSE	FALSE	TRUE	6	ProteinCenter:sp_canonical|O35643 AP-1 complex subunit beta-1 [OS=Mus musculus]
\ProteinCenter:sp_canonical|O35658 Complement component 1 Q subcomponent-binding protein	mitochondrial [OS=Mus musculus]\""	\ProteinCenter:sp_canonical|O35658 Complement component 1 Q subcomponent-binding protein	mitochondrial [OS=Mus musculus]\""	-0.729	0.0123	0.0518	FALSE	FALSE	FALSE	0	\ProteinCenter:sp_canonical|O35658 Complement component 1 Q subcomponent-binding protein	mitochondrial [OS=Mus musculus]\""
ProteinCenter:sp_canonical|O35955 Proteasome subunit beta type-10 [OS=Mus musculus]	ProteinCenter:sp_canonical|O35955 Proteasome subunit beta type-10 [OS=Mus musculus]	-0.395	0.0181	0.0663	FALSE	FALSE	TRUE	2	ProteinCenter:sp_canonical|O35955 Proteasome subunit beta type-10 [OS=Mus musculus]
ProteinCenter:sp_canonical|O55137 Acyl-coenzyme A thioesterase 1 [OS=Mus musculus]	ProteinCenter:sp_canonical|O55137 Acyl-coenzyme A thioesterase 1 [OS=Mus musculus]	-0.147	0.403	0.57	FALSE	FALSE	FALSE	0	ProteinCenter:sp_canonical|O55137 Acyl-coenzyme A thioesterase 1 [OS=Mus musculus]
ProteinCenter:sp_canonical|O55234 Proteasome subunit beta type-5 [OS=Mus musculus]	ProteinCenter:sp_canonical|O55234 Proteasome subunit beta type-5 [OS=Mus musculus]	-0.229	0.059	0.148	FALSE	FALSE	FALSE	0	ProteinCenter:sp_canonical|O55234 Proteasome subunit beta type-5 [OS=Mus musculus]
ProteinCenter:sp_canonical|O70250 Phosphoglycerate mutase 2 [OS=Mus musculus]	ProteinCenter:sp_canonical|O70250 Phosphoglycerate mutase 2 [OS=Mus musculus]	0.165	0.422	0.588	FALSE	FALSE	FALSE	0	ProteinCenter:sp_canonical|O70250 Phosphoglycerate mutase 2 [OS=Mus musculus]
ProteinCenter:sp_canonical|O70435 Proteasome subunit alpha type-3 [OS=Mus musculus]	ProteinCenter:sp_canonical|O70435 Proteasome subunit alpha type-3 [OS=Mus musculus]	-0.0914	0.401	0.569	FALSE	FALSE	FALSE	0	ProteinCenter:sp_canonical|O70435 Proteasome subunit alpha type-3 [OS=Mus musculus]
ProteinCenter:sp_canonical|O70570 Polymeric immunoglobulin receptor [OS=Mus musculus]	ProteinCenter:sp_canonical|O70570 Polymeric immunoglobulin receptor [OS=Mus musculus]	0.124	0.815	0.875	FALSE	FALSE	TRUE	11	ProteinCenter:sp_canonical|O70570 Polymeric immunoglobulin receptor [OS=Mus musculus]
ProteinCenter:sp_canonical|O88338 Cadherin-16 [OS=Mus musculus]	ProteinCenter:sp_canonical|O88338 Cadherin-16 [OS=Mus musculus]	-0.447	0.0238	0.0777	FALSE	FALSE	FALSE	0	ProteinCenter:sp_canonical|O88338 Cadherin-16 [OS=Mus musculus]
ProteinCenter:sp_canonical|O88343 Electrogenic sodium bicarbonate cotransporter 1 [OS=Mus musculus]	ProteinCenter:sp_canonical|O88343 Electrogenic sodium bicarbonate cotransporter 1 [OS=Mus musculus]	-0.0825	0.858	0.901	FALSE	FALSE	TRUE	7	ProteinCenter:sp_canonical|O88343 Electrogenic sodium bicarbonate cotransporter 1 [OS=Mus musculus]
ProteinCenter:sp_canonical|O88575 Sodium- and chloride-dependent transporter XTRP3B [OS=Mus musculus]	ProteinCenter:sp_canonical|O88575 Sodium- and chloride-dependent transporter XTRP3B [OS=Mus musculus]	-0.184	0.735	0.82	FALSE	FALSE	TRUE	11	ProteinCenter:sp_canonical|O88575 Sodium- and chloride-dependent transporter XTRP3B [OS=Mus musculus]
ProteinCenter:sp_canonical|O88576 Sodium-dependent neutral amino acid transporter B(0)AT3 [OS=Mus musculus]	ProteinCenter:sp_canonical|O88576 Sodium-dependent neutral amino acid transporter B(0)AT3 [OS=Mus musculus]	1.66	0.0238	0.0777	FALSE	FALSE	TRUE	8	ProteinCenter:sp_canonical|O88576 Sodium-dependent neutral amino acid transporter B(0)AT3 [OS=Mus musculus]
ProteinCenter:sp_canonical|O88844 Isocitrate dehydrogenase [NADP] cytoplasmic [OS=Mus musculus]	ProteinCenter:sp_canonical|O88844 Isocitrate dehydrogenase [NADP] cytoplasmic [OS=Mus musculus]	-0.9	4.25E-06	0.000169	FALSE	FALSE	FALSE	0	ProteinCenter:sp_canonical|O88844 Isocitrate dehydrogenase [NADP] cytoplasmic [OS=Mus musculus]
ProteinCenter:sp_canonical|O88952 Protein lin-7 homolog C [OS=Mus musculus]	ProteinCenter:sp_canonical|O88952 Protein lin-7 homolog C [OS=Mus musculus]	0.762	0.263	0.433	FALSE	FALSE	TRUE	9	ProteinCenter:sp_canonical|O88952 Protein lin-7 homolog C [OS=Mus musculus]
ProteinCenter:sp_canonical|O88958 Glucosamine-6-phosphate isomerase 1 [OS=Mus musculus]	ProteinCenter:sp_canonical|O88958 Glucosamine-6-phosphate isomerase 1 [OS=Mus musculus]	0.077	0.708	0.807	FALSE	FALSE	FALSE	0	ProteinCenter:sp_canonical|O88958 Glucosamine-6-phosphate isomerase 1 [OS=Mus musculus]
\ProteinCenter:sp_canonical|O88986 2-amino-3-ketobutyrate coenzyme A ligase	mitochondrial [OS=Mus musculus]\""	\ProteinCenter:sp_canonical|O88986 2-amino-3-ketobutyrate coenzyme A ligase	mitochondrial [OS=Mus musculus]\""	-1.74	0.0264	0.0839	FALSE	FALSE	TRUE	3	\ProteinCenter:sp_canonical|O88986 2-amino-3-ketobutyrate coenzyme A ligase	mitochondrial [OS=Mus musculus]\""
ProteinCenter:sp_canonical|O89020 Afamin [OS=Mus musculus]	ProteinCenter:sp_canonical|O89020 Afamin [OS=Mus musculus]	0.965	0.189	0.339	FALSE	FALSE	TRUE	7	ProteinCenter:sp_canonical|O89020 Afamin [OS=Mus musculus]
ProteinCenter:sp_canonical|O89079 Coatomer subunit epsilon [OS=Mus musculus]	ProteinCenter:sp_canonical|O89079 Coatomer subunit epsilon [OS=Mus musculus]	-0.721	0.217	0.378	FALSE	FALSE	TRUE	10	ProteinCenter:sp_canonical|O89079 Coatomer subunit epsilon [OS=Mus musculus]
ProteinCenter:sp_canonical|P00920 Carbonic anhydrase 2 [OS=Mus musculus]	ProteinCenter:sp_canonical|P00920 Carbonic anhydrase 2 [OS=Mus musculus]	0.401	0.0395	0.113	FALSE	FALSE	FALSE	0	ProteinCenter:sp_canonical|P00920 Carbonic anhydrase 2 [OS=Mus musculus]
ProteinCenter:sp_canonical|P01027 Complement C3 [OS=Mus musculus]	ProteinCenter:sp_canonical|P01027 Complement C3 [OS=Mus musculus]	0.633	0.000649	0.00566	FALSE	FALSE	FALSE	0	ProteinCenter:sp_canonical|P01027 Complement C3 [OS=Mus musculus]
ProteinCenter:sp_canonical|P01592 Immunoglobulin J chain [OS=Mus musculus]	ProteinCenter:sp_canonical|P01592 Immunoglobulin J chain [OS=Mus musculus]	0.773	0.185	0.339	FALSE	FALSE	TRUE	2	ProteinCenter:sp_canonical|P01592 Immunoglobulin J chain [OS=Mus musculus]
ProteinCenter:sp_canonical|P01837 Immunoglobulin kappa constant [OS=Mus musculus]	ProteinCenter:sp_canonical|P01837 Immunoglobulin kappa constant [OS=Mus musculus]	-0.0359	0.856	0.9	FALSE	FALSE	FALSE	0	ProteinCenter:sp_canonical|P01837 Immunoglobulin kappa constant [OS=Mus musculus]
ProteinCenter:sp_canonical|P01844 Ig lambda-2 chain C region [OS=Mus musculus]	ProteinCenter:sp_canonical|P01844 Ig lambda-2 chain C region [OS=Mus musculus]	0.905	0.19	0.341	FALSE	FALSE	TRUE	4	ProteinCenter:sp_canonical|P01844 Ig lambda-2 chain C region [OS=Mus musculus]
ProteinCenter:sp_canonical|P01867 Immunoglobulin heavy constant gamma 2B [OS=Mus musculus]	ProteinCenter:sp_canonical|P01867 Immunoglobulin heavy constant gamma 2B [OS=Mus musculus]	1.23	0.176	0.332	FALSE	FALSE	TRUE	3	ProteinCenter:sp_canonical|P01867 Immunoglobulin heavy constant gamma 2B [OS=Mus musculus]
ProteinCenter:sp_canonical|P01868 Ig gamma-1 chain C region secreted form [OS=Mus musculus]	ProteinCenter:sp_canonical|P01868 Ig gamma-1 chain C region secreted form [OS=Mus musculus]	1.77	0.0858	0.198	FALSE	FALSE	TRUE	4	ProteinCenter:sp_canonical|P01868 Ig gamma-1 chain C region secreted form [OS=Mus musculus]
ProteinCenter:sp_canonical|P01872 Immunoglobulin heavy constant mu [OS=Mus musculus]	ProteinCenter:sp_canonical|P01872 Immunoglobulin heavy constant mu [OS=Mus musculus]	0.00768	0.957	0.974	FALSE	FALSE	FALSE	0	ProteinCenter:sp_canonical|P01872 Immunoglobulin heavy constant mu [OS=Mus musculus]
ProteinCenter:sp_canonical|P01942 Hemoglobin subunit alpha [OS=Mus musculus]	ProteinCenter:sp_canonical|P01942 Hemoglobin subunit alpha [OS=Mus musculus]	-0.285	0.0573	0.144	FALSE	FALSE	FALSE	0	ProteinCenter:sp_canonical|P01942 Hemoglobin subunit alpha [OS=Mus musculus]
ProteinCenter:sp_canonical|P02088 Hemoglobin subunit beta-1 [OS=Mus musculus]	ProteinCenter:sp_canonical|P02088 Hemoglobin subunit beta-1 [OS=Mus musculus]	-0.725	0.000463	0.00453	FALSE	FALSE	FALSE	0	ProteinCenter:sp_canonical|P02088 Hemoglobin subunit beta-1 [OS=Mus musculus]
ProteinCenter:sp_canonical|P02463 Collagen alpha-1(IV) chain [OS=Mus musculus]	ProteinCenter:sp_canonical|P02463 Collagen alpha-1(IV) chain [OS=Mus musculus]	0.905	0.0382	0.11	FALSE	FALSE	FALSE	0	ProteinCenter:sp_canonical|P02463 Collagen alpha-1(IV) chain [OS=Mus musculus]
ProteinCenter:sp_canonical|P02468 Laminin subunit gamma-1 [OS=Mus musculus]	ProteinCenter:sp_canonical|P02468 Laminin subunit gamma-1 [OS=Mus musculus]	0.326	0.0343	0.102	FALSE	FALSE	FALSE	0	ProteinCenter:sp_canonical|P02468 Laminin subunit gamma-1 [OS=Mus musculus]
ProteinCenter:sp_canonical|P02469 Laminin subunit beta-1 [OS=Mus musculus]	ProteinCenter:sp_canonical|P02469 Laminin subunit beta-1 [OS=Mus musculus]	0.227	0.104	0.228	FALSE	FALSE	FALSE	0	ProteinCenter:sp_canonical|P02469 Laminin subunit beta-1 [OS=Mus musculus]
\ProteinCenter:sp_canonical|P04117 Fatty acid-binding protein	adipocyte [OS=Mus musculus]\""	\ProteinCenter:sp_canonical|P04117 Fatty acid-binding protein	adipocyte [OS=Mus musculus]\""	0.533	0.132	0.27	FALSE	FALSE	TRUE	11	\ProteinCenter:sp_canonical|P04117 Fatty acid-binding protein	adipocyte [OS=Mus musculus]\""
ProteinCenter:sp_canonical|P04186 Complement factor B [OS=Mus musculus]	ProteinCenter:sp_canonical|P04186 Complement factor B [OS=Mus musculus]	1.58	0.0818	0.192	FALSE	FALSE	TRUE	7	ProteinCenter:sp_canonical|P04186 Complement factor B [OS=Mus musculus]
ProteinCenter:sp_canonical|P05064 Fructose-bisphosphate aldolase A [OS=Mus musculus]	ProteinCenter:sp_canonical|P05064 Fructose-bisphosphate aldolase A [OS=Mus musculus]	0.306	0.123	0.257	FALSE	FALSE	FALSE	0	ProteinCenter:sp_canonical|P05064 Fructose-bisphosphate aldolase A [OS=Mus musculus]
\ProteinCenter:sp_canonical|P05201 Aspartate aminotransferase	cytoplasmic [OS=Mus musculus]\""	\ProteinCenter:sp_canonical|P05201 Aspartate aminotransferase	cytoplasmic [OS=Mus musculus]\""	0.947	0.014	0.055	FALSE	FALSE	FALSE	0	\ProteinCenter:sp_canonical|P05201 Aspartate aminotransferase	cytoplasmic [OS=Mus musculus]\""
\ProteinCenter:sp_canonical|P05202 Aspartate aminotransferase	mitochondrial [OS=Mus musculus]\""	\ProteinCenter:sp_canonical|P05202 Aspartate aminotransferase	mitochondrial [OS=Mus musculus]\""	0.179	0.124	0.258	FALSE	FALSE	FALSE	0	\ProteinCenter:sp_canonical|P05202 Aspartate aminotransferase	mitochondrial [OS=Mus musculus]\""
ProteinCenter:sp_canonical|P06151 L-lactate dehydrogenase A chain [OS=Mus musculus]	ProteinCenter:sp_canonical|P06151 L-lactate dehydrogenase A chain [OS=Mus musculus]	0.107	0.537	0.686	FALSE	FALSE	FALSE	0	ProteinCenter:sp_canonical|P06151 L-lactate dehydrogenase A chain [OS=Mus musculus]
ProteinCenter:sp_canonical|P06330 Ig heavy chain V region AC38 205.12 [OS=Mus musculus]	ProteinCenter:sp_canonical|P06330 Ig heavy chain V region AC38 205.12 [OS=Mus musculus]	2.29	0.037	0.107	FALSE	FALSE	TRUE	3	ProteinCenter:sp_canonical|P06330 Ig heavy chain V region AC38 205.12 [OS=Mus musculus]
ProteinCenter:sp_canonical|P06745 Glucose-6-phosphate isomerase [OS=Mus musculus]	ProteinCenter:sp_canonical|P06745 Glucose-6-phosphate isomerase [OS=Mus musculus]	0.23	0.124	0.258	FALSE	FALSE	FALSE	0	ProteinCenter:sp_canonical|P06745 Glucose-6-phosphate isomerase [OS=Mus musculus]
ProteinCenter:sp_canonical|P06801 NADP-dependent malic enzyme [OS=Mus musculus]	ProteinCenter:sp_canonical|P06801 NADP-dependent malic enzyme [OS=Mus musculus]	-0.398	0.00978	0.0433	FALSE	FALSE	FALSE	0	ProteinCenter:sp_canonical|P06801 NADP-dependent malic enzyme [OS=Mus musculus]
ProteinCenter:sp_canonical|P06909 Complement factor H [OS=Mus musculus]	ProteinCenter:sp_canonical|P06909 Complement factor H [OS=Mus musculus]	0.203	0.332	0.508	FALSE	FALSE	FALSE	0	ProteinCenter:sp_canonical|P06909 Complement factor H [OS=Mus musculus]
ProteinCenter:sp_canonical|P07309 Transthyretin [OS=Mus musculus]	ProteinCenter:sp_canonical|P07309 Transthyretin [OS=Mus musculus]	0.141	0.404	0.57	FALSE	FALSE	FALSE	0	ProteinCenter:sp_canonical|P07309 Transthyretin [OS=Mus musculus]
ProteinCenter:sp_canonical|P07356 Annexin A2 [OS=Mus musculus]	ProteinCenter:sp_canonical|P07356 Annexin A2 [OS=Mus musculus]	0.978	0.00283	0.0169	FALSE	FALSE	FALSE	0	ProteinCenter:sp_canonical|P07356 Annexin A2 [OS=Mus musculus]
ProteinCenter:sp_canonical|P07361 Alpha-1-acid glycoprotein 2 [OS=Mus musculus]	ProteinCenter:sp_canonical|P07361 Alpha-1-acid glycoprotein 2 [OS=Mus musculus]	1.23	0.0746	0.18	FALSE	FALSE	TRUE	9	ProteinCenter:sp_canonical|P07361 Alpha-1-acid glycoprotein 2 [OS=Mus musculus]
ProteinCenter:sp_canonical|P07724 Albumin [OS=Mus musculus]	ProteinCenter:sp_canonical|P07724 Albumin [OS=Mus musculus]	0.459	0.00142	0.0105	FALSE	FALSE	FALSE	0	ProteinCenter:sp_canonical|P07724 Albumin [OS=Mus musculus]
ProteinCenter:sp_canonical|P07759 Serine protease inhibitor A3K [OS=Mus musculus]	ProteinCenter:sp_canonical|P07759 Serine protease inhibitor A3K [OS=Mus musculus]	-0.0533	0.696	0.797	FALSE	FALSE	FALSE	0	ProteinCenter:sp_canonical|P07759 Serine protease inhibitor A3K [OS=Mus musculus]
ProteinCenter:sp_canonical|P07901 Heat shock protein HSP 90-alpha [OS=Mus musculus]	ProteinCenter:sp_canonical|P07901 Heat shock protein HSP 90-alpha [OS=Mus musculus]	-0.897	0.000125	0.00167	FALSE	FALSE	FALSE	0	ProteinCenter:sp_canonical|P07901 Heat shock protein HSP 90-alpha [OS=Mus musculus]
ProteinCenter:sp_canonical|P08003 Protein disulfide-isomerase A4 [OS=Mus musculus]	ProteinCenter:sp_canonical|P08003 Protein disulfide-isomerase A4 [OS=Mus musculus]	1.44	0.0233	0.0777	FALSE	FALSE	TRUE	2	ProteinCenter:sp_canonical|P08003 Protein disulfide-isomerase A4 [OS=Mus musculus]
ProteinCenter:sp_canonical|P08207 Protein S100-A10 [OS=Mus musculus]	ProteinCenter:sp_canonical|P08207 Protein S100-A10 [OS=Mus musculus]	1.29	0.0996	0.222	FALSE	FALSE	TRUE	7	ProteinCenter:sp_canonical|P08207 Protein S100-A10 [OS=Mus musculus]
ProteinCenter:sp_canonical|P08228 Superoxide dismutase [Cu-Zn] [OS=Mus musculus]	ProteinCenter:sp_canonical|P08228 Superoxide dismutase [Cu-Zn] [OS=Mus musculus]	-0.0572	0.65	0.769	FALSE	FALSE	FALSE	0	ProteinCenter:sp_canonical|P08228 Superoxide dismutase [Cu-Zn] [OS=Mus musculus]
\ProteinCenter:sp_canonical|P08249 Malate dehydrogenase	mitochondrial [OS=Mus musculus]\""	\ProteinCenter:sp_canonical|P08249 Malate dehydrogenase	mitochondrial [OS=Mus musculus]\""	-0.975	2.07E-05	0.000471	FALSE	FALSE	FALSE	0	\ProteinCenter:sp_canonical|P08249 Malate dehydrogenase	mitochondrial [OS=Mus musculus]\""
ProteinCenter:sp_canonical|P08607 C4b-binding protein [OS=Mus musculus]	ProteinCenter:sp_canonical|P08607 C4b-binding protein [OS=Mus musculus]	1.57	0.256	0.424	FALSE	FALSE	TRUE	5	ProteinCenter:sp_canonical|P08607 C4b-binding protein [OS=Mus musculus]
ProteinCenter:sp_canonical|P08752 Guanine nucleotide-binding protein G(i) subunit alpha-2 [OS=Mus musculus]	ProteinCenter:sp_canonical|P08752 Guanine nucleotide-binding protein G(i) subunit alpha-2 [OS=Mus musculus]	-0.269	0.568	0.715	FALSE	FALSE	TRUE	10	ProteinCenter:sp_canonical|P08752 Guanine nucleotide-binding protein G(i) subunit alpha-2 [OS=Mus musculus]
ProteinCenter:sp_canonical|P09103 Protein disulfide-isomerase [OS=Mus musculus]	ProteinCenter:sp_canonical|P09103 Protein disulfide-isomerase [OS=Mus musculus]	0.551	0.121	0.255	FALSE	FALSE	FALSE	0	ProteinCenter:sp_canonical|P09103 Protein disulfide-isomerase [OS=Mus musculus]
\ProteinCenter:sp_canonical|P09242 Alkaline phosphatase	tissue-nonspecific isozyme [OS=Mus musculus]\""	\ProteinCenter:sp_canonical|P09242 Alkaline phosphatase	tissue-nonspecific isozyme [OS=Mus musculus]\""	0.00331	0.995	0.996	FALSE	FALSE	FALSE	0	\ProteinCenter:sp_canonical|P09242 Alkaline phosphatase	tissue-nonspecific isozyme [OS=Mus musculus]\""
ProteinCenter:sp_canonical|P09411 Phosphoglycerate kinase 1 [OS=Mus musculus]	ProteinCenter:sp_canonical|P09411 Phosphoglycerate kinase 1 [OS=Mus musculus]	-0.652	0.0092	0.041	FALSE	FALSE	FALSE	0	ProteinCenter:sp_canonical|P09411 Phosphoglycerate kinase 1 [OS=Mus musculus]
ProteinCenter:sp_canonical|P09470 Angiotensin-converting enzyme [OS=Mus musculus]	ProteinCenter:sp_canonical|P09470 Angiotensin-converting enzyme [OS=Mus musculus]	-0.359	0.672	0.779	FALSE	FALSE	TRUE	6	ProteinCenter:sp_canonical|P09470 Angiotensin-converting enzyme [OS=Mus musculus]
ProteinCenter:sp_canonical|P09528 Ferritin heavy chain [OS=Mus musculus]	ProteinCenter:sp_canonical|P09528 Ferritin heavy chain [OS=Mus musculus]	-0.137	0.483	0.641	FALSE	FALSE	FALSE	0	ProteinCenter:sp_canonical|P09528 Ferritin heavy chain [OS=Mus musculus]
\ProteinCenter:sp_canonical|P09671 Superoxide dismutase [Mn]	mitochondrial [OS=Mus musculus]\""	\ProteinCenter:sp_canonical|P09671 Superoxide dismutase [Mn]	mitochondrial [OS=Mus musculus]\""	-0.243	0.303	0.475	FALSE	FALSE	FALSE	0	\ProteinCenter:sp_canonical|P09671 Superoxide dismutase [Mn]	mitochondrial [OS=Mus musculus]\""
ProteinCenter:sp_canonical|P09803 Cadherin-1 [OS=Mus musculus]	ProteinCenter:sp_canonical|P09803 Cadherin-1 [OS=Mus musculus]	1.86	0.0142	0.0552	FALSE	FALSE	TRUE	4	ProteinCenter:sp_canonical|P09803 Cadherin-1 [OS=Mus musculus]
ProteinCenter:sp_canonical|P0DP26 Calmodulin-1 [OS=Mus musculus]	ProteinCenter:sp_canonical|P0DP26 Calmodulin-1 [OS=Mus musculus]	0.149	0.175	0.331	FALSE	FALSE	FALSE	0	ProteinCenter:sp_canonical|P0DP26 Calmodulin-1 [OS=Mus musculus]
ProteinCenter:sp_canonical|P10126 Elongation factor 1-alpha 1 [OS=Mus musculus]	ProteinCenter:sp_canonical|P10126 Elongation factor 1-alpha 1 [OS=Mus musculus]	-0.153	0.59	0.73	FALSE	FALSE	FALSE	0	ProteinCenter:sp_canonical|P10126 Elongation factor 1-alpha 1 [OS=Mus musculus]
ProteinCenter:sp_canonical|P10493 Nidogen-1 [OS=Mus musculus]	ProteinCenter:sp_canonical|P10493 Nidogen-1 [OS=Mus musculus]	-0.235	0.42	0.586	FALSE	FALSE	FALSE	0	ProteinCenter:sp_canonical|P10493 Nidogen-1 [OS=Mus musculus]
ProteinCenter:sp_canonical|P10518 Delta-aminolevulinic acid dehydratase [OS=Mus musculus]	ProteinCenter:sp_canonical|P10518 Delta-aminolevulinic acid dehydratase [OS=Mus musculus]	0.202	0.458	0.618	FALSE	FALSE	FALSE	0	ProteinCenter:sp_canonical|P10518 Delta-aminolevulinic acid dehydratase [OS=Mus musculus]
ProteinCenter:sp_canonical|P10639 Thioredoxin [OS=Mus musculus]	ProteinCenter:sp_canonical|P10639 Thioredoxin [OS=Mus musculus]	-0.117	0.657	0.772	FALSE	FALSE	FALSE	0	ProteinCenter:sp_canonical|P10639 Thioredoxin [OS=Mus musculus]
ProteinCenter:sp_canonical|P10648 Glutathione S-transferase A2 [OS=Mus musculus]	ProteinCenter:sp_canonical|P10648 Glutathione S-transferase A2 [OS=Mus musculus]	-0.151	0.376	0.548	FALSE	FALSE	FALSE	0	ProteinCenter:sp_canonical|P10648 Glutathione S-transferase A2 [OS=Mus musculus]
ProteinCenter:sp_canonical|P10649 Glutathione S-transferase Mu 1 [OS=Mus musculus]	ProteinCenter:sp_canonical|P10649 Glutathione S-transferase Mu 1 [OS=Mus musculus]	-0.672	0.0472	0.125	FALSE	FALSE	FALSE	0	ProteinCenter:sp_canonical|P10649 Glutathione S-transferase Mu 1 [OS=Mus musculus]
ProteinCenter:sp_canonical|P11352 Glutathione peroxidase 1 [OS=Mus musculus]	ProteinCenter:sp_canonical|P11352 Glutathione peroxidase 1 [OS=Mus musculus]	-0.228	0.262	0.432	FALSE	FALSE	FALSE	0	ProteinCenter:sp_canonical|P11352 Glutathione peroxidase 1 [OS=Mus musculus]
ProteinCenter:sp_canonical|P11627 Neural cell adhesion molecule L1 [OS=Mus musculus]	ProteinCenter:sp_canonical|P11627 Neural cell adhesion molecule L1 [OS=Mus musculus]	0.722	0.224	0.388	FALSE	FALSE	TRUE	9	ProteinCenter:sp_canonical|P11627 Neural cell adhesion molecule L1 [OS=Mus musculus]
ProteinCenter:sp_canonical|P11680 Properdin [OS=Mus musculus]	ProteinCenter:sp_canonical|P11680 Properdin [OS=Mus musculus]	0.122	0.871	0.909	FALSE	FALSE	TRUE	9	ProteinCenter:sp_canonical|P11680 Properdin [OS=Mus musculus]
ProteinCenter:sp_canonical|P11930 Acyl-coenzyme A diphosphatase NUDT19 [OS=Mus musculus]	ProteinCenter:sp_canonical|P11930 Acyl-coenzyme A diphosphatase NUDT19 [OS=Mus musculus]	0.00657	0.97	0.978	FALSE	FALSE	FALSE	0	ProteinCenter:sp_canonical|P11930 Acyl-coenzyme A diphosphatase NUDT19 [OS=Mus musculus]
ProteinCenter:sp_canonical|P11983 T-complex protein 1 subunit alpha [OS=Mus musculus]	ProteinCenter:sp_canonical|P11983 T-complex protein 1 subunit alpha [OS=Mus musculus]	0.222	0.635	0.763	FALSE	FALSE	TRUE	9	ProteinCenter:sp_canonical|P11983 T-complex protein 1 subunit alpha [OS=Mus musculus]
ProteinCenter:sp_canonical|P12023 Amyloid-beta precursor protein [OS=Mus musculus]	ProteinCenter:sp_canonical|P12023 Amyloid-beta precursor protein [OS=Mus musculus]	1.15	0.101	0.223	FALSE	FALSE	TRUE	11	ProteinCenter:sp_canonical|P12023 Amyloid-beta precursor protein [OS=Mus musculus]
ProteinCenter:sp_canonical|P12658 Calbindin [OS=Mus musculus]	ProteinCenter:sp_canonical|P12658 Calbindin [OS=Mus musculus]	-0.977	0.0189	0.068	FALSE	FALSE	FALSE	0	ProteinCenter:sp_canonical|P12658 Calbindin [OS=Mus musculus]
\ProteinCenter:sp_canonical|P13707 Glycerol-3-phosphate dehydrogenase [NAD(+)]	cytoplasmic [OS=Mus musculus]\""	\ProteinCenter:sp_canonical|P13707 Glycerol-3-phosphate dehydrogenase [NAD(+)]	cytoplasmic [OS=Mus musculus]\""	-1.19	0.151	0.298	FALSE	FALSE	TRUE	2	\ProteinCenter:sp_canonical|P13707 Glycerol-3-phosphate dehydrogenase [NAD(+)]	cytoplasmic [OS=Mus musculus]\""
ProteinCenter:sp_canonical|P14094 Sodium/potassium-transporting ATPase subunit beta-1 [OS=Mus musculus]	ProteinCenter:sp_canonical|P14094 Sodium/potassium-transporting ATPase subunit beta-1 [OS=Mus musculus]	-0.634	0.52	0.673	FALSE	FALSE	TRUE	5	ProteinCenter:sp_canonical|P14094 Sodium/potassium-transporting ATPase subunit beta-1 [OS=Mus musculus]
\ProteinCenter:sp_canonical|P14152 Malate dehydrogenase	cytoplasmic [OS=Mus musculus]\""	\ProteinCenter:sp_canonical|P14152 Malate dehydrogenase	cytoplasmic [OS=Mus musculus]\""	-0.0461	0.713	0.809	FALSE	FALSE	FALSE	0	\ProteinCenter:sp_canonical|P14152 Malate dehydrogenase	cytoplasmic [OS=Mus musculus]\""
ProteinCenter:sp_canonical|P14211 Calreticulin [OS=Mus musculus]	ProteinCenter:sp_canonical|P14211 Calreticulin [OS=Mus musculus]	0.0137	0.92	0.944	FALSE	FALSE	FALSE	0	ProteinCenter:sp_canonical|P14211 Calreticulin [OS=Mus musculus]
ProteinCenter:sp_canonical|P14733 Lamin-B1 [OS=Mus musculus]	ProteinCenter:sp_canonical|P14733 Lamin-B1 [OS=Mus musculus]	-1.84	0.0209	0.0729	FALSE	FALSE	TRUE	1	ProteinCenter:sp_canonical|P14733 Lamin-B1 [OS=Mus musculus]
ProteinCenter:sp_canonical|P15105 Glutamine synthetase [OS=Mus musculus]	ProteinCenter:sp_canonical|P15105 Glutamine synthetase [OS=Mus musculus]	-0.248	0.581	0.725	FALSE	FALSE	TRUE	11	ProteinCenter:sp_canonical|P15105 Glutamine synthetase [OS=Mus musculus]
ProteinCenter:sp_canonical|P15532 Nucleoside diphosphate kinase A [OS=Mus musculus]	ProteinCenter:sp_canonical|P15532 Nucleoside diphosphate kinase A [OS=Mus musculus]	-0.325	0.00759	0.0352	FALSE	FALSE	FALSE	0	ProteinCenter:sp_canonical|P15532 Nucleoside diphosphate kinase A [OS=Mus musculus]
ProteinCenter:sp_canonical|P16015 Carbonic anhydrase 3 [OS=Mus musculus]	ProteinCenter:sp_canonical|P16015 Carbonic anhydrase 3 [OS=Mus musculus]	-0.771	0.0998	0.222	FALSE	FALSE	TRUE	11	ProteinCenter:sp_canonical|P16015 Carbonic anhydrase 3 [OS=Mus musculus]
ProteinCenter:sp_canonical|P16125 L-lactate dehydrogenase B chain [OS=Mus musculus]	ProteinCenter:sp_canonical|P16125 L-lactate dehydrogenase B chain [OS=Mus musculus]	0.363	0.0333	0.1	FALSE	FALSE	FALSE	0	ProteinCenter:sp_canonical|P16125 L-lactate dehydrogenase B chain [OS=Mus musculus]
ProteinCenter:sp_canonical|P16331 Phenylalanine-4-hydroxylase [OS=Mus musculus]	ProteinCenter:sp_canonical|P16331 Phenylalanine-4-hydroxylase [OS=Mus musculus]	-1.92	0.122	0.257	FALSE	FALSE	TRUE	4	ProteinCenter:sp_canonical|P16331 Phenylalanine-4-hydroxylase [OS=Mus musculus]
\ProteinCenter:sp_canonical|P16332 Methylmalonyl-CoA mutase	mitochondrial [OS=Mus musculus]\""	\ProteinCenter:sp_canonical|P16332 Methylmalonyl-CoA mutase	mitochondrial [OS=Mus musculus]\""	-0.474	0.0092	0.041	FALSE	FALSE	FALSE	0	\ProteinCenter:sp_canonical|P16332 Methylmalonyl-CoA mutase	mitochondrial [OS=Mus musculus]\""
ProteinCenter:sp_canonical|P16460 Argininosuccinate synthase [OS=Mus musculus]	ProteinCenter:sp_canonical|P16460 Argininosuccinate synthase [OS=Mus musculus]	-0.289	0.0421	0.117	FALSE	FALSE	FALSE	0	ProteinCenter:sp_canonical|P16460 Argininosuccinate synthase [OS=Mus musculus]
\ProteinCenter:sp_canonical|P16546 Spectrin alpha chain	non-erythrocytic 1 [OS=Mus musculus]\""	\ProteinCenter:sp_canonical|P16546 Spectrin alpha chain	non-erythrocytic 1 [OS=Mus musculus]\""	0.142	0.303	0.475	FALSE	FALSE	FALSE	0	\ProteinCenter:sp_canonical|P16546 Spectrin alpha chain	non-erythrocytic 1 [OS=Mus musculus]\""
ProteinCenter:sp_canonical|P17182 Alpha-enolase [OS=Mus musculus]	ProteinCenter:sp_canonical|P17182 Alpha-enolase [OS=Mus musculus]	-0.986	1.10E-05	0.000344	FALSE	FALSE	FALSE	0	ProteinCenter:sp_canonical|P17182 Alpha-enolase [OS=Mus musculus]
ProteinCenter:sp_canonical|P17427 AP-2 complex subunit alpha-2 [OS=Mus musculus]	ProteinCenter:sp_canonical|P17427 AP-2 complex subunit alpha-2 [OS=Mus musculus]	-1.4	0.0147	0.0558	FALSE	FALSE	TRUE	10	ProteinCenter:sp_canonical|P17427 AP-2 complex subunit alpha-2 [OS=Mus musculus]
ProteinCenter:sp_canonical|P17563 Methanethiol oxidase [OS=Mus musculus]	ProteinCenter:sp_canonical|P17563 Methanethiol oxidase [OS=Mus musculus]	-0.475	0.0209	0.0729	FALSE	FALSE	FALSE	0	ProteinCenter:sp_canonical|P17563 Methanethiol oxidase [OS=Mus musculus]
ProteinCenter:sp_canonical|P17710 Hexokinase-1 [OS=Mus musculus]	ProteinCenter:sp_canonical|P17710 Hexokinase-1 [OS=Mus musculus]	1.97	0.0611	0.152	FALSE	FALSE	TRUE	3	ProteinCenter:sp_canonical|P17710 Hexokinase-1 [OS=Mus musculus]
ProteinCenter:sp_canonical|P17742 Peptidyl-prolyl cis-trans isomerase A [OS=Mus musculus]	ProteinCenter:sp_canonical|P17742 Peptidyl-prolyl cis-trans isomerase A [OS=Mus musculus]	-0.465	0.023	0.0777	FALSE	FALSE	FALSE	0	ProteinCenter:sp_canonical|P17742 Peptidyl-prolyl cis-trans isomerase A [OS=Mus musculus]
ProteinCenter:sp_canonical|P17751 Triosephosphate isomerase [OS=Mus musculus]	ProteinCenter:sp_canonical|P17751 Triosephosphate isomerase [OS=Mus musculus]	-0.656	0.00152	0.0109	FALSE	FALSE	FALSE	0	ProteinCenter:sp_canonical|P17751 Triosephosphate isomerase [OS=Mus musculus]
ProteinCenter:sp_canonical|P18242 Cathepsin D [OS=Mus musculus]	ProteinCenter:sp_canonical|P18242 Cathepsin D [OS=Mus musculus]	1.29	0.0999	0.222	FALSE	FALSE	TRUE	9	ProteinCenter:sp_canonical|P18242 Cathepsin D [OS=Mus musculus]
ProteinCenter:sp_canonical|P18760 Cofilin-1 [OS=Mus musculus]	ProteinCenter:sp_canonical|P18760 Cofilin-1 [OS=Mus musculus]	0.385	0.0304	0.0927	FALSE	FALSE	FALSE	0	ProteinCenter:sp_canonical|P18760 Cofilin-1 [OS=Mus musculus]
\ProteinCenter:sp_canonical|P19001 Keratin	type I cytoskeletal 19 [OS=Mus musculus]\""	\ProteinCenter:sp_canonical|P19001 Keratin	type I cytoskeletal 19 [OS=Mus musculus]\""	1.77	0.0941	0.212	FALSE	FALSE	TRUE	4	\ProteinCenter:sp_canonical|P19001 Keratin	type I cytoskeletal 19 [OS=Mus musculus]\""
ProteinCenter:sp_canonical|P19096 Fatty acid synthase [OS=Mus musculus]	ProteinCenter:sp_canonical|P19096 Fatty acid synthase [OS=Mus musculus]	-1.52	0.0363	0.106	FALSE	FALSE	TRUE	9	ProteinCenter:sp_canonical|P19096 Fatty acid synthase [OS=Mus musculus]
ProteinCenter:sp_canonical|P20029 Endoplasmic reticulum chaperone BiP [OS=Mus musculus]	ProteinCenter:sp_canonical|P20029 Endoplasmic reticulum chaperone BiP [OS=Mus musculus]	0.34	0.133	0.27	FALSE	FALSE	FALSE	0	ProteinCenter:sp_canonical|P20029 Endoplasmic reticulum chaperone BiP [OS=Mus musculus]
\ProteinCenter:sp_canonical|P20108 Thioredoxin-dependent peroxide reductase	mitochondrial [OS=Mus musculus]\""	\ProteinCenter:sp_canonical|P20108 Thioredoxin-dependent peroxide reductase	mitochondrial [OS=Mus musculus]\""	0.493	0.146	0.291	FALSE	FALSE	FALSE	0	\ProteinCenter:sp_canonical|P20108 Thioredoxin-dependent peroxide reductase	mitochondrial [OS=Mus musculus]\""
ProteinCenter:sp_canonical|P20152 Vimentin [OS=Mus musculus]	ProteinCenter:sp_canonical|P20152 Vimentin [OS=Mus musculus]	0.885	0.000974	0.00769	FALSE	FALSE	FALSE	0	ProteinCenter:sp_canonical|P20152 Vimentin [OS=Mus musculus]
ProteinCenter:sp_canonical|P20918 Plasminogen [OS=Mus musculus]	ProteinCenter:sp_canonical|P20918 Plasminogen [OS=Mus musculus]	0.391	0.641	0.768	FALSE	FALSE	TRUE	9	ProteinCenter:sp_canonical|P20918 Plasminogen [OS=Mus musculus]
ProteinCenter:sp_canonical|P21107 Tropomyosin alpha-3 chain [OS=Mus musculus]	ProteinCenter:sp_canonical|P21107 Tropomyosin alpha-3 chain [OS=Mus musculus]	0.524	0.00497	0.0254	FALSE	FALSE	FALSE	0	ProteinCenter:sp_canonical|P21107 Tropomyosin alpha-3 chain [OS=Mus musculus]
ProteinCenter:sp_canonical|P21981 Protein-glutamine gamma-glutamyltransferase 2 [OS=Mus musculus]	ProteinCenter:sp_canonical|P21981 Protein-glutamine gamma-glutamyltransferase 2 [OS=Mus musculus]	0.0157	0.954	0.972	FALSE	FALSE	FALSE	0	ProteinCenter:sp_canonical|P21981 Protein-glutamine gamma-glutamyltransferase 2 [OS=Mus musculus]
ProteinCenter:sp_canonical|P22599 Alpha-1-antitrypsin 1-2 [OS=Mus musculus]	ProteinCenter:sp_canonical|P22599 Alpha-1-antitrypsin 1-2 [OS=Mus musculus]	1.11	0.188	0.339	FALSE	FALSE	TRUE	2	ProteinCenter:sp_canonical|P22599 Alpha-1-antitrypsin 1-2 [OS=Mus musculus]
ProteinCenter:sp_canonical|P22892 AP-1 complex subunit gamma-1 [OS=Mus musculus]	ProteinCenter:sp_canonical|P22892 AP-1 complex subunit gamma-1 [OS=Mus musculus]	0.72	0.456	0.617	FALSE	FALSE	TRUE	8	ProteinCenter:sp_canonical|P22892 AP-1 complex subunit gamma-1 [OS=Mus musculus]
ProteinCenter:sp_canonical|P22907 Porphobilinogen deaminase [OS=Mus musculus]	ProteinCenter:sp_canonical|P22907 Porphobilinogen deaminase [OS=Mus musculus]	0.171	0.727	0.815	FALSE	FALSE	TRUE	6	ProteinCenter:sp_canonical|P22907 Porphobilinogen deaminase [OS=Mus musculus]
ProteinCenter:sp_canonical|P23492 Purine nucleoside phosphorylase [OS=Mus musculus]	ProteinCenter:sp_canonical|P23492 Purine nucleoside phosphorylase [OS=Mus musculus]	-0.0253	0.898	0.929	FALSE	FALSE	FALSE	0	ProteinCenter:sp_canonical|P23492 Purine nucleoside phosphorylase [OS=Mus musculus]
ProteinCenter:sp_canonical|P23953 Carboxylesterase 1C [OS=Mus musculus]	ProteinCenter:sp_canonical|P23953 Carboxylesterase 1C [OS=Mus musculus]	0.703	0.000447	0.0045	FALSE	FALSE	FALSE	0	ProteinCenter:sp_canonical|P23953 Carboxylesterase 1C [OS=Mus musculus]
ProteinCenter:sp_canonical|P24270 Catalase [OS=Mus musculus]	ProteinCenter:sp_canonical|P24270 Catalase [OS=Mus musculus]	0.193	0.178	0.333	FALSE	FALSE	FALSE	0	ProteinCenter:sp_canonical|P24270 Catalase [OS=Mus musculus]
ProteinCenter:sp_canonical|P24472 Glutathione S-transferase A4 [OS=Mus musculus]	ProteinCenter:sp_canonical|P24472 Glutathione S-transferase A4 [OS=Mus musculus]	-1.6	0.0764	0.183	FALSE	FALSE	TRUE	2	ProteinCenter:sp_canonical|P24472 Glutathione S-transferase A4 [OS=Mus musculus]
ProteinCenter:sp_canonical|P24527 Leukotriene A-4 hydrolase [OS=Mus musculus]	ProteinCenter:sp_canonical|P24527 Leukotriene A-4 hydrolase [OS=Mus musculus]	1.01	0.268	0.439	FALSE	FALSE	TRUE	5	ProteinCenter:sp_canonical|P24527 Leukotriene A-4 hydrolase [OS=Mus musculus]
ProteinCenter:sp_canonical|P25444 40S ribosomal protein S2 [OS=Mus musculus]	ProteinCenter:sp_canonical|P25444 40S ribosomal protein S2 [OS=Mus musculus]	-1.55	0.104	0.227	FALSE	FALSE	TRUE	3	ProteinCenter:sp_canonical|P25444 40S ribosomal protein S2 [OS=Mus musculus]
ProteinCenter:sp_canonical|P26040 Ezrin [OS=Mus musculus]	ProteinCenter:sp_canonical|P26040 Ezrin [OS=Mus musculus]	0.0454	0.721	0.815	FALSE	FALSE	FALSE	0	ProteinCenter:sp_canonical|P26040 Ezrin [OS=Mus musculus]
ProteinCenter:sp_canonical|P26041 Moesin [OS=Mus musculus]	ProteinCenter:sp_canonical|P26041 Moesin [OS=Mus musculus]	0.479	0.0064	0.0304	FALSE	FALSE	FALSE	0	ProteinCenter:sp_canonical|P26041 Moesin [OS=Mus musculus]
ProteinCenter:sp_canonical|P26043 Radixin [OS=Mus musculus]	ProteinCenter:sp_canonical|P26043 Radixin [OS=Mus musculus]	-0.0395	0.826	0.882	FALSE	FALSE	FALSE	0	ProteinCenter:sp_canonical|P26043 Radixin [OS=Mus musculus]
ProteinCenter:sp_canonical|P26350 Prothymosin alpha [OS=Mus musculus]	ProteinCenter:sp_canonical|P26350 Prothymosin alpha [OS=Mus musculus]	0.519	0.0244	0.0788	FALSE	FALSE	FALSE	0	ProteinCenter:sp_canonical|P26350 Prothymosin alpha [OS=Mus musculus]
\ProteinCenter:sp_canonical|P26443 Glutamate dehydrogenase 1	mitochondrial [OS=Mus musculus]\""	\ProteinCenter:sp_canonical|P26443 Glutamate dehydrogenase 1	mitochondrial [OS=Mus musculus]\""	-0.33	0.0587	0.147	FALSE	FALSE	FALSE	0	\ProteinCenter:sp_canonical|P26443 Glutamate dehydrogenase 1	mitochondrial [OS=Mus musculus]\""
ProteinCenter:sp_canonical|P26645 Myristoylated alanine-rich C-kinase substrate [OS=Mus musculus]	ProteinCenter:sp_canonical|P26645 Myristoylated alanine-rich C-kinase substrate [OS=Mus musculus]	-0.278	0.499	0.655	FALSE	FALSE	TRUE	11	ProteinCenter:sp_canonical|P26645 Myristoylated alanine-rich C-kinase substrate [OS=Mus musculus]
ProteinCenter:sp_canonical|P27005 Protein S100-A8 [OS=Mus musculus]	ProteinCenter:sp_canonical|P27005 Protein S100-A8 [OS=Mus musculus]	1.11	0.167	0.322	FALSE	FALSE	TRUE	8	ProteinCenter:sp_canonical|P27005 Protein S100-A8 [OS=Mus musculus]
ProteinCenter:sp_canonical|P28076 Proteasome subunit beta type-9 [OS=Mus musculus]	ProteinCenter:sp_canonical|P28076 Proteasome subunit beta type-9 [OS=Mus musculus]	-1.14	0.143	0.286	FALSE	FALSE	TRUE	5	ProteinCenter:sp_canonical|P28076 Proteasome subunit beta type-9 [OS=Mus musculus]
ProteinCenter:sp_canonical|P28271 Cytoplasmic aconitate hydratase [OS=Mus musculus]	ProteinCenter:sp_canonical|P28271 Cytoplasmic aconitate hydratase [OS=Mus musculus]	-0.506	0.0533	0.136	FALSE	FALSE	FALSE	0	ProteinCenter:sp_canonical|P28271 Cytoplasmic aconitate hydratase [OS=Mus musculus]
ProteinCenter:sp_canonical|P28474 Alcohol dehydrogenase class-3 [OS=Mus musculus]	ProteinCenter:sp_canonical|P28474 Alcohol dehydrogenase class-3 [OS=Mus musculus]	-0.781	0.000247	0.00284	FALSE	FALSE	FALSE	0	ProteinCenter:sp_canonical|P28474 Alcohol dehydrogenase class-3 [OS=Mus musculus]
ProteinCenter:sp_canonical|P28665 Murinoglobulin-1 [OS=Mus musculus]	ProteinCenter:sp_canonical|P28665 Murinoglobulin-1 [OS=Mus musculus]	0.254	0.232	0.397	FALSE	FALSE	FALSE	0	ProteinCenter:sp_canonical|P28665 Murinoglobulin-1 [OS=Mus musculus]
ProteinCenter:sp_canonical|P28825 Meprin A subunit alpha [OS=Mus musculus]	ProteinCenter:sp_canonical|P28825 Meprin A subunit alpha [OS=Mus musculus]	0.0458	0.725	0.815	FALSE	FALSE	FALSE	0	ProteinCenter:sp_canonical|P28825 Meprin A subunit alpha [OS=Mus musculus]
ProteinCenter:sp_canonical|P28843 Dipeptidyl peptidase 4 [OS=Mus musculus]	ProteinCenter:sp_canonical|P28843 Dipeptidyl peptidase 4 [OS=Mus musculus]	0.239	0.162	0.316	FALSE	FALSE	FALSE	0	ProteinCenter:sp_canonical|P28843 Dipeptidyl peptidase 4 [OS=Mus musculus]
ProteinCenter:sp_canonical|P29391 Ferritin light chain 1 [OS=Mus musculus]	ProteinCenter:sp_canonical|P29391 Ferritin light chain 1 [OS=Mus musculus]	-0.327	0.193	0.342	FALSE	FALSE	FALSE	0	ProteinCenter:sp_canonical|P29391 Ferritin light chain 1 [OS=Mus musculus]
ProteinCenter:sp_canonical|P29699 Alpha-2-HS-glycoprotein [OS=Mus musculus]	ProteinCenter:sp_canonical|P29699 Alpha-2-HS-glycoprotein [OS=Mus musculus]	0.672	0.0015	0.0109	FALSE	FALSE	FALSE	0	ProteinCenter:sp_canonical|P29699 Alpha-2-HS-glycoprotein [OS=Mus musculus]
\ProteinCenter:sp_canonical|P29758 Ornithine aminotransferase	mitochondrial [OS=Mus musculus]\""	\ProteinCenter:sp_canonical|P29758 Ornithine aminotransferase	mitochondrial [OS=Mus musculus]\""	0.454	0.668	0.778	FALSE	FALSE	TRUE	2	\ProteinCenter:sp_canonical|P29758 Ornithine aminotransferase	mitochondrial [OS=Mus musculus]\""
ProteinCenter:sp_canonical|P31001 Desmin [OS=Mus musculus]	ProteinCenter:sp_canonical|P31001 Desmin [OS=Mus musculus]	1.49	0.128	0.265	FALSE	FALSE	TRUE	2	ProteinCenter:sp_canonical|P31001 Desmin [OS=Mus musculus]
ProteinCenter:sp_canonical|P31428 Dipeptidase 1 [OS=Mus musculus]	ProteinCenter:sp_canonical|P31428 Dipeptidase 1 [OS=Mus musculus]	0.0163	0.92	0.944	FALSE	FALSE	FALSE	0	ProteinCenter:sp_canonical|P31428 Dipeptidase 1 [OS=Mus musculus]
ProteinCenter:sp_canonical|P31786 Acyl-CoA-binding protein [OS=Mus musculus]	ProteinCenter:sp_canonical|P31786 Acyl-CoA-binding protein [OS=Mus musculus]	2.09	0.0763	0.183	FALSE	FALSE	TRUE	4	ProteinCenter:sp_canonical|P31786 Acyl-CoA-binding protein [OS=Mus musculus]
ProteinCenter:sp_canonical|P32261 Antithrombin-III [OS=Mus musculus]	ProteinCenter:sp_canonical|P32261 Antithrombin-III [OS=Mus musculus]	1.59	0.085	0.198	FALSE	FALSE	TRUE	3	ProteinCenter:sp_canonical|P32261 Antithrombin-III [OS=Mus musculus]
ProteinCenter:sp_canonical|P35278 Ras-related protein Rab-5C [OS=Mus musculus]	ProteinCenter:sp_canonical|P35278 Ras-related protein Rab-5C [OS=Mus musculus]	-0.0226	0.962	0.977	FALSE	FALSE	TRUE	2	ProteinCenter:sp_canonical|P35278 Ras-related protein Rab-5C [OS=Mus musculus]
ProteinCenter:sp_canonical|P35282 Ras-related protein Rab-21 [OS=Mus musculus]	ProteinCenter:sp_canonical|P35282 Ras-related protein Rab-21 [OS=Mus musculus]	0.823	0.114	0.243	FALSE	FALSE	TRUE	1	ProteinCenter:sp_canonical|P35282 Ras-related protein Rab-21 [OS=Mus musculus]
ProteinCenter:sp_canonical|P35505 Fumarylacetoacetase [OS=Mus musculus]	ProteinCenter:sp_canonical|P35505 Fumarylacetoacetase [OS=Mus musculus]	-0.337	0.0768	0.183	FALSE	FALSE	FALSE	0	ProteinCenter:sp_canonical|P35505 Fumarylacetoacetase [OS=Mus musculus]
ProteinCenter:sp_canonical|P35550 rRNA 2'-O-methyltransferase fibrillarin [OS=Mus musculus]	ProteinCenter:sp_canonical|P35550 rRNA 2'-O-methyltransferase fibrillarin [OS=Mus musculus]	-0.19	0.685	0.787	FALSE	FALSE	TRUE	11	ProteinCenter:sp_canonical|P35550 rRNA 2'-O-methyltransferase fibrillarin [OS=Mus musculus]
ProteinCenter:sp_canonical|P35585 AP-1 complex subunit mu-1 [OS=Mus musculus]	ProteinCenter:sp_canonical|P35585 AP-1 complex subunit mu-1 [OS=Mus musculus]	0.156	0.83	0.884	FALSE	FALSE	TRUE	7	ProteinCenter:sp_canonical|P35585 AP-1 complex subunit mu-1 [OS=Mus musculus]
ProteinCenter:sp_canonical|P35700 Peroxiredoxin-1 [OS=Mus musculus]	ProteinCenter:sp_canonical|P35700 Peroxiredoxin-1 [OS=Mus musculus]	-0.399	0.0128	0.0518	FALSE	FALSE	FALSE	0	ProteinCenter:sp_canonical|P35700 Peroxiredoxin-1 [OS=Mus musculus]
ProteinCenter:sp_canonical|P35802 Neuronal membrane glycoprotein M6-a [OS=Mus musculus]	ProteinCenter:sp_canonical|P35802 Neuronal membrane glycoprotein M6-a [OS=Mus musculus]	0.927	0.000878	0.00724	FALSE	FALSE	FALSE	0	ProteinCenter:sp_canonical|P35802 Neuronal membrane glycoprotein M6-a [OS=Mus musculus]
ProteinCenter:sp_canonical|P35822 Receptor-type tyrosine-protein phosphatase kappa [OS=Mus musculus]	ProteinCenter:sp_canonical|P35822 Receptor-type tyrosine-protein phosphatase kappa [OS=Mus musculus]	0.6	0.393	0.563	FALSE	FALSE	TRUE	10	ProteinCenter:sp_canonical|P35822 Receptor-type tyrosine-protein phosphatase kappa [OS=Mus musculus]
ProteinCenter:sp_canonical|P35846 Folate receptor alpha [OS=Mus musculus]	ProteinCenter:sp_canonical|P35846 Folate receptor alpha [OS=Mus musculus]	0.607	0.574	0.719	FALSE	FALSE	TRUE	7	ProteinCenter:sp_canonical|P35846 Folate receptor alpha [OS=Mus musculus]
ProteinCenter:sp_canonical|P37040 NADPH--cytochrome P450 reductase [OS=Mus musculus]	ProteinCenter:sp_canonical|P37040 NADPH--cytochrome P450 reductase [OS=Mus musculus]	-0.917	0.00185	0.0119	FALSE	FALSE	TRUE	11	ProteinCenter:sp_canonical|P37040 NADPH--cytochrome P450 reductase [OS=Mus musculus]
ProteinCenter:sp_canonical|P39039 Mannose-binding protein A [OS=Mus musculus]	ProteinCenter:sp_canonical|P39039 Mannose-binding protein A [OS=Mus musculus]	1.08	0.0265	0.084	FALSE	FALSE	FALSE	0	ProteinCenter:sp_canonical|P39039 Mannose-binding protein A [OS=Mus musculus]
ProteinCenter:sp_canonical|P39061 Collagen alpha-1(XVIII) chain [OS=Mus musculus]	ProteinCenter:sp_canonical|P39061 Collagen alpha-1(XVIII) chain [OS=Mus musculus]	0.713	0.419	0.586	FALSE	FALSE	TRUE	1	ProteinCenter:sp_canonical|P39061 Collagen alpha-1(XVIII) chain [OS=Mus musculus]
ProteinCenter:sp_canonical|P40124 Adenylyl cyclase-associated protein 1 [OS=Mus musculus]	ProteinCenter:sp_canonical|P40124 Adenylyl cyclase-associated protein 1 [OS=Mus musculus]	0.189	0.747	0.832	FALSE	FALSE	TRUE	10	ProteinCenter:sp_canonical|P40124 Adenylyl cyclase-associated protein 1 [OS=Mus musculus]
ProteinCenter:sp_canonical|P40142 Transketolase [OS=Mus musculus]	ProteinCenter:sp_canonical|P40142 Transketolase [OS=Mus musculus]	-0.288	0.374	0.547	FALSE	FALSE	FALSE	0	ProteinCenter:sp_canonical|P40142 Transketolase [OS=Mus musculus]
ProteinCenter:sp_canonical|P40936 Indolethylamine N-methyltransferase [OS=Mus musculus]	ProteinCenter:sp_canonical|P40936 Indolethylamine N-methyltransferase [OS=Mus musculus]	-1.66	0.188	0.339	FALSE	FALSE	TRUE	2	ProteinCenter:sp_canonical|P40936 Indolethylamine N-methyltransferase [OS=Mus musculus]
ProteinCenter:sp_canonical|P41317 Mannose-binding protein C [OS=Mus musculus]	ProteinCenter:sp_canonical|P41317 Mannose-binding protein C [OS=Mus musculus]	0.0946	0.594	0.733	FALSE	FALSE	FALSE	0	ProteinCenter:sp_canonical|P41317 Mannose-binding protein C [OS=Mus musculus]
\ProteinCenter:sp_canonical|P42125 Enoyl-CoA delta isomerase 1	mitochondrial [OS=Mus musculus]\""	\ProteinCenter:sp_canonical|P42125 Enoyl-CoA delta isomerase 1	mitochondrial [OS=Mus musculus]\""	0.201	0.764	0.842	FALSE	FALSE	TRUE	1	\ProteinCenter:sp_canonical|P42125 Enoyl-CoA delta isomerase 1	mitochondrial [OS=Mus musculus]\""
ProteinCenter:sp_canonical|P42669 Transcriptional activator protein Pur-alpha [OS=Mus musculus]	ProteinCenter:sp_canonical|P42669 Transcriptional activator protein Pur-alpha [OS=Mus musculus]	-0.985	0.0652	0.161	FALSE	FALSE	TRUE	1	ProteinCenter:sp_canonical|P42669 Transcriptional activator protein Pur-alpha [OS=Mus musculus]
ProteinCenter:sp_canonical|P43274 Histone H1.4 [OS=Mus musculus]	ProteinCenter:sp_canonical|P43274 Histone H1.4 [OS=Mus musculus]	-0.95	0.364	0.541	FALSE	FALSE	TRUE	4	ProteinCenter:sp_canonical|P43274 Histone H1.4 [OS=Mus musculus]
ProteinCenter:sp_canonical|P45591 Cofilin-2 [OS=Mus musculus]	ProteinCenter:sp_canonical|P45591 Cofilin-2 [OS=Mus musculus]	1.18	0.133	0.27	FALSE	FALSE	TRUE	4	ProteinCenter:sp_canonical|P45591 Cofilin-2 [OS=Mus musculus]
ProteinCenter:sp_canonical|P46412 Glutathione peroxidase 3 [OS=Mus musculus]	ProteinCenter:sp_canonical|P46412 Glutathione peroxidase 3 [OS=Mus musculus]	0.653	0.347	0.524	FALSE	FALSE	TRUE	3	ProteinCenter:sp_canonical|P46412 Glutathione peroxidase 3 [OS=Mus musculus]
ProteinCenter:sp_canonical|P46638 Ras-related protein Rab-11B [OS=Mus musculus]	ProteinCenter:sp_canonical|P46638 Ras-related protein Rab-11B [OS=Mus musculus]	-0.641	0.0848	0.198	FALSE	FALSE	TRUE	11	ProteinCenter:sp_canonical|P46638 Ras-related protein Rab-11B [OS=Mus musculus]
ProteinCenter:sp_canonical|P46978 Dolichyl-diphosphooligosaccharide--protein glycosyltransferase subunit STT3A [OS=Mus musculus]	ProteinCenter:sp_canonical|P46978 Dolichyl-diphosphooligosaccharide--protein glycosyltransferase subunit STT3A [OS=Mus musculus]	-0.161	0.827	0.882	FALSE	FALSE	TRUE	8	ProteinCenter:sp_canonical|P46978 Dolichyl-diphosphooligosaccharide--protein glycosyltransferase subunit STT3A [OS=Mus musculus]
\ProteinCenter:sp_canonical|P47738 Aldehyde dehydrogenase	mitochondrial [OS=Mus musculus]\""	\ProteinCenter:sp_canonical|P47738 Aldehyde dehydrogenase	mitochondrial [OS=Mus musculus]\""	0.864	0.34	0.518	FALSE	FALSE	TRUE	3	\ProteinCenter:sp_canonical|P47738 Aldehyde dehydrogenase	mitochondrial [OS=Mus musculus]\""
ProteinCenter:sp_canonical|P47753 F-actin-capping protein subunit alpha-1 [OS=Mus musculus]	ProteinCenter:sp_canonical|P47753 F-actin-capping protein subunit alpha-1 [OS=Mus musculus]	1.65	0.0289	0.0893	FALSE	FALSE	TRUE	8	ProteinCenter:sp_canonical|P47753 F-actin-capping protein subunit alpha-1 [OS=Mus musculus]
ProteinCenter:sp_canonical|P47757 F-actin-capping protein subunit beta [OS=Mus musculus]	ProteinCenter:sp_canonical|P47757 F-actin-capping protein subunit beta [OS=Mus musculus]	1.48	0.0148	0.0558	FALSE	FALSE	TRUE	1	ProteinCenter:sp_canonical|P47757 F-actin-capping protein subunit beta [OS=Mus musculus]
\ProteinCenter:sp_canonical|P47791 Glutathione reductase	mitochondrial [OS=Mus musculus]\""	\ProteinCenter:sp_canonical|P47791 Glutathione reductase	mitochondrial [OS=Mus musculus]\""	0.534	0.0191	0.0685	FALSE	FALSE	FALSE	0	\ProteinCenter:sp_canonical|P47791 Glutathione reductase	mitochondrial [OS=Mus musculus]\""
ProteinCenter:sp_canonical|P48678 Prelamin-A/C [OS=Mus musculus]	ProteinCenter:sp_canonical|P48678 Prelamin-A/C [OS=Mus musculus]	0.25	0.612	0.746	FALSE	FALSE	FALSE	0	ProteinCenter:sp_canonical|P48678 Prelamin-A/C [OS=Mus musculus]
ProteinCenter:sp_canonical|P49442 Inositol polyphosphate 1-phosphatase [OS=Mus musculus]	ProteinCenter:sp_canonical|P49442 Inositol polyphosphate 1-phosphatase [OS=Mus musculus]	-0.181	0.147	0.292	FALSE	FALSE	FALSE	0	ProteinCenter:sp_canonical|P49442 Inositol polyphosphate 1-phosphatase [OS=Mus musculus]
ProteinCenter:sp_canonical|P49722 Proteasome subunit alpha type-2 [OS=Mus musculus]	ProteinCenter:sp_canonical|P49722 Proteasome subunit alpha type-2 [OS=Mus musculus]	-0.332	0.0123	0.0518	FALSE	FALSE	FALSE	0	ProteinCenter:sp_canonical|P49722 Proteasome subunit alpha type-2 [OS=Mus musculus]
ProteinCenter:sp_canonical|P50247 Adenosylhomocysteinase [OS=Mus musculus]	ProteinCenter:sp_canonical|P50247 Adenosylhomocysteinase [OS=Mus musculus]	-0.59	0.0148	0.0558	FALSE	FALSE	FALSE	0	ProteinCenter:sp_canonical|P50247 Adenosylhomocysteinase [OS=Mus musculus]
ProteinCenter:sp_canonical|P50285 Dimethylaniline monooxygenase [N-oxide-forming] 1 [OS=Mus musculus]	ProteinCenter:sp_canonical|P50285 Dimethylaniline monooxygenase [N-oxide-forming] 1 [OS=Mus musculus]	-0.763	0.169	0.322	FALSE	FALSE	TRUE	11	ProteinCenter:sp_canonical|P50285 Dimethylaniline monooxygenase [N-oxide-forming] 1 [OS=Mus musculus]
ProteinCenter:sp_canonical|P50396 Rab GDP dissociation inhibitor alpha [OS=Mus musculus]	ProteinCenter:sp_canonical|P50396 Rab GDP dissociation inhibitor alpha [OS=Mus musculus]	0.0634	0.929	0.952	FALSE	FALSE	TRUE	2	ProteinCenter:sp_canonical|P50396 Rab GDP dissociation inhibitor alpha [OS=Mus musculus]
ProteinCenter:sp_canonical|P50429 Arylsulfatase B [OS=Mus musculus]	ProteinCenter:sp_canonical|P50429 Arylsulfatase B [OS=Mus musculus]	-1.4	0.038	0.11	FALSE	FALSE	TRUE	4	ProteinCenter:sp_canonical|P50429 Arylsulfatase B [OS=Mus musculus]
ProteinCenter:sp_canonical|P50516 V-type proton ATPase catalytic subunit A [OS=Mus musculus]	ProteinCenter:sp_canonical|P50516 V-type proton ATPase catalytic subunit A [OS=Mus musculus]	-0.155	0.731	0.818	FALSE	FALSE	FALSE	0	ProteinCenter:sp_canonical|P50516 V-type proton ATPase catalytic subunit A [OS=Mus musculus]
\ProteinCenter:sp_canonical|P51174 Long-chain specific acyl-CoA dehydrogenase	mitochondrial [OS=Mus musculus]\""	\ProteinCenter:sp_canonical|P51174 Long-chain specific acyl-CoA dehydrogenase	mitochondrial [OS=Mus musculus]\""	-0.35	0.139	0.281	FALSE	FALSE	FALSE	0	\ProteinCenter:sp_canonical|P51174 Long-chain specific acyl-CoA dehydrogenase	mitochondrial [OS=Mus musculus]\""
ProteinCenter:sp_canonical|P51855 Glutathione synthetase [OS=Mus musculus]	ProteinCenter:sp_canonical|P51855 Glutathione synthetase [OS=Mus musculus]	0.241	0.11	0.238	FALSE	FALSE	FALSE	0	ProteinCenter:sp_canonical|P51855 Glutathione synthetase [OS=Mus musculus]
ProteinCenter:sp_canonical|P51881 ADP/ATP translocase 2 [OS=Mus musculus]	ProteinCenter:sp_canonical|P51881 ADP/ATP translocase 2 [OS=Mus musculus]	-0.239	0.471	0.632	FALSE	FALSE	TRUE	11	ProteinCenter:sp_canonical|P51881 ADP/ATP translocase 2 [OS=Mus musculus]
ProteinCenter:sp_canonical|P51885 Lumican [OS=Mus musculus]	ProteinCenter:sp_canonical|P51885 Lumican [OS=Mus musculus]	1.35	0.0489	0.128	FALSE	FALSE	TRUE	1	ProteinCenter:sp_canonical|P51885 Lumican [OS=Mus musculus]
ProteinCenter:sp_canonical|P51906 Excitatory amino acid transporter 3 [OS=Mus musculus]	ProteinCenter:sp_canonical|P51906 Excitatory amino acid transporter 3 [OS=Mus musculus]	0.237	0.791	0.856	FALSE	FALSE	TRUE	10	ProteinCenter:sp_canonical|P51906 Excitatory amino acid transporter 3 [OS=Mus musculus]
ProteinCenter:sp_canonical|P52019 Squalene monooxygenase [OS=Mus musculus]	ProteinCenter:sp_canonical|P52019 Squalene monooxygenase [OS=Mus musculus]	0.316	0.504	0.659	FALSE	FALSE	TRUE	10	ProteinCenter:sp_canonical|P52019 Squalene monooxygenase [OS=Mus musculus]
ProteinCenter:sp_canonical|P52196 Thiosulfate sulfurtransferase [OS=Mus musculus]	ProteinCenter:sp_canonical|P52196 Thiosulfate sulfurtransferase [OS=Mus musculus]	-0.801	0.00127	0.00965	FALSE	FALSE	FALSE	0	ProteinCenter:sp_canonical|P52196 Thiosulfate sulfurtransferase [OS=Mus musculus]
ProteinCenter:sp_canonical|P52480 Pyruvate kinase PKM [OS=Mus musculus]	ProteinCenter:sp_canonical|P52480 Pyruvate kinase PKM [OS=Mus musculus]	-0.0852	0.55	0.696	FALSE	FALSE	FALSE	0	ProteinCenter:sp_canonical|P52480 Pyruvate kinase PKM [OS=Mus musculus]
ProteinCenter:sp_canonical|P52760 2-iminobutanoate/2-iminopropanoate deaminase [OS=Mus musculus]	ProteinCenter:sp_canonical|P52760 2-iminobutanoate/2-iminopropanoate deaminase [OS=Mus musculus]	-0.52	0.00172	0.0117	FALSE	FALSE	FALSE	0	ProteinCenter:sp_canonical|P52760 2-iminobutanoate/2-iminopropanoate deaminase [OS=Mus musculus]
ProteinCenter:sp_canonical|P53026 60S ribosomal protein L10a [OS=Mus musculus]	ProteinCenter:sp_canonical|P53026 60S ribosomal protein L10a [OS=Mus musculus]	-1.84	0.0351	0.103	FALSE	FALSE	TRUE	5	ProteinCenter:sp_canonical|P53026 60S ribosomal protein L10a [OS=Mus musculus]
ProteinCenter:sp_canonical|P53996 CCHC-type zinc finger nucleic acid binding protein [OS=Mus musculus]	ProteinCenter:sp_canonical|P53996 CCHC-type zinc finger nucleic acid binding protein [OS=Mus musculus]	-0.0129	0.969	0.978	FALSE	FALSE	TRUE	11	ProteinCenter:sp_canonical|P53996 CCHC-type zinc finger nucleic acid binding protein [OS=Mus musculus]
ProteinCenter:sp_canonical|P54822 Adenylosuccinate lyase [OS=Mus musculus]	ProteinCenter:sp_canonical|P54822 Adenylosuccinate lyase [OS=Mus musculus]	0.968	0.0057	0.0277	FALSE	FALSE	FALSE	0	ProteinCenter:sp_canonical|P54822 Adenylosuccinate lyase [OS=Mus musculus]
ProteinCenter:sp_canonical|P55014 Solute carrier family 12 member 1 [OS=Mus musculus]	ProteinCenter:sp_canonical|P55014 Solute carrier family 12 member 1 [OS=Mus musculus]	0.455	0.605	0.742	FALSE	FALSE	TRUE	7	ProteinCenter:sp_canonical|P55014 Solute carrier family 12 member 1 [OS=Mus musculus]
ProteinCenter:sp_canonical|P56375 Acylphosphatase-2 [OS=Mus musculus]	ProteinCenter:sp_canonical|P56375 Acylphosphatase-2 [OS=Mus musculus]	0.798	0.0835	0.195	FALSE	FALSE	TRUE	8	ProteinCenter:sp_canonical|P56375 Acylphosphatase-2 [OS=Mus musculus]
ProteinCenter:sp_canonical|P56395 Cytochrome b5 [OS=Mus musculus]	ProteinCenter:sp_canonical|P56395 Cytochrome b5 [OS=Mus musculus]	-0.296	0.127	0.264	FALSE	FALSE	FALSE	0	ProteinCenter:sp_canonical|P56395 Cytochrome b5 [OS=Mus musculus]
ProteinCenter:sp_canonical|P56399 Ubiquitin carboxyl-terminal hydrolase 5 [OS=Mus musculus]	ProteinCenter:sp_canonical|P56399 Ubiquitin carboxyl-terminal hydrolase 5 [OS=Mus musculus]	-0.347	0.518	0.671	FALSE	FALSE	TRUE	8	ProteinCenter:sp_canonical|P56399 Ubiquitin carboxyl-terminal hydrolase 5 [OS=Mus musculus]
ProteinCenter:sp_canonical|P56528 ADP-ribosyl cyclase/cyclic ADP-ribose hydrolase 1 [OS=Mus musculus]	ProteinCenter:sp_canonical|P56528 ADP-ribosyl cyclase/cyclic ADP-ribose hydrolase 1 [OS=Mus musculus]	-0.0956	0.836	0.887	FALSE	FALSE	TRUE	11	ProteinCenter:sp_canonical|P56528 ADP-ribosyl cyclase/cyclic ADP-ribose hydrolase 1 [OS=Mus musculus]
ProteinCenter:sp_canonical|P57746 V-type proton ATPase subunit D [OS=Mus musculus]	ProteinCenter:sp_canonical|P57746 V-type proton ATPase subunit D [OS=Mus musculus]	-1.01	0.0282	0.0882	FALSE	FALSE	TRUE	9	ProteinCenter:sp_canonical|P57746 V-type proton ATPase subunit D [OS=Mus musculus]
ProteinCenter:sp_canonical|P57780 Alpha-actinin-4 [OS=Mus musculus]	ProteinCenter:sp_canonical|P57780 Alpha-actinin-4 [OS=Mus musculus]	0.088	0.462	0.621	FALSE	FALSE	FALSE	0	ProteinCenter:sp_canonical|P57780 Alpha-actinin-4 [OS=Mus musculus]
ProteinCenter:sp_canonical|P58771 Tropomyosin alpha-1 chain [OS=Mus musculus]	ProteinCenter:sp_canonical|P58771 Tropomyosin alpha-1 chain [OS=Mus musculus]	1.64	0.0125	0.0518	FALSE	FALSE	TRUE	6	ProteinCenter:sp_canonical|P58771 Tropomyosin alpha-1 chain [OS=Mus musculus]
ProteinCenter:sp_canonical|P59999 Actin-related protein 2/3 complex subunit 4 [OS=Mus musculus]	ProteinCenter:sp_canonical|P59999 Actin-related protein 2/3 complex subunit 4 [OS=Mus musculus]	0.0349	0.966	0.977	FALSE	FALSE	TRUE	5	ProteinCenter:sp_canonical|P59999 Actin-related protein 2/3 complex subunit 4 [OS=Mus musculus]
\ProteinCenter:sp_canonical|P60710 Actin	cytoplasmic 1 [OS=Mus musculus]\""	\ProteinCenter:sp_canonical|P60710 Actin	cytoplasmic 1 [OS=Mus musculus]\""	0.135	0.239	0.405	FALSE	FALSE	FALSE	0	\ProteinCenter:sp_canonical|P60710 Actin	cytoplasmic 1 [OS=Mus musculus]\""
ProteinCenter:sp_canonical|P60766 Cell division control protein 42 homolog [OS=Mus musculus]	ProteinCenter:sp_canonical|P60766 Cell division control protein 42 homolog [OS=Mus musculus]	-0.589	0.282	0.457	FALSE	FALSE	TRUE	6	ProteinCenter:sp_canonical|P60766 Cell division control protein 42 homolog [OS=Mus musculus]
ProteinCenter:sp_canonical|P61205 ADP-ribosylation factor 3 [OS=Mus musculus]	ProteinCenter:sp_canonical|P61205 ADP-ribosylation factor 3 [OS=Mus musculus]	0.0743	0.879	0.914	FALSE	FALSE	TRUE	11	ProteinCenter:sp_canonical|P61205 ADP-ribosylation factor 3 [OS=Mus musculus]
ProteinCenter:sp_canonical|P61458 Pterin-4-alpha-carbinolamine dehydratase [OS=Mus musculus]	ProteinCenter:sp_canonical|P61458 Pterin-4-alpha-carbinolamine dehydratase [OS=Mus musculus]	-0.467	0.0204	0.0721	FALSE	FALSE	FALSE	0	ProteinCenter:sp_canonical|P61458 Pterin-4-alpha-carbinolamine dehydratase [OS=Mus musculus]
ProteinCenter:sp_canonical|P61750 ADP-ribosylation factor 4 [OS=Mus musculus]	ProteinCenter:sp_canonical|P61750 ADP-ribosylation factor 4 [OS=Mus musculus]	-0.301	0.541	0.689	FALSE	FALSE	TRUE	10	ProteinCenter:sp_canonical|P61750 ADP-ribosylation factor 4 [OS=Mus musculus]
\ProteinCenter:sp_canonical|P61922 4-aminobutyrate aminotransferase	mitochondrial [OS=Mus musculus]\""	\ProteinCenter:sp_canonical|P61922 4-aminobutyrate aminotransferase	mitochondrial [OS=Mus musculus]\""	0.607	0.0244	0.0788	FALSE	FALSE	FALSE	0	\ProteinCenter:sp_canonical|P61922 4-aminobutyrate aminotransferase	mitochondrial [OS=Mus musculus]\""
ProteinCenter:sp_canonical|P61982 14-3-3 protein gamma [OS=Mus musculus]	ProteinCenter:sp_canonical|P61982 14-3-3 protein gamma [OS=Mus musculus]	-0.117	0.347	0.524	FALSE	FALSE	FALSE	0	ProteinCenter:sp_canonical|P61982 14-3-3 protein gamma [OS=Mus musculus]
ProteinCenter:sp_canonical|P62137 Serine/threonine-protein phosphatase PP1-alpha catalytic subunit [OS=Mus musculus]	ProteinCenter:sp_canonical|P62137 Serine/threonine-protein phosphatase PP1-alpha catalytic subunit [OS=Mus musculus]	0.667	0.181	0.335	FALSE	FALSE	TRUE	7	ProteinCenter:sp_canonical|P62137 Serine/threonine-protein phosphatase PP1-alpha catalytic subunit [OS=Mus musculus]
ProteinCenter:sp_canonical|P62259 14-3-3 protein epsilon [OS=Mus musculus]	ProteinCenter:sp_canonical|P62259 14-3-3 protein epsilon [OS=Mus musculus]	-0.118	0.34	0.518	FALSE	FALSE	FALSE	0	ProteinCenter:sp_canonical|P62259 14-3-3 protein epsilon [OS=Mus musculus]
ProteinCenter:sp_canonical|P62305 Small nuclear ribonucleoprotein E [OS=Mus musculus]	ProteinCenter:sp_canonical|P62305 Small nuclear ribonucleoprotein E [OS=Mus musculus]	-0.59	0.0458	0.123	FALSE	FALSE	TRUE	3	ProteinCenter:sp_canonical|P62305 Small nuclear ribonucleoprotein E [OS=Mus musculus]
ProteinCenter:sp_canonical|P62315 Small nuclear ribonucleoprotein Sm D1 [OS=Mus musculus]	ProteinCenter:sp_canonical|P62315 Small nuclear ribonucleoprotein Sm D1 [OS=Mus musculus]	0.324	0.588	0.73	FALSE	FALSE	TRUE	1	ProteinCenter:sp_canonical|P62315 Small nuclear ribonucleoprotein Sm D1 [OS=Mus musculus]
\ProteinCenter:sp_canonical|P62737 Actin	aortic smooth muscle [OS=Mus musculus]\""	\ProteinCenter:sp_canonical|P62737 Actin	aortic smooth muscle [OS=Mus musculus]\""	0.396	0.616	0.748	FALSE	FALSE	TRUE	1	\ProteinCenter:sp_canonical|P62737 Actin	aortic smooth muscle [OS=Mus musculus]\""
ProteinCenter:sp_canonical|P62743 AP-2 complex subunit sigma [OS=Mus musculus]	ProteinCenter:sp_canonical|P62743 AP-2 complex subunit sigma [OS=Mus musculus]	0.0612	0.87	0.909	FALSE	FALSE	TRUE	11	ProteinCenter:sp_canonical|P62743 AP-2 complex subunit sigma [OS=Mus musculus]
\ProteinCenter:sp_canonical|P62814 V-type proton ATPase subunit B	brain isoform [OS=Mus musculus]\""	\ProteinCenter:sp_canonical|P62814 V-type proton ATPase subunit B	brain isoform [OS=Mus musculus]\""	-0.95	0.0961	0.215	FALSE	FALSE	TRUE	1	\ProteinCenter:sp_canonical|P62814 V-type proton ATPase subunit B	brain isoform [OS=Mus musculus]\""
ProteinCenter:sp_canonical|P62821 Ras-related protein Rab-1A [OS=Mus musculus]	ProteinCenter:sp_canonical|P62821 Ras-related protein Rab-1A [OS=Mus musculus]	0.65	0.435	0.598	FALSE	FALSE	TRUE	4	ProteinCenter:sp_canonical|P62821 Ras-related protein Rab-1A [OS=Mus musculus]
ProteinCenter:sp_canonical|P62827 GTP-binding nuclear protein Ran [OS=Mus musculus]	ProteinCenter:sp_canonical|P62827 GTP-binding nuclear protein Ran [OS=Mus musculus]	-0.347	0.063	0.156	FALSE	FALSE	FALSE	0	ProteinCenter:sp_canonical|P62827 GTP-binding nuclear protein Ran [OS=Mus musculus]
ProteinCenter:sp_canonical|P62830 60S ribosomal protein L23 [OS=Mus musculus]	ProteinCenter:sp_canonical|P62830 60S ribosomal protein L23 [OS=Mus musculus]	-1.67	0.175	0.331	FALSE	FALSE	TRUE	6	ProteinCenter:sp_canonical|P62830 60S ribosomal protein L23 [OS=Mus musculus]
ProteinCenter:sp_canonical|P62880 Guanine nucleotide-binding protein G(I)/G(S)/G(T) subunit beta-2 [OS=Mus musculus]	ProteinCenter:sp_canonical|P62880 Guanine nucleotide-binding protein G(I)/G(S)/G(T) subunit beta-2 [OS=Mus musculus]	0.339	0.511	0.666	FALSE	FALSE	TRUE	11	ProteinCenter:sp_canonical|P62880 Guanine nucleotide-binding protein G(I)/G(S)/G(T) subunit beta-2 [OS=Mus musculus]
ProteinCenter:sp_canonical|P62908 40S ribosomal protein S3 [OS=Mus musculus]	ProteinCenter:sp_canonical|P62908 40S ribosomal protein S3 [OS=Mus musculus]	-1.01	0.0433	0.118	FALSE	FALSE	TRUE	4	ProteinCenter:sp_canonical|P62908 40S ribosomal protein S3 [OS=Mus musculus]
ProteinCenter:sp_canonical|P62983 Ubiquitin-40S ribosomal protein S27a [OS=Mus musculus]	ProteinCenter:sp_canonical|P62983 Ubiquitin-40S ribosomal protein S27a [OS=Mus musculus]	-0.111	0.756	0.839	FALSE	FALSE	FALSE	0	ProteinCenter:sp_canonical|P62983 Ubiquitin-40S ribosomal protein S27a [OS=Mus musculus]
ProteinCenter:sp_canonical|P63017 Heat shock cognate 71 kDa protein [OS=Mus musculus]	ProteinCenter:sp_canonical|P63017 Heat shock cognate 71 kDa protein [OS=Mus musculus]	-0.141	0.181	0.335	FALSE	FALSE	FALSE	0	ProteinCenter:sp_canonical|P63017 Heat shock cognate 71 kDa protein [OS=Mus musculus]
\ProteinCenter:sp_canonical|P63038 60 kDa heat shock protein	mitochondrial [OS=Mus musculus]\""	\ProteinCenter:sp_canonical|P63038 60 kDa heat shock protein	mitochondrial [OS=Mus musculus]\""	0.23	0.374	0.547	FALSE	FALSE	FALSE	0	\ProteinCenter:sp_canonical|P63038 60 kDa heat shock protein	mitochondrial [OS=Mus musculus]\""
ProteinCenter:sp_canonical|P63101 14-3-3 protein zeta/delta [OS=Mus musculus]	ProteinCenter:sp_canonical|P63101 14-3-3 protein zeta/delta [OS=Mus musculus]	-0.177	0.221	0.384	FALSE	FALSE	FALSE	0	ProteinCenter:sp_canonical|P63101 14-3-3 protein zeta/delta [OS=Mus musculus]
ProteinCenter:sp_canonical|P63213 Guanine nucleotide-binding protein G(I)/G(S)/G(O) subunit gamma-2 [OS=Mus musculus]	ProteinCenter:sp_canonical|P63213 Guanine nucleotide-binding protein G(I)/G(S)/G(O) subunit gamma-2 [OS=Mus musculus]	0.347	0.536	0.686	FALSE	FALSE	TRUE	9	ProteinCenter:sp_canonical|P63213 Guanine nucleotide-binding protein G(I)/G(S)/G(O) subunit gamma-2 [OS=Mus musculus]
ProteinCenter:sp_canonical|P63242 Eukaryotic translation initiation factor 5A-1 [OS=Mus musculus]	ProteinCenter:sp_canonical|P63242 Eukaryotic translation initiation factor 5A-1 [OS=Mus musculus]	-0.702	0.232	0.397	FALSE	FALSE	TRUE	2	ProteinCenter:sp_canonical|P63242 Eukaryotic translation initiation factor 5A-1 [OS=Mus musculus]
\ProteinCenter:sp_canonical|P63260 Actin	cytoplasmic 2 [OS=Mus musculus]\""	\ProteinCenter:sp_canonical|P63260 Actin	cytoplasmic 2 [OS=Mus musculus]\""	-0.606	0.494	0.651	FALSE	FALSE	TRUE	4	\ProteinCenter:sp_canonical|P63260 Actin	cytoplasmic 2 [OS=Mus musculus]\""
ProteinCenter:sp_canonical|P63321 Ras-related protein Ral-A [OS=Mus musculus]	ProteinCenter:sp_canonical|P63321 Ras-related protein Ral-A [OS=Mus musculus]	-0.0621	0.933	0.955	FALSE	FALSE	TRUE	11	ProteinCenter:sp_canonical|P63321 Ras-related protein Ral-A [OS=Mus musculus]
ProteinCenter:sp_canonical|P68368 Tubulin alpha-4A chain [OS=Mus musculus]	ProteinCenter:sp_canonical|P68368 Tubulin alpha-4A chain [OS=Mus musculus]	0.196	0.786	0.855	FALSE	FALSE	TRUE	10	ProteinCenter:sp_canonical|P68368 Tubulin alpha-4A chain [OS=Mus musculus]
ProteinCenter:sp_canonical|P68372 Tubulin beta-4B chain [OS=Mus musculus]	ProteinCenter:sp_canonical|P68372 Tubulin beta-4B chain [OS=Mus musculus]	-1.51	0.0917	0.207	FALSE	FALSE	TRUE	6	ProteinCenter:sp_canonical|P68372 Tubulin beta-4B chain [OS=Mus musculus]
ProteinCenter:sp_canonical|P68373 Tubulin alpha-1C chain [OS=Mus musculus]	ProteinCenter:sp_canonical|P68373 Tubulin alpha-1C chain [OS=Mus musculus]	1.23	0.227	0.391	FALSE	FALSE	TRUE	4	ProteinCenter:sp_canonical|P68373 Tubulin alpha-1C chain [OS=Mus musculus]
ProteinCenter:sp_canonical|P70195 Proteasome subunit beta type-7 [OS=Mus musculus]	ProteinCenter:sp_canonical|P70195 Proteasome subunit beta type-7 [OS=Mus musculus]	-0.261	0.139	0.281	FALSE	FALSE	FALSE	0	ProteinCenter:sp_canonical|P70195 Proteasome subunit beta type-7 [OS=Mus musculus]
ProteinCenter:sp_canonical|P70296 Phosphatidylethanolamine-binding protein 1 [OS=Mus musculus]	ProteinCenter:sp_canonical|P70296 Phosphatidylethanolamine-binding protein 1 [OS=Mus musculus]	-0.722	0.532	0.686	FALSE	FALSE	TRUE	4	ProteinCenter:sp_canonical|P70296 Phosphatidylethanolamine-binding protein 1 [OS=Mus musculus]
ProteinCenter:sp_canonical|P70349 Adenosine 5'-monophosphoramidase HINT1 [OS=Mus musculus]	ProteinCenter:sp_canonical|P70349 Adenosine 5'-monophosphoramidase HINT1 [OS=Mus musculus]	-0.0878	0.684	0.787	FALSE	FALSE	FALSE	0	ProteinCenter:sp_canonical|P70349 Adenosine 5'-monophosphoramidase HINT1 [OS=Mus musculus]
ProteinCenter:sp_canonical|P70398 Probable ubiquitin carboxyl-terminal hydrolase FAF-X [OS=Mus musculus]	ProteinCenter:sp_canonical|P70398 Probable ubiquitin carboxyl-terminal hydrolase FAF-X [OS=Mus musculus]	-0.498	0.278	0.454	FALSE	FALSE	TRUE	8	ProteinCenter:sp_canonical|P70398 Probable ubiquitin carboxyl-terminal hydrolase FAF-X [OS=Mus musculus]
ProteinCenter:sp_canonical|P70441 Na(+)/H(+) exchange regulatory cofactor NHE-RF1 [OS=Mus musculus]	ProteinCenter:sp_canonical|P70441 Na(+)/H(+) exchange regulatory cofactor NHE-RF1 [OS=Mus musculus]	0.668	0.00328	0.0192	FALSE	FALSE	FALSE	0	ProteinCenter:sp_canonical|P70441 Na(+)/H(+) exchange regulatory cofactor NHE-RF1 [OS=Mus musculus]
ProteinCenter:sp_canonical|P80313 T-complex protein 1 subunit eta [OS=Mus musculus]	ProteinCenter:sp_canonical|P80313 T-complex protein 1 subunit eta [OS=Mus musculus]	-0.296	0.535	0.686	FALSE	FALSE	TRUE	6	ProteinCenter:sp_canonical|P80313 T-complex protein 1 subunit eta [OS=Mus musculus]
ProteinCenter:sp_canonical|P80316 T-complex protein 1 subunit epsilon [OS=Mus musculus]	ProteinCenter:sp_canonical|P80316 T-complex protein 1 subunit epsilon [OS=Mus musculus]	0.513	0.46	0.621	FALSE	FALSE	TRUE	9	ProteinCenter:sp_canonical|P80316 T-complex protein 1 subunit epsilon [OS=Mus musculus]
ProteinCenter:sp_canonical|P82343 N-acylglucosamine 2-epimerase [OS=Mus musculus]	ProteinCenter:sp_canonical|P82343 N-acylglucosamine 2-epimerase [OS=Mus musculus]	-0.574	0.000535	0.00487	FALSE	FALSE	FALSE	0	ProteinCenter:sp_canonical|P82343 N-acylglucosamine 2-epimerase [OS=Mus musculus]
ProteinCenter:sp_canonical|P85094 Isochorismatase domain-containing protein 2A [OS=Mus musculus]	ProteinCenter:sp_canonical|P85094 Isochorismatase domain-containing protein 2A [OS=Mus musculus]	-0.413	0.647	0.768	FALSE	FALSE	TRUE	7	ProteinCenter:sp_canonical|P85094 Isochorismatase domain-containing protein 2A [OS=Mus musculus]
ProteinCenter:sp_canonical|P97290 Plasma protease C1 inhibitor [OS=Mus musculus]	ProteinCenter:sp_canonical|P97290 Plasma protease C1 inhibitor [OS=Mus musculus]	1.43	0.0724	0.176	FALSE	FALSE	TRUE	9	ProteinCenter:sp_canonical|P97290 Plasma protease C1 inhibitor [OS=Mus musculus]
ProteinCenter:sp_canonical|P97328 Ketohexokinase [OS=Mus musculus]	ProteinCenter:sp_canonical|P97328 Ketohexokinase [OS=Mus musculus]	-0.121	0.309	0.48	FALSE	FALSE	FALSE	0	ProteinCenter:sp_canonical|P97328 Ketohexokinase [OS=Mus musculus]
ProteinCenter:sp_canonical|P97434 Myosin phosphatase Rho-interacting protein [OS=Mus musculus]	ProteinCenter:sp_canonical|P97434 Myosin phosphatase Rho-interacting protein [OS=Mus musculus]	-0.917	0.0127	0.0518	FALSE	FALSE	TRUE	9	ProteinCenter:sp_canonical|P97434 Myosin phosphatase Rho-interacting protein [OS=Mus musculus]
ProteinCenter:sp_canonical|P97449 Aminopeptidase N [OS=Mus musculus]	ProteinCenter:sp_canonical|P97449 Aminopeptidase N [OS=Mus musculus]	0.347	0.034	0.101	FALSE	FALSE	FALSE	0	ProteinCenter:sp_canonical|P97449 Aminopeptidase N [OS=Mus musculus]
ProteinCenter:sp_canonical|P97494 Glutamate--cysteine ligase catalytic subunit [OS=Mus musculus]	ProteinCenter:sp_canonical|P97494 Glutamate--cysteine ligase catalytic subunit [OS=Mus musculus]	-0.631	0.00423	0.0225	FALSE	FALSE	FALSE	0	ProteinCenter:sp_canonical|P97494 Glutamate--cysteine ligase catalytic subunit [OS=Mus musculus]
\ProteinCenter:sp_canonical|P97807 Fumarate hydratase	mitochondrial [OS=Mus musculus]\""	\ProteinCenter:sp_canonical|P97807 Fumarate hydratase	mitochondrial [OS=Mus musculus]\""	-0.316	0.21	0.367	FALSE	FALSE	FALSE	0	\ProteinCenter:sp_canonical|P97807 Fumarate hydratase	mitochondrial [OS=Mus musculus]\""
ProteinCenter:sp_canonical|P97816 Protein S100-G [OS=Mus musculus]	ProteinCenter:sp_canonical|P97816 Protein S100-G [OS=Mus musculus]	-0.314	0.247	0.411	FALSE	FALSE	FALSE	0	ProteinCenter:sp_canonical|P97816 Protein S100-G [OS=Mus musculus]
ProteinCenter:sp_canonical|P97823 Acyl-protein thioesterase 1 [OS=Mus musculus]	ProteinCenter:sp_canonical|P97823 Acyl-protein thioesterase 1 [OS=Mus musculus]	-0.355	0.732	0.818	FALSE	FALSE	TRUE	5	ProteinCenter:sp_canonical|P97823 Acyl-protein thioesterase 1 [OS=Mus musculus]
ProteinCenter:sp_canonical|P97927 Laminin subunit alpha-4 [OS=Mus musculus]	ProteinCenter:sp_canonical|P97927 Laminin subunit alpha-4 [OS=Mus musculus]	1.67	0.117	0.249	FALSE	FALSE	TRUE	6	ProteinCenter:sp_canonical|P97927 Laminin subunit alpha-4 [OS=Mus musculus]
ProteinCenter:sp_canonical|P99024 Tubulin beta-5 chain [OS=Mus musculus]	ProteinCenter:sp_canonical|P99024 Tubulin beta-5 chain [OS=Mus musculus]	0.289	0.573	0.719	FALSE	FALSE	TRUE	9	ProteinCenter:sp_canonical|P99024 Tubulin beta-5 chain [OS=Mus musculus]
ProteinCenter:sp_canonical|P99026 Proteasome subunit beta type-4 [OS=Mus musculus]	ProteinCenter:sp_canonical|P99026 Proteasome subunit beta type-4 [OS=Mus musculus]	0.46	0.0479	0.126	FALSE	FALSE	FALSE	0	ProteinCenter:sp_canonical|P99026 Proteasome subunit beta type-4 [OS=Mus musculus]
\ProteinCenter:sp_canonical|P99029 Peroxiredoxin-5	mitochondrial [OS=Mus musculus]\""	\ProteinCenter:sp_canonical|P99029 Peroxiredoxin-5	mitochondrial [OS=Mus musculus]\""	-0.187	0.302	0.475	FALSE	FALSE	FALSE	0	\ProteinCenter:sp_canonical|P99029 Peroxiredoxin-5	mitochondrial [OS=Mus musculus]\""
ProteinCenter:sp_canonical|Q00519 Xanthine dehydrogenase/oxidase [OS=Mus musculus]	ProteinCenter:sp_canonical|Q00519 Xanthine dehydrogenase/oxidase [OS=Mus musculus]	1.03	0.188	0.339	FALSE	FALSE	TRUE	10	ProteinCenter:sp_canonical|Q00519 Xanthine dehydrogenase/oxidase [OS=Mus musculus]
ProteinCenter:sp_canonical|Q00623 Apolipoprotein A-I [OS=Mus musculus]	ProteinCenter:sp_canonical|Q00623 Apolipoprotein A-I [OS=Mus musculus]	0.233	0.38	0.554	FALSE	FALSE	FALSE	0	ProteinCenter:sp_canonical|Q00623 Apolipoprotein A-I [OS=Mus musculus]
ProteinCenter:sp_canonical|Q00896 Alpha-1-antitrypsin 1-3 [OS=Mus musculus]	ProteinCenter:sp_canonical|Q00896 Alpha-1-antitrypsin 1-3 [OS=Mus musculus]	0.235	0.0884	0.203	FALSE	FALSE	FALSE	0	ProteinCenter:sp_canonical|Q00896 Alpha-1-antitrypsin 1-3 [OS=Mus musculus]
ProteinCenter:sp_canonical|Q00897 Alpha-1-antitrypsin 1-4 [OS=Mus musculus]	ProteinCenter:sp_canonical|Q00897 Alpha-1-antitrypsin 1-4 [OS=Mus musculus]	1.1	0.169	0.322	FALSE	FALSE	TRUE	1	ProteinCenter:sp_canonical|Q00897 Alpha-1-antitrypsin 1-4 [OS=Mus musculus]
ProteinCenter:sp_canonical|Q00898 Alpha-1-antitrypsin 1-5 [OS=Mus musculus]	ProteinCenter:sp_canonical|Q00898 Alpha-1-antitrypsin 1-5 [OS=Mus musculus]	0.446	0.0187	0.0678	FALSE	FALSE	FALSE	0	ProteinCenter:sp_canonical|Q00898 Alpha-1-antitrypsin 1-5 [OS=Mus musculus]
ProteinCenter:sp_canonical|Q01768 Nucleoside diphosphate kinase B [OS=Mus musculus]	ProteinCenter:sp_canonical|Q01768 Nucleoside diphosphate kinase B [OS=Mus musculus]	0.212	0.391	0.562	FALSE	FALSE	FALSE	0	ProteinCenter:sp_canonical|Q01768 Nucleoside diphosphate kinase B [OS=Mus musculus]
ProteinCenter:sp_canonical|Q01853 Transitional endoplasmic reticulum ATPase [OS=Mus musculus]	ProteinCenter:sp_canonical|Q01853 Transitional endoplasmic reticulum ATPase [OS=Mus musculus]	0.0615	0.582	0.725	FALSE	FALSE	FALSE	0	ProteinCenter:sp_canonical|Q01853 Transitional endoplasmic reticulum ATPase [OS=Mus musculus]
ProteinCenter:sp_canonical|Q02013 Aquaporin-1 [OS=Mus musculus]	ProteinCenter:sp_canonical|Q02013 Aquaporin-1 [OS=Mus musculus]	1.35	0.103	0.227	FALSE	FALSE	TRUE	2	ProteinCenter:sp_canonical|Q02013 Aquaporin-1 [OS=Mus musculus]
ProteinCenter:sp_canonical|Q02257 Junction plakoglobin [OS=Mus musculus]	ProteinCenter:sp_canonical|Q02257 Junction plakoglobin [OS=Mus musculus]	0.192	0.779	0.849	FALSE	FALSE	TRUE	6	ProteinCenter:sp_canonical|Q02257 Junction plakoglobin [OS=Mus musculus]
ProteinCenter:sp_canonical|Q02496 Mucin-1 [OS=Mus musculus]	ProteinCenter:sp_canonical|Q02496 Mucin-1 [OS=Mus musculus]	1.78	0.0227	0.0771	FALSE	FALSE	TRUE	9	ProteinCenter:sp_canonical|Q02496 Mucin-1 [OS=Mus musculus]
ProteinCenter:sp_canonical|Q02788 Collagen alpha-2(VI) chain [OS=Mus musculus]	ProteinCenter:sp_canonical|Q02788 Collagen alpha-2(VI) chain [OS=Mus musculus]	0.163	0.67	0.779	FALSE	FALSE	TRUE	10	ProteinCenter:sp_canonical|Q02788 Collagen alpha-2(VI) chain [OS=Mus musculus]
ProteinCenter:sp_canonical|Q03734 Serine protease inhibitor A3M [OS=Mus musculus]	ProteinCenter:sp_canonical|Q03734 Serine protease inhibitor A3M [OS=Mus musculus]	0.781	0.482	0.641	FALSE	FALSE	TRUE	4	ProteinCenter:sp_canonical|Q03734 Serine protease inhibitor A3M [OS=Mus musculus]
ProteinCenter:sp_canonical|Q04857 Collagen alpha-1(VI) chain [OS=Mus musculus]	ProteinCenter:sp_canonical|Q04857 Collagen alpha-1(VI) chain [OS=Mus musculus]	0.95	0.0416	0.117	FALSE	FALSE	TRUE	9	ProteinCenter:sp_canonical|Q04857 Collagen alpha-1(VI) chain [OS=Mus musculus]
ProteinCenter:sp_canonical|Q05793 Basement membrane-specific heparan sulfate proteoglycan core protein [OS=Mus musculus]	ProteinCenter:sp_canonical|Q05793 Basement membrane-specific heparan sulfate proteoglycan core protein [OS=Mus musculus]	0.868	0.00398	0.0214	FALSE	FALSE	FALSE	0	ProteinCenter:sp_canonical|Q05793 Basement membrane-specific heparan sulfate proteoglycan core protein [OS=Mus musculus]
ProteinCenter:sp_canonical|Q06770 Corticosteroid-binding globulin [OS=Mus musculus]	ProteinCenter:sp_canonical|Q06770 Corticosteroid-binding globulin [OS=Mus musculus]	1.03	0.0429	0.118	FALSE	FALSE	TRUE	8	ProteinCenter:sp_canonical|Q06770 Corticosteroid-binding globulin [OS=Mus musculus]
ProteinCenter:sp_canonical|Q06890 Clusterin [OS=Mus musculus]	ProteinCenter:sp_canonical|Q06890 Clusterin [OS=Mus musculus]	1.56	0.0207	0.0729	FALSE	FALSE	TRUE	9	ProteinCenter:sp_canonical|Q06890 Clusterin [OS=Mus musculus]
ProteinCenter:sp_canonical|Q07076 Annexin A7 [OS=Mus musculus]	ProteinCenter:sp_canonical|Q07076 Annexin A7 [OS=Mus musculus]	0.527	0.647	0.768	FALSE	FALSE	TRUE	4	ProteinCenter:sp_canonical|Q07076 Annexin A7 [OS=Mus musculus]
ProteinCenter:sp_canonical|Q07456 Protein AMBP [OS=Mus musculus]	ProteinCenter:sp_canonical|Q07456 Protein AMBP [OS=Mus musculus]	0.442	0.452	0.613	FALSE	FALSE	TRUE	11	ProteinCenter:sp_canonical|Q07456 Protein AMBP [OS=Mus musculus]
ProteinCenter:sp_canonical|Q08481 Platelet endothelial cell adhesion molecule [OS=Mus musculus]	ProteinCenter:sp_canonical|Q08481 Platelet endothelial cell adhesion molecule [OS=Mus musculus]	0.21	0.657	0.772	FALSE	FALSE	TRUE	9	ProteinCenter:sp_canonical|Q08481 Platelet endothelial cell adhesion molecule [OS=Mus musculus]
ProteinCenter:sp_canonical|Q08879 Fibulin-1 [OS=Mus musculus]	ProteinCenter:sp_canonical|Q08879 Fibulin-1 [OS=Mus musculus]	1.3	0.0143	0.0552	FALSE	FALSE	TRUE	6	ProteinCenter:sp_canonical|Q08879 Fibulin-1 [OS=Mus musculus]
ProteinCenter:sp_canonical|Q0VGY8 Protein TANC1 [OS=Mus musculus]	ProteinCenter:sp_canonical|Q0VGY8 Protein TANC1 [OS=Mus musculus]	-0.219	0.141	0.284	FALSE	FALSE	FALSE	0	ProteinCenter:sp_canonical|Q0VGY8 Protein TANC1 [OS=Mus musculus]
ProteinCenter:sp_canonical|Q11011 Puromycin-sensitive aminopeptidase [OS=Mus musculus]	ProteinCenter:sp_canonical|Q11011 Puromycin-sensitive aminopeptidase [OS=Mus musculus]	0.528	0.316	0.489	FALSE	FALSE	TRUE	4	ProteinCenter:sp_canonical|Q11011 Puromycin-sensitive aminopeptidase [OS=Mus musculus]
ProteinCenter:sp_canonical|Q11136 Xaa-Pro dipeptidase [OS=Mus musculus]	ProteinCenter:sp_canonical|Q11136 Xaa-Pro dipeptidase [OS=Mus musculus]	-0.213	0.537	0.686	FALSE	FALSE	FALSE	0	ProteinCenter:sp_canonical|Q11136 Xaa-Pro dipeptidase [OS=Mus musculus]
ProteinCenter:sp_canonical|Q3TMH2 Secernin-3 [OS=Mus musculus]	ProteinCenter:sp_canonical|Q3TMH2 Secernin-3 [OS=Mus musculus]	1.23	0.105	0.228	FALSE	FALSE	TRUE	8	ProteinCenter:sp_canonical|Q3TMH2 Secernin-3 [OS=Mus musculus]
\ProteinCenter:sp_canonical|Q3UEG6 Alanine--glyoxylate aminotransferase 2	mitochondrial [OS=Mus musculus]\""	\ProteinCenter:sp_canonical|Q3UEG6 Alanine--glyoxylate aminotransferase 2	mitochondrial [OS=Mus musculus]\""	-0.745	0.0336	0.101	FALSE	FALSE	FALSE	0	\ProteinCenter:sp_canonical|Q3UEG6 Alanine--glyoxylate aminotransferase 2	mitochondrial [OS=Mus musculus]\""
ProteinCenter:sp_canonical|Q3UGR5 Haloacid dehalogenase-like hydrolase domain-containing protein 2 [OS=Mus musculus]	ProteinCenter:sp_canonical|Q3UGR5 Haloacid dehalogenase-like hydrolase domain-containing protein 2 [OS=Mus musculus]	-0.0267	0.964	0.977	FALSE	FALSE	TRUE	7	ProteinCenter:sp_canonical|Q3UGR5 Haloacid dehalogenase-like hydrolase domain-containing protein 2 [OS=Mus musculus]
\ProteinCenter:sp_canonical|Q3UNX5 Acyl-coenzyme A synthetase ACSM3	mitochondrial [OS=Mus musculus]\""	\ProteinCenter:sp_canonical|Q3UNX5 Acyl-coenzyme A synthetase ACSM3	mitochondrial [OS=Mus musculus]\""	-1.44	0.24	0.405	FALSE	FALSE	TRUE	7	\ProteinCenter:sp_canonical|Q3UNX5 Acyl-coenzyme A synthetase ACSM3	mitochondrial [OS=Mus musculus]\""
ProteinCenter:sp_canonical|Q3V0K9 Plastin-1 [OS=Mus musculus]	ProteinCenter:sp_canonical|Q3V0K9 Plastin-1 [OS=Mus musculus]	-0.317	0.775	0.847	FALSE	FALSE	TRUE	10	ProteinCenter:sp_canonical|Q3V0K9 Plastin-1 [OS=Mus musculus]
ProteinCenter:sp_canonical|Q5SWU9 Acetyl-CoA carboxylase 1 [OS=Mus musculus]	ProteinCenter:sp_canonical|Q5SWU9 Acetyl-CoA carboxylase 1 [OS=Mus musculus]	-0.0767	0.825	0.882	FALSE	FALSE	TRUE	11	ProteinCenter:sp_canonical|Q5SWU9 Acetyl-CoA carboxylase 1 [OS=Mus musculus]
ProteinCenter:sp_canonical|Q5SWY8 Sodium/glucose cotransporter 5 [OS=Mus musculus]	ProteinCenter:sp_canonical|Q5SWY8 Sodium/glucose cotransporter 5 [OS=Mus musculus]	0.216	0.801	0.865	FALSE	FALSE	TRUE	4	ProteinCenter:sp_canonical|Q5SWY8 Sodium/glucose cotransporter 5 [OS=Mus musculus]
ProteinCenter:sp_canonical|Q5SYD0 Unconventional myosin-Id [OS=Mus musculus]	ProteinCenter:sp_canonical|Q5SYD0 Unconventional myosin-Id [OS=Mus musculus]	2.49	0.0156	0.0581	FALSE	FALSE	TRUE	9	ProteinCenter:sp_canonical|Q5SYD0 Unconventional myosin-Id [OS=Mus musculus]
ProteinCenter:sp_canonical|Q5U5V2 Hydroxylysine kinase [OS=Mus musculus]	ProteinCenter:sp_canonical|Q5U5V2 Hydroxylysine kinase [OS=Mus musculus]	0.332	0.656	0.772	FALSE	FALSE	TRUE	2	ProteinCenter:sp_canonical|Q5U5V2 Hydroxylysine kinase [OS=Mus musculus]
ProteinCenter:sp_canonical|Q60597 2-oxoglutarate dehydrogenase complex component E1 [OS=Mus musculus]	ProteinCenter:sp_canonical|Q60597 2-oxoglutarate dehydrogenase complex component E1 [OS=Mus musculus]	-0.656	0.368	0.545	FALSE	FALSE	FALSE	0	ProteinCenter:sp_canonical|Q60597 2-oxoglutarate dehydrogenase complex component E1 [OS=Mus musculus]
ProteinCenter:sp_canonical|Q60604 Scinderin [OS=Mus musculus]	ProteinCenter:sp_canonical|Q60604 Scinderin [OS=Mus musculus]	-0.291	0.282	0.457	FALSE	FALSE	TRUE	1	ProteinCenter:sp_canonical|Q60604 Scinderin [OS=Mus musculus]
ProteinCenter:sp_canonical|Q60605 Myosin light polypeptide 6 [OS=Mus musculus]	ProteinCenter:sp_canonical|Q60605 Myosin light polypeptide 6 [OS=Mus musculus]	0.317	0.0158	0.0584	FALSE	FALSE	FALSE	0	ProteinCenter:sp_canonical|Q60605 Myosin light polypeptide 6 [OS=Mus musculus]
ProteinCenter:sp_canonical|Q60675 Laminin subunit alpha-2 [OS=Mus musculus]	ProteinCenter:sp_canonical|Q60675 Laminin subunit alpha-2 [OS=Mus musculus]	0.309	0.389	0.562	FALSE	FALSE	FALSE	0	ProteinCenter:sp_canonical|Q60675 Laminin subunit alpha-2 [OS=Mus musculus]
ProteinCenter:sp_canonical|Q60676 Serine/threonine-protein phosphatase 5 [OS=Mus musculus]	ProteinCenter:sp_canonical|Q60676 Serine/threonine-protein phosphatase 5 [OS=Mus musculus]	0.139	0.765	0.842	FALSE	FALSE	TRUE	10	ProteinCenter:sp_canonical|Q60676 Serine/threonine-protein phosphatase 5 [OS=Mus musculus]
ProteinCenter:sp_canonical|Q60692 Proteasome subunit beta type-6 [OS=Mus musculus]	ProteinCenter:sp_canonical|Q60692 Proteasome subunit beta type-6 [OS=Mus musculus]	-0.411	0.0219	0.0755	FALSE	FALSE	FALSE	0	ProteinCenter:sp_canonical|Q60692 Proteasome subunit beta type-6 [OS=Mus musculus]
ProteinCenter:sp_canonical|Q60865 Caprin-1 [OS=Mus musculus]	ProteinCenter:sp_canonical|Q60865 Caprin-1 [OS=Mus musculus]	-0.783	0.296	0.472	FALSE	FALSE	TRUE	3	ProteinCenter:sp_canonical|Q60865 Caprin-1 [OS=Mus musculus]
ProteinCenter:sp_canonical|Q60866 Phosphotriesterase-related protein [OS=Mus musculus]	ProteinCenter:sp_canonical|Q60866 Phosphotriesterase-related protein [OS=Mus musculus]	-0.7	0.308	0.48	FALSE	FALSE	FALSE	0	ProteinCenter:sp_canonical|Q60866 Phosphotriesterase-related protein [OS=Mus musculus]
ProteinCenter:sp_canonical|Q60928 Glutathione hydrolase 1 proenzyme [OS=Mus musculus]	ProteinCenter:sp_canonical|Q60928 Glutathione hydrolase 1 proenzyme [OS=Mus musculus]	0.384	0.0141	0.055	FALSE	FALSE	FALSE	0	ProteinCenter:sp_canonical|Q60928 Glutathione hydrolase 1 proenzyme [OS=Mus musculus]
ProteinCenter:sp_canonical|Q60972 Histone-binding protein RBBP4 [OS=Mus musculus]	ProteinCenter:sp_canonical|Q60972 Histone-binding protein RBBP4 [OS=Mus musculus]	-0.609	0.29	0.465	FALSE	FALSE	TRUE	7	ProteinCenter:sp_canonical|Q60972 Histone-binding protein RBBP4 [OS=Mus musculus]
ProteinCenter:sp_canonical|Q60991 Cytochrome P450 7B1 [OS=Mus musculus]	ProteinCenter:sp_canonical|Q60991 Cytochrome P450 7B1 [OS=Mus musculus]	-0.333	0.425	0.589	FALSE	FALSE	TRUE	8	ProteinCenter:sp_canonical|Q60991 Cytochrome P450 7B1 [OS=Mus musculus]
ProteinCenter:sp_canonical|Q61001 Laminin subunit alpha-5 [OS=Mus musculus]	ProteinCenter:sp_canonical|Q61001 Laminin subunit alpha-5 [OS=Mus musculus]	-0.502	0.534	0.686	FALSE	FALSE	TRUE	3	ProteinCenter:sp_canonical|Q61001 Laminin subunit alpha-5 [OS=Mus musculus]
ProteinCenter:sp_canonical|Q61129 Complement factor I [OS=Mus musculus]	ProteinCenter:sp_canonical|Q61129 Complement factor I [OS=Mus musculus]	0.47	0.43	0.593	FALSE	FALSE	TRUE	9	ProteinCenter:sp_canonical|Q61129 Complement factor I [OS=Mus musculus]
ProteinCenter:sp_canonical|Q61133 Glutathione S-transferase theta-2 [OS=Mus musculus]	ProteinCenter:sp_canonical|Q61133 Glutathione S-transferase theta-2 [OS=Mus musculus]	-0.708	0.00666	0.0314	FALSE	FALSE	FALSE	0	ProteinCenter:sp_canonical|Q61133 Glutathione S-transferase theta-2 [OS=Mus musculus]
ProteinCenter:sp_canonical|Q61171 Peroxiredoxin-2 [OS=Mus musculus]	ProteinCenter:sp_canonical|Q61171 Peroxiredoxin-2 [OS=Mus musculus]	0.506	0.00373	0.0209	FALSE	FALSE	FALSE	0	ProteinCenter:sp_canonical|Q61171 Peroxiredoxin-2 [OS=Mus musculus]
ProteinCenter:sp_canonical|Q61187 Tumor susceptibility gene 101 protein [OS=Mus musculus]	ProteinCenter:sp_canonical|Q61187 Tumor susceptibility gene 101 protein [OS=Mus musculus]	0.676	0.0675	0.166	FALSE	FALSE	TRUE	9	ProteinCenter:sp_canonical|Q61187 Tumor susceptibility gene 101 protein [OS=Mus musculus]
ProteinCenter:sp_canonical|Q61207 Prosaposin [OS=Mus musculus]	ProteinCenter:sp_canonical|Q61207 Prosaposin [OS=Mus musculus]	0.884	0.0227	0.0771	FALSE	FALSE	FALSE	0	ProteinCenter:sp_canonical|Q61207 Prosaposin [OS=Mus musculus]
ProteinCenter:sp_canonical|Q61292 Laminin subunit beta-2 [OS=Mus musculus]	ProteinCenter:sp_canonical|Q61292 Laminin subunit beta-2 [OS=Mus musculus]	-0.14	0.764	0.842	FALSE	FALSE	TRUE	9	ProteinCenter:sp_canonical|Q61292 Laminin subunit beta-2 [OS=Mus musculus]
ProteinCenter:sp_canonical|Q61316 Heat shock 70 kDa protein 4 [OS=Mus musculus]	ProteinCenter:sp_canonical|Q61316 Heat shock 70 kDa protein 4 [OS=Mus musculus]	0.735	0.131	0.27	FALSE	FALSE	FALSE	0	ProteinCenter:sp_canonical|Q61316 Heat shock 70 kDa protein 4 [OS=Mus musculus]
\ProteinCenter:sp_canonical|Q61425 Hydroxyacyl-coenzyme A dehydrogenase	mitochondrial [OS=Mus musculus]\""	\ProteinCenter:sp_canonical|Q61425 Hydroxyacyl-coenzyme A dehydrogenase	mitochondrial [OS=Mus musculus]\""	0.0122	0.945	0.964	FALSE	FALSE	FALSE	0	\ProteinCenter:sp_canonical|Q61425 Hydroxyacyl-coenzyme A dehydrogenase	mitochondrial [OS=Mus musculus]\""
ProteinCenter:sp_canonical|Q61598 Rab GDP dissociation inhibitor beta [OS=Mus musculus]	ProteinCenter:sp_canonical|Q61598 Rab GDP dissociation inhibitor beta [OS=Mus musculus]	-0.567	0.0235	0.0777	FALSE	FALSE	FALSE	0	ProteinCenter:sp_canonical|Q61598 Rab GDP dissociation inhibitor beta [OS=Mus musculus]
ProteinCenter:sp_canonical|Q61702 Inter-alpha-trypsin inhibitor heavy chain H1 [OS=Mus musculus]	ProteinCenter:sp_canonical|Q61702 Inter-alpha-trypsin inhibitor heavy chain H1 [OS=Mus musculus]	0.403	0.0463	0.124	FALSE	FALSE	FALSE	0	ProteinCenter:sp_canonical|Q61702 Inter-alpha-trypsin inhibitor heavy chain H1 [OS=Mus musculus]
ProteinCenter:sp_canonical|Q61703 Inter-alpha-trypsin inhibitor heavy chain H2 [OS=Mus musculus]	ProteinCenter:sp_canonical|Q61703 Inter-alpha-trypsin inhibitor heavy chain H2 [OS=Mus musculus]	-0.127	0.71	0.807	FALSE	FALSE	TRUE	10	ProteinCenter:sp_canonical|Q61703 Inter-alpha-trypsin inhibitor heavy chain H2 [OS=Mus musculus]
ProteinCenter:sp_canonical|Q61704 Inter-alpha-trypsin inhibitor heavy chain H3 [OS=Mus musculus]	ProteinCenter:sp_canonical|Q61704 Inter-alpha-trypsin inhibitor heavy chain H3 [OS=Mus musculus]	-0.163	0.757	0.839	FALSE	FALSE	TRUE	6	ProteinCenter:sp_canonical|Q61704 Inter-alpha-trypsin inhibitor heavy chain H3 [OS=Mus musculus]
ProteinCenter:sp_canonical|Q61768 Kinesin-1 heavy chain [OS=Mus musculus]	ProteinCenter:sp_canonical|Q61768 Kinesin-1 heavy chain [OS=Mus musculus]	1.18	0.317	0.489	FALSE	FALSE	TRUE	8	ProteinCenter:sp_canonical|Q61768 Kinesin-1 heavy chain [OS=Mus musculus]
ProteinCenter:sp_canonical|Q61838 Pregnancy zone protein [OS=Mus musculus]	ProteinCenter:sp_canonical|Q61838 Pregnancy zone protein [OS=Mus musculus]	0.129	0.413	0.58	FALSE	FALSE	FALSE	0	ProteinCenter:sp_canonical|Q61838 Pregnancy zone protein [OS=Mus musculus]
ProteinCenter:sp_canonical|Q61847 Meprin A subunit beta [OS=Mus musculus]	ProteinCenter:sp_canonical|Q61847 Meprin A subunit beta [OS=Mus musculus]	0.157	0.396	0.566	FALSE	FALSE	FALSE	0	ProteinCenter:sp_canonical|Q61847 Meprin A subunit beta [OS=Mus musculus]
ProteinCenter:sp_canonical|Q61879 Myosin-10 [OS=Mus musculus]	ProteinCenter:sp_canonical|Q61879 Myosin-10 [OS=Mus musculus]	0.76	0.244	0.408	FALSE	FALSE	FALSE	0	ProteinCenter:sp_canonical|Q61879 Myosin-10 [OS=Mus musculus]
ProteinCenter:sp_canonical|Q61983 Sodium-dependent phosphate transport protein 1 [OS=Mus musculus]	ProteinCenter:sp_canonical|Q61983 Sodium-dependent phosphate transport protein 1 [OS=Mus musculus]	0.989	0.155	0.304	FALSE	FALSE	TRUE	8	ProteinCenter:sp_canonical|Q61983 Sodium-dependent phosphate transport protein 1 [OS=Mus musculus]
ProteinCenter:sp_canonical|Q62165 Dystroglycan 1 [OS=Mus musculus]	ProteinCenter:sp_canonical|Q62165 Dystroglycan 1 [OS=Mus musculus]	0.339	0.0499	0.129	FALSE	FALSE	FALSE	0	ProteinCenter:sp_canonical|Q62165 Dystroglycan 1 [OS=Mus musculus]
ProteinCenter:sp_canonical|Q62167 ATP-dependent RNA helicase DDX3X [OS=Mus musculus]	ProteinCenter:sp_canonical|Q62167 ATP-dependent RNA helicase DDX3X [OS=Mus musculus]	-0.617	0.0427	0.118	FALSE	FALSE	TRUE	10	ProteinCenter:sp_canonical|Q62167 ATP-dependent RNA helicase DDX3X [OS=Mus musculus]
\ProteinCenter:sp_canonical|Q62261 Spectrin beta chain	non-erythrocytic 1 [OS=Mus musculus]\""	\ProteinCenter:sp_canonical|Q62261 Spectrin beta chain	non-erythrocytic 1 [OS=Mus musculus]\""	-0.0399	0.77	0.846	FALSE	FALSE	FALSE	0	\ProteinCenter:sp_canonical|Q62261 Spectrin beta chain	non-erythrocytic 1 [OS=Mus musculus]\""
ProteinCenter:sp_canonical|Q62468 Villin-1 [OS=Mus musculus]	ProteinCenter:sp_canonical|Q62468 Villin-1 [OS=Mus musculus]	-0.0675	0.846	0.894	FALSE	FALSE	FALSE	0	ProteinCenter:sp_canonical|Q62468 Villin-1 [OS=Mus musculus]
ProteinCenter:sp_canonical|Q64324 Syntaxin-binding protein 2 [OS=Mus musculus]	ProteinCenter:sp_canonical|Q64324 Syntaxin-binding protein 2 [OS=Mus musculus]	-0.362	0.353	0.529	FALSE	FALSE	TRUE	10	ProteinCenter:sp_canonical|Q64324 Syntaxin-binding protein 2 [OS=Mus musculus]
\ProteinCenter:sp_canonical|Q64433 10 kDa heat shock protein	mitochondrial [OS=Mus musculus]\""	\ProteinCenter:sp_canonical|Q64433 10 kDa heat shock protein	mitochondrial [OS=Mus musculus]\""	-0.114	0.596	0.733	FALSE	FALSE	FALSE	0	\ProteinCenter:sp_canonical|Q64433 10 kDa heat shock protein	mitochondrial [OS=Mus musculus]\""
ProteinCenter:sp_canonical|Q64442 Sorbitol dehydrogenase [OS=Mus musculus]	ProteinCenter:sp_canonical|Q64442 Sorbitol dehydrogenase [OS=Mus musculus]	-0.862	3.46E-05	0.000647	FALSE	FALSE	FALSE	0	ProteinCenter:sp_canonical|Q64442 Sorbitol dehydrogenase [OS=Mus musculus]
ProteinCenter:sp_canonical|Q64516 Glycerol kinase [OS=Mus musculus]	ProteinCenter:sp_canonical|Q64516 Glycerol kinase [OS=Mus musculus]	-1.99	0.0184	0.067	FALSE	FALSE	TRUE	1	ProteinCenter:sp_canonical|Q64516 Glycerol kinase [OS=Mus musculus]
ProteinCenter:sp_canonical|Q64727 Vinculin [OS=Mus musculus]	ProteinCenter:sp_canonical|Q64727 Vinculin [OS=Mus musculus]	0.572	0.000905	0.00732	FALSE	FALSE	FALSE	0	ProteinCenter:sp_canonical|Q64727 Vinculin [OS=Mus musculus]
ProteinCenter:sp_canonical|Q68FD5 Clathrin heavy chain 1 [OS=Mus musculus]	ProteinCenter:sp_canonical|Q68FD5 Clathrin heavy chain 1 [OS=Mus musculus]	-0.114	0.813	0.875	FALSE	FALSE	FALSE	0	ProteinCenter:sp_canonical|Q68FD5 Clathrin heavy chain 1 [OS=Mus musculus]
ProteinCenter:sp_canonical|Q69ZU6 Thrombospondin type-1 domain-containing protein 7A [OS=Mus musculus]	ProteinCenter:sp_canonical|Q69ZU6 Thrombospondin type-1 domain-containing protein 7A [OS=Mus musculus]	-1.04	0.0309	0.0937	FALSE	FALSE	TRUE	8	ProteinCenter:sp_canonical|Q69ZU6 Thrombospondin type-1 domain-containing protein 7A [OS=Mus musculus]
ProteinCenter:sp_canonical|Q6IRU2 Tropomyosin alpha-4 chain [OS=Mus musculus]	ProteinCenter:sp_canonical|Q6IRU2 Tropomyosin alpha-4 chain [OS=Mus musculus]	0.507	0.000662	0.0057	FALSE	FALSE	FALSE	0	ProteinCenter:sp_canonical|Q6IRU2 Tropomyosin alpha-4 chain [OS=Mus musculus]
ProteinCenter:sp_canonical|Q6NSR8 Probable aminopeptidase NPEPL1 [OS=Mus musculus]	ProteinCenter:sp_canonical|Q6NSR8 Probable aminopeptidase NPEPL1 [OS=Mus musculus]	-1.4	0.0348	0.103	FALSE	FALSE	TRUE	9	ProteinCenter:sp_canonical|Q6NSR8 Probable aminopeptidase NPEPL1 [OS=Mus musculus]
ProteinCenter:sp_canonical|Q6P069 Sorcin [OS=Mus musculus]	ProteinCenter:sp_canonical|Q6P069 Sorcin [OS=Mus musculus]	0.927	2.32E-05	0.000506	FALSE	FALSE	FALSE	0	ProteinCenter:sp_canonical|Q6P069 Sorcin [OS=Mus musculus]
ProteinCenter:sp_canonical|Q6PGC1 ATP-dependent RNA helicase DHX29 [OS=Mus musculus]	ProteinCenter:sp_canonical|Q6PGC1 ATP-dependent RNA helicase DHX29 [OS=Mus musculus]	-0.0963	0.918	0.944	FALSE	FALSE	TRUE	11	ProteinCenter:sp_canonical|Q6PGC1 ATP-dependent RNA helicase DHX29 [OS=Mus musculus]
ProteinCenter:sp_canonical|Q6VH22 Intraflagellar transport protein 172 homolog [OS=Mus musculus]	ProteinCenter:sp_canonical|Q6VH22 Intraflagellar transport protein 172 homolog [OS=Mus musculus]	1.85	0.0238	0.0777	FALSE	FALSE	TRUE	9	ProteinCenter:sp_canonical|Q6VH22 Intraflagellar transport protein 172 homolog [OS=Mus musculus]
ProteinCenter:sp_canonical|Q6ZQM8 UDP-glucuronosyltransferase 1A7 [OS=Mus musculus]	ProteinCenter:sp_canonical|Q6ZQM8 UDP-glucuronosyltransferase 1A7 [OS=Mus musculus]	0.00265	0.996	0.996	FALSE	FALSE	TRUE	9	ProteinCenter:sp_canonical|Q6ZQM8 UDP-glucuronosyltransferase 1A7 [OS=Mus musculus]
ProteinCenter:sp_canonical|Q76M72 Solute carrier family 22 member 27 [OS=Mus musculus]	ProteinCenter:sp_canonical|Q76M72 Solute carrier family 22 member 27 [OS=Mus musculus]	0.202	0.113	0.243	FALSE	FALSE	FALSE	0	ProteinCenter:sp_canonical|Q76M72 Solute carrier family 22 member 27 [OS=Mus musculus]
\ProteinCenter:sp_canonical|Q78JT3 3-hydroxyanthranilate 3	4-dioxygenase [OS=Mus musculus]\""	\ProteinCenter:sp_canonical|Q78JT3 3-hydroxyanthranilate 3	4-dioxygenase [OS=Mus musculus]\""	-0.113	0.723	0.815	FALSE	FALSE	FALSE	0	\ProteinCenter:sp_canonical|Q78JT3 3-hydroxyanthranilate 3	4-dioxygenase [OS=Mus musculus]\""
ProteinCenter:sp_canonical|Q7TMS5 Broad substrate specificity ATP-binding cassette transporter ABCG2 [OS=Mus musculus]	ProteinCenter:sp_canonical|Q7TMS5 Broad substrate specificity ATP-binding cassette transporter ABCG2 [OS=Mus musculus]	1.95	0.0479	0.126	FALSE	FALSE	TRUE	5	ProteinCenter:sp_canonical|Q7TMS5 Broad substrate specificity ATP-binding cassette transporter ABCG2 [OS=Mus musculus]
ProteinCenter:sp_canonical|Q7TPR4 Alpha-actinin-1 [OS=Mus musculus]	ProteinCenter:sp_canonical|Q7TPR4 Alpha-actinin-1 [OS=Mus musculus]	0.0969	0.442	0.602	FALSE	FALSE	FALSE	0	ProteinCenter:sp_canonical|Q7TPR4 Alpha-actinin-1 [OS=Mus musculus]
ProteinCenter:sp_canonical|Q80X19 Collagen alpha-1(XIV) chain [OS=Mus musculus]	ProteinCenter:sp_canonical|Q80X19 Collagen alpha-1(XIV) chain [OS=Mus musculus]	0.298	0.787	0.855	FALSE	FALSE	TRUE	3	ProteinCenter:sp_canonical|Q80X19 Collagen alpha-1(XIV) chain [OS=Mus musculus]
ProteinCenter:sp_canonical|Q80YT7 Myomegalin [OS=Mus musculus]	ProteinCenter:sp_canonical|Q80YT7 Myomegalin [OS=Mus musculus]	0.164	0.242	0.407	FALSE	FALSE	FALSE	0	ProteinCenter:sp_canonical|Q80YT7 Myomegalin [OS=Mus musculus]
ProteinCenter:sp_canonical|Q810B6 Rabankyrin-5 [OS=Mus musculus]	ProteinCenter:sp_canonical|Q810B6 Rabankyrin-5 [OS=Mus musculus]	1.13	0.0411	0.117	FALSE	FALSE	TRUE	11	ProteinCenter:sp_canonical|Q810B6 Rabankyrin-5 [OS=Mus musculus]
\ProteinCenter:sp_canonical|Q8BGQ7 Alanine--tRNA ligase	cytoplasmic [OS=Mus musculus]\""	\ProteinCenter:sp_canonical|Q8BGQ7 Alanine--tRNA ligase	cytoplasmic [OS=Mus musculus]\""	-0.0669	0.872	0.909	FALSE	FALSE	TRUE	11	\ProteinCenter:sp_canonical|Q8BGQ7 Alanine--tRNA ligase	cytoplasmic [OS=Mus musculus]\""
\ProteinCenter:sp_canonical|Q8BH95 Enoyl-CoA hydratase	mitochondrial [OS=Mus musculus]\""	\ProteinCenter:sp_canonical|Q8BH95 Enoyl-CoA hydratase	mitochondrial [OS=Mus musculus]\""	-0.178	0.726	0.815	FALSE	FALSE	TRUE	10	\ProteinCenter:sp_canonical|Q8BH95 Enoyl-CoA hydratase	mitochondrial [OS=Mus musculus]\""
ProteinCenter:sp_canonical|Q8BI08 Protein MAL2 [OS=Mus musculus]	ProteinCenter:sp_canonical|Q8BI08 Protein MAL2 [OS=Mus musculus]	1.24	0.0705	0.172	FALSE	FALSE	TRUE	9	ProteinCenter:sp_canonical|Q8BI08 Protein MAL2 [OS=Mus musculus]
ProteinCenter:sp_canonical|Q8BL66 Early endosome antigen 1 [OS=Mus musculus]	ProteinCenter:sp_canonical|Q8BL66 Early endosome antigen 1 [OS=Mus musculus]	0.0676	0.615	0.748	FALSE	FALSE	FALSE	0	ProteinCenter:sp_canonical|Q8BL66 Early endosome antigen 1 [OS=Mus musculus]
\ProteinCenter:sp_canonical|Q8BMF4 Dihydrolipoyllysine-residue acetyltransferase component of pyruvate dehydrogenase complex	mitochondrial [OS=Mus musculus]\""	\ProteinCenter:sp_canonical|Q8BMF4 Dihydrolipoyllysine-residue acetyltransferase component of pyruvate dehydrogenase complex	mitochondrial [OS=Mus musculus]\""	-0.606	0.373	0.547	FALSE	FALSE	TRUE	7	\ProteinCenter:sp_canonical|Q8BMF4 Dihydrolipoyllysine-residue acetyltransferase component of pyruvate dehydrogenase complex	mitochondrial [OS=Mus musculus]\""
ProteinCenter:sp_canonical|Q8BP40 Lysophosphatidic acid phosphatase type 6 [OS=Mus musculus]	ProteinCenter:sp_canonical|Q8BP40 Lysophosphatidic acid phosphatase type 6 [OS=Mus musculus]	0.109	0.609	0.745	FALSE	FALSE	FALSE	0	ProteinCenter:sp_canonical|Q8BP40 Lysophosphatidic acid phosphatase type 6 [OS=Mus musculus]
ProteinCenter:sp_canonical|Q8BT60 Copine-3 [OS=Mus musculus]	ProteinCenter:sp_canonical|Q8BT60 Copine-3 [OS=Mus musculus]	0.554	0.315	0.488	FALSE	FALSE	TRUE	10	ProteinCenter:sp_canonical|Q8BT60 Copine-3 [OS=Mus musculus]
ProteinCenter:sp_canonical|Q8BUV3 Gephyrin [OS=Mus musculus]	ProteinCenter:sp_canonical|Q8BUV3 Gephyrin [OS=Mus musculus]	1.1	0.0417	0.117	FALSE	FALSE	TRUE	3	ProteinCenter:sp_canonical|Q8BUV3 Gephyrin [OS=Mus musculus]
ProteinCenter:sp_canonical|Q8BVE3 V-type proton ATPase subunit H [OS=Mus musculus]	ProteinCenter:sp_canonical|Q8BVE3 V-type proton ATPase subunit H [OS=Mus musculus]	0.948	0.274	0.448	FALSE	FALSE	TRUE	8	ProteinCenter:sp_canonical|Q8BVE3 V-type proton ATPase subunit H [OS=Mus musculus]
ProteinCenter:sp_canonical|Q8BVI4 Dihydropteridine reductase [OS=Mus musculus]	ProteinCenter:sp_canonical|Q8BVI4 Dihydropteridine reductase [OS=Mus musculus]	-0.198	0.583	0.725	FALSE	FALSE	FALSE	0	ProteinCenter:sp_canonical|Q8BVI4 Dihydropteridine reductase [OS=Mus musculus]
\ProteinCenter:sp_canonical|Q8BWF0 Succinate-semialdehyde dehydrogenase	mitochondrial [OS=Mus musculus]\""	\ProteinCenter:sp_canonical|Q8BWF0 Succinate-semialdehyde dehydrogenase	mitochondrial [OS=Mus musculus]\""	-1.48	0.0133	0.0531	FALSE	FALSE	TRUE	2	\ProteinCenter:sp_canonical|Q8BWF0 Succinate-semialdehyde dehydrogenase	mitochondrial [OS=Mus musculus]\""
ProteinCenter:sp_canonical|Q8BWN8 Peroxisomal succinyl-coenzyme A thioesterase [OS=Mus musculus]	ProteinCenter:sp_canonical|Q8BWN8 Peroxisomal succinyl-coenzyme A thioesterase [OS=Mus musculus]	0.246	0.701	0.801	FALSE	FALSE	TRUE	10	ProteinCenter:sp_canonical|Q8BWN8 Peroxisomal succinyl-coenzyme A thioesterase [OS=Mus musculus]
\ProteinCenter:sp_canonical|Q8BWT1 3-ketoacyl-CoA thiolase	mitochondrial [OS=Mus musculus]\""	\ProteinCenter:sp_canonical|Q8BWT1 3-ketoacyl-CoA thiolase	mitochondrial [OS=Mus musculus]\""	-1.96	0.0144	0.0553	FALSE	FALSE	TRUE	8	\ProteinCenter:sp_canonical|Q8BWT1 3-ketoacyl-CoA thiolase	mitochondrial [OS=Mus musculus]\""
ProteinCenter:sp_canonical|Q8BY89 Choline transporter-like protein 2 [OS=Mus musculus]	ProteinCenter:sp_canonical|Q8BY89 Choline transporter-like protein 2 [OS=Mus musculus]	1.04	0.123	0.257	FALSE	FALSE	TRUE	9	ProteinCenter:sp_canonical|Q8BY89 Choline transporter-like protein 2 [OS=Mus musculus]
ProteinCenter:sp_canonical|Q8BYF6 Sodium-coupled monocarboxylate transporter 1 [OS=Mus musculus]	ProteinCenter:sp_canonical|Q8BYF6 Sodium-coupled monocarboxylate transporter 1 [OS=Mus musculus]	-0.242	0.473	0.633	FALSE	FALSE	TRUE	1	ProteinCenter:sp_canonical|Q8BYF6 Sodium-coupled monocarboxylate transporter 1 [OS=Mus musculus]
ProteinCenter:sp_canonical|Q8C0E2 Vacuolar protein sorting-associated protein 26B [OS=Mus musculus]	ProteinCenter:sp_canonical|Q8C0E2 Vacuolar protein sorting-associated protein 26B [OS=Mus musculus]	-0.193	0.566	0.715	FALSE	FALSE	TRUE	10	ProteinCenter:sp_canonical|Q8C0E2 Vacuolar protein sorting-associated protein 26B [OS=Mus musculus]
ProteinCenter:sp_canonical|Q8C1B7 Septin-11 [OS=Mus musculus]	ProteinCenter:sp_canonical|Q8C1B7 Septin-11 [OS=Mus musculus]	0.142	0.651	0.769	FALSE	FALSE	TRUE	5	ProteinCenter:sp_canonical|Q8C1B7 Septin-11 [OS=Mus musculus]
ProteinCenter:sp_canonical|Q8C3K6 Sodium/glucose cotransporter 1 [OS=Mus musculus]	ProteinCenter:sp_canonical|Q8C3K6 Sodium/glucose cotransporter 1 [OS=Mus musculus]	0.833	0.184	0.338	FALSE	FALSE	TRUE	1	ProteinCenter:sp_canonical|Q8C3K6 Sodium/glucose cotransporter 1 [OS=Mus musculus]
\ProteinCenter:sp_canonical|Q8CAY6 Acetyl-CoA acetyltransferase	cytosolic [OS=Mus musculus]\""	\ProteinCenter:sp_canonical|Q8CAY6 Acetyl-CoA acetyltransferase	cytosolic [OS=Mus musculus]\""	-0.0801	0.894	0.928	FALSE	FALSE	TRUE	1	\ProteinCenter:sp_canonical|Q8CAY6 Acetyl-CoA acetyltransferase	cytosolic [OS=Mus musculus]\""
ProteinCenter:sp_canonical|Q8CFZ5 Solute carrier family 22 member 12 [OS=Mus musculus]	ProteinCenter:sp_canonical|Q8CFZ5 Solute carrier family 22 member 12 [OS=Mus musculus]	1.17	0.0855	0.198	FALSE	FALSE	TRUE	6	ProteinCenter:sp_canonical|Q8CFZ5 Solute carrier family 22 member 12 [OS=Mus musculus]
ProteinCenter:sp_canonical|Q8CG76 Aflatoxin B1 aldehyde reductase member 2 [OS=Mus musculus]	ProteinCenter:sp_canonical|Q8CG76 Aflatoxin B1 aldehyde reductase member 2 [OS=Mus musculus]	-0.993	0.299	0.474	FALSE	FALSE	TRUE	6	ProteinCenter:sp_canonical|Q8CG76 Aflatoxin B1 aldehyde reductase member 2 [OS=Mus musculus]
ProteinCenter:sp_canonical|Q8CHP8 Glycerol-3-phosphate phosphatase [OS=Mus musculus]	ProteinCenter:sp_canonical|Q8CHP8 Glycerol-3-phosphate phosphatase [OS=Mus musculus]	0.428	0.294	0.47	FALSE	FALSE	TRUE	10	ProteinCenter:sp_canonical|Q8CHP8 Glycerol-3-phosphate phosphatase [OS=Mus musculus]
\ProteinCenter:sp_canonical|Q8CHT0 Delta-1-pyrroline-5-carboxylate dehydrogenase	mitochondrial [OS=Mus musculus]\""	\ProteinCenter:sp_canonical|Q8CHT0 Delta-1-pyrroline-5-carboxylate dehydrogenase	mitochondrial [OS=Mus musculus]\""	0.654	0.13	0.267	FALSE	FALSE	TRUE	11	\ProteinCenter:sp_canonical|Q8CHT0 Delta-1-pyrroline-5-carboxylate dehydrogenase	mitochondrial [OS=Mus musculus]\""
ProteinCenter:sp_canonical|Q8CIB5 Fermitin family homolog 2 [OS=Mus musculus]	ProteinCenter:sp_canonical|Q8CIB5 Fermitin family homolog 2 [OS=Mus musculus]	0.515	0.245	0.41	FALSE	FALSE	TRUE	11	ProteinCenter:sp_canonical|Q8CIB5 Fermitin family homolog 2 [OS=Mus musculus]
ProteinCenter:sp_canonical|Q8CIZ8 von Willebrand factor [OS=Mus musculus]	ProteinCenter:sp_canonical|Q8CIZ8 von Willebrand factor [OS=Mus musculus]	-0.795	0.11	0.238	FALSE	FALSE	TRUE	6	ProteinCenter:sp_canonical|Q8CIZ8 von Willebrand factor [OS=Mus musculus]
ProteinCenter:sp_canonical|Q8JZV9 3-hydroxybutyrate dehydrogenase type 2 [OS=Mus musculus]	ProteinCenter:sp_canonical|Q8JZV9 3-hydroxybutyrate dehydrogenase type 2 [OS=Mus musculus]	-0.12	0.919	0.944	FALSE	FALSE	TRUE	4	ProteinCenter:sp_canonical|Q8JZV9 3-hydroxybutyrate dehydrogenase type 2 [OS=Mus musculus]
ProteinCenter:sp_canonical|Q8JZZ0 UDP-glucuronosyltransferase 3A2 [OS=Mus musculus]	ProteinCenter:sp_canonical|Q8JZZ0 UDP-glucuronosyltransferase 3A2 [OS=Mus musculus]	-0.806	0.195	0.344	FALSE	FALSE	FALSE	0	ProteinCenter:sp_canonical|Q8JZZ0 UDP-glucuronosyltransferase 3A2 [OS=Mus musculus]
ProteinCenter:sp_canonical|Q8K0E8 Fibrinogen beta chain [OS=Mus musculus]	ProteinCenter:sp_canonical|Q8K0E8 Fibrinogen beta chain [OS=Mus musculus]	0.209	0.148	0.293	FALSE	FALSE	FALSE	0	ProteinCenter:sp_canonical|Q8K0E8 Fibrinogen beta chain [OS=Mus musculus]
ProteinCenter:sp_canonical|Q8K0H1 Multidrug and toxin extrusion protein 1 [OS=Mus musculus]	ProteinCenter:sp_canonical|Q8K0H1 Multidrug and toxin extrusion protein 1 [OS=Mus musculus]	0.972	0.0141	0.055	FALSE	FALSE	TRUE	1	ProteinCenter:sp_canonical|Q8K0H1 Multidrug and toxin extrusion protein 1 [OS=Mus musculus]
ProteinCenter:sp_canonical|Q8K157 Galactose mutarotase [OS=Mus musculus]	ProteinCenter:sp_canonical|Q8K157 Galactose mutarotase [OS=Mus musculus]	-0.121	0.898	0.929	FALSE	FALSE	TRUE	3	ProteinCenter:sp_canonical|Q8K157 Galactose mutarotase [OS=Mus musculus]
ProteinCenter:sp_canonical|Q8K183 Pyridoxal kinase [OS=Mus musculus]	ProteinCenter:sp_canonical|Q8K183 Pyridoxal kinase [OS=Mus musculus]	0.184	0.325	0.499	FALSE	FALSE	FALSE	0	ProteinCenter:sp_canonical|Q8K183 Pyridoxal kinase [OS=Mus musculus]
ProteinCenter:sp_canonical|Q8K262 Placenta-specific protein 9 [OS=Mus musculus]	ProteinCenter:sp_canonical|Q8K262 Placenta-specific protein 9 [OS=Mus musculus]	0.19	0.727	0.815	FALSE	FALSE	TRUE	11	ProteinCenter:sp_canonical|Q8K262 Placenta-specific protein 9 [OS=Mus musculus]
\ProteinCenter:sp_canonical|Q8K2B3 Succinate dehydrogenase [ubiquinone] flavoprotein subunit	mitochondrial [OS=Mus musculus]\""	\ProteinCenter:sp_canonical|Q8K2B3 Succinate dehydrogenase [ubiquinone] flavoprotein subunit	mitochondrial [OS=Mus musculus]\""	0.707	0.249	0.414	FALSE	FALSE	TRUE	7	\ProteinCenter:sp_canonical|Q8K2B3 Succinate dehydrogenase [ubiquinone] flavoprotein subunit	mitochondrial [OS=Mus musculus]\""
ProteinCenter:sp_canonical|Q8K370 Acyl-CoA dehydrogenase family member 10 [OS=Mus musculus]	ProteinCenter:sp_canonical|Q8K370 Acyl-CoA dehydrogenase family member 10 [OS=Mus musculus]	-1.69	0.0464	0.124	FALSE	FALSE	TRUE	4	ProteinCenter:sp_canonical|Q8K370 Acyl-CoA dehydrogenase family member 10 [OS=Mus musculus]
ProteinCenter:sp_canonical|Q8K4Z3 NAD(P)H-hydrate epimerase [OS=Mus musculus]	ProteinCenter:sp_canonical|Q8K4Z3 NAD(P)H-hydrate epimerase [OS=Mus musculus]	0.107	0.416	0.583	FALSE	FALSE	FALSE	0	ProteinCenter:sp_canonical|Q8K4Z3 NAD(P)H-hydrate epimerase [OS=Mus musculus]
\ProteinCenter:sp_canonical|Q8QZS1 3-hydroxyisobutyryl-CoA hydrolase	mitochondrial [OS=Mus musculus]\""	\ProteinCenter:sp_canonical|Q8QZS1 3-hydroxyisobutyryl-CoA hydrolase	mitochondrial [OS=Mus musculus]\""	-0.807	0.000235	0.00275	FALSE	FALSE	FALSE	0	\ProteinCenter:sp_canonical|Q8QZS1 3-hydroxyisobutyryl-CoA hydrolase	mitochondrial [OS=Mus musculus]\""
\ProteinCenter:sp_canonical|Q8QZT1 Acetyl-CoA acetyltransferase	mitochondrial [OS=Mus musculus]\""	\ProteinCenter:sp_canonical|Q8QZT1 Acetyl-CoA acetyltransferase	mitochondrial [OS=Mus musculus]\""	0.32	0.475	0.633	FALSE	FALSE	FALSE	0	\ProteinCenter:sp_canonical|Q8QZT1 Acetyl-CoA acetyltransferase	mitochondrial [OS=Mus musculus]\""
ProteinCenter:sp_canonical|Q8R016 Bleomycin hydrolase [OS=Mus musculus]	ProteinCenter:sp_canonical|Q8R016 Bleomycin hydrolase [OS=Mus musculus]	0.535	0.725	0.815	FALSE	FALSE	TRUE	4	ProteinCenter:sp_canonical|Q8R016 Bleomycin hydrolase [OS=Mus musculus]
\ProteinCenter:sp_canonical|Q8R0F8 Acylpyruvase FAHD1	mitochondrial [OS=Mus musculus]\""	\ProteinCenter:sp_canonical|Q8R0F8 Acylpyruvase FAHD1	mitochondrial [OS=Mus musculus]\""	-0.14	0.234	0.4	FALSE	FALSE	FALSE	0	\ProteinCenter:sp_canonical|Q8R0F8 Acylpyruvase FAHD1	mitochondrial [OS=Mus musculus]\""
ProteinCenter:sp_canonical|Q8R0Y6 Cytosolic 10-formyltetrahydrofolate dehydrogenase [OS=Mus musculus]	ProteinCenter:sp_canonical|Q8R0Y6 Cytosolic 10-formyltetrahydrofolate dehydrogenase [OS=Mus musculus]	0.886	1.67E-05	0.000419	FALSE	FALSE	FALSE	0	ProteinCenter:sp_canonical|Q8R0Y6 Cytosolic 10-formyltetrahydrofolate dehydrogenase [OS=Mus musculus]
ProteinCenter:sp_canonical|Q8R146 Acylamino-acid-releasing enzyme [OS=Mus musculus]	ProteinCenter:sp_canonical|Q8R146 Acylamino-acid-releasing enzyme [OS=Mus musculus]	0.0888	0.661	0.774	FALSE	FALSE	FALSE	0	ProteinCenter:sp_canonical|Q8R146 Acylamino-acid-releasing enzyme [OS=Mus musculus]
ProteinCenter:sp_canonical|Q8R1G2 Carboxymethylenebutenolidase homolog [OS=Mus musculus]	ProteinCenter:sp_canonical|Q8R1G2 Carboxymethylenebutenolidase homolog [OS=Mus musculus]	-0.709	0.00174	0.0118	FALSE	FALSE	FALSE	0	ProteinCenter:sp_canonical|Q8R1G2 Carboxymethylenebutenolidase homolog [OS=Mus musculus]
ProteinCenter:sp_canonical|Q8R2K1 Fucose mutarotase [OS=Mus musculus]	ProteinCenter:sp_canonical|Q8R2K1 Fucose mutarotase [OS=Mus musculus]	1.36	0.0238	0.0777	FALSE	FALSE	TRUE	1	ProteinCenter:sp_canonical|Q8R2K1 Fucose mutarotase [OS=Mus musculus]
ProteinCenter:sp_canonical|Q8R2Y2 Cell surface glycoprotein MUC18 [OS=Mus musculus]	ProteinCenter:sp_canonical|Q8R2Y2 Cell surface glycoprotein MUC18 [OS=Mus musculus]	0.214	0.795	0.859	FALSE	FALSE	TRUE	5	ProteinCenter:sp_canonical|Q8R2Y2 Cell surface glycoprotein MUC18 [OS=Mus musculus]
ProteinCenter:sp_canonical|Q8R307 Vacuolar protein sorting-associated protein 18 homolog [OS=Mus musculus]	ProteinCenter:sp_canonical|Q8R307 Vacuolar protein sorting-associated protein 18 homolog [OS=Mus musculus]	0.611	0.179	0.334	FALSE	FALSE	TRUE	11	ProteinCenter:sp_canonical|Q8R307 Vacuolar protein sorting-associated protein 18 homolog [OS=Mus musculus]
ProteinCenter:sp_canonical|Q8R3G9 Tetraspanin-8 [OS=Mus musculus]	ProteinCenter:sp_canonical|Q8R3G9 Tetraspanin-8 [OS=Mus musculus]	0.647	0.00181	0.0119	FALSE	FALSE	FALSE	0	ProteinCenter:sp_canonical|Q8R3G9 Tetraspanin-8 [OS=Mus musculus]
ProteinCenter:sp_canonical|Q8R3P0 Aspartoacylase [OS=Mus musculus]	ProteinCenter:sp_canonical|Q8R3P0 Aspartoacylase [OS=Mus musculus]	-0.773	0.323	0.496	FALSE	FALSE	TRUE	5	ProteinCenter:sp_canonical|Q8R3P0 Aspartoacylase [OS=Mus musculus]
ProteinCenter:sp_canonical|Q8R574 Phosphoribosyl pyrophosphate synthase-associated protein 2 [OS=Mus musculus]	ProteinCenter:sp_canonical|Q8R574 Phosphoribosyl pyrophosphate synthase-associated protein 2 [OS=Mus musculus]	0.215	0.686	0.787	FALSE	FALSE	TRUE	9	ProteinCenter:sp_canonical|Q8R574 Phosphoribosyl pyrophosphate synthase-associated protein 2 [OS=Mus musculus]
ProteinCenter:sp_canonical|Q8VC30 Triokinase/FMN cyclase [OS=Mus musculus]	ProteinCenter:sp_canonical|Q8VC30 Triokinase/FMN cyclase [OS=Mus musculus]	-0.929	1.73E-05	0.000419	FALSE	FALSE	FALSE	0	ProteinCenter:sp_canonical|Q8VC30 Triokinase/FMN cyclase [OS=Mus musculus]
ProteinCenter:sp_canonical|Q8VCM7 Fibrinogen gamma chain [OS=Mus musculus]	ProteinCenter:sp_canonical|Q8VCM7 Fibrinogen gamma chain [OS=Mus musculus]	0.588	0.0109	0.0472	FALSE	FALSE	FALSE	0	ProteinCenter:sp_canonical|Q8VCM7 Fibrinogen gamma chain [OS=Mus musculus]
ProteinCenter:sp_canonical|Q8VCN5 Cystathionine gamma-lyase [OS=Mus musculus]	ProteinCenter:sp_canonical|Q8VCN5 Cystathionine gamma-lyase [OS=Mus musculus]	-1.88	0.0136	0.0538	FALSE	FALSE	FALSE	0	ProteinCenter:sp_canonical|Q8VCN5 Cystathionine gamma-lyase [OS=Mus musculus]
ProteinCenter:sp_canonical|Q8VCT4 Carboxylesterase 1D [OS=Mus musculus]	ProteinCenter:sp_canonical|Q8VCT4 Carboxylesterase 1D [OS=Mus musculus]	0.624	0.0129	0.0518	FALSE	FALSE	FALSE	0	ProteinCenter:sp_canonical|Q8VCT4 Carboxylesterase 1D [OS=Mus musculus]
ProteinCenter:sp_canonical|Q8VDD5 Myosin-9 [OS=Mus musculus]	ProteinCenter:sp_canonical|Q8VDD5 Myosin-9 [OS=Mus musculus]	-0.0629	0.594	0.733	FALSE	FALSE	FALSE	0	ProteinCenter:sp_canonical|Q8VDD5 Myosin-9 [OS=Mus musculus]
ProteinCenter:sp_canonical|Q8VDN2 Sodium/potassium-transporting ATPase subunit alpha-1 [OS=Mus musculus]	ProteinCenter:sp_canonical|Q8VDN2 Sodium/potassium-transporting ATPase subunit alpha-1 [OS=Mus musculus]	0.301	0.28	0.456	FALSE	FALSE	FALSE	0	ProteinCenter:sp_canonical|Q8VDN2 Sodium/potassium-transporting ATPase subunit alpha-1 [OS=Mus musculus]
ProteinCenter:sp_canonical|Q8VEK0 Cell cycle control protein 50A [OS=Mus musculus]	ProteinCenter:sp_canonical|Q8VEK0 Cell cycle control protein 50A [OS=Mus musculus]	0.613	0.00055	0.00487	FALSE	FALSE	FALSE	0	ProteinCenter:sp_canonical|Q8VEK0 Cell cycle control protein 50A [OS=Mus musculus]
ProteinCenter:sp_canonical|Q8VHY0 Chondroitin sulfate proteoglycan 4 [OS=Mus musculus]	ProteinCenter:sp_canonical|Q8VHY0 Chondroitin sulfate proteoglycan 4 [OS=Mus musculus]	-1.03	0.236	0.401	FALSE	FALSE	TRUE	4	ProteinCenter:sp_canonical|Q8VHY0 Chondroitin sulfate proteoglycan 4 [OS=Mus musculus]
ProteinCenter:sp_canonical|Q91V76 Ester hydrolase C11orf54 homolog [OS=Mus musculus]	ProteinCenter:sp_canonical|Q91V76 Ester hydrolase C11orf54 homolog [OS=Mus musculus]	-0.573	0.00188	0.0119	FALSE	FALSE	FALSE	0	ProteinCenter:sp_canonical|Q91V76 Ester hydrolase C11orf54 homolog [OS=Mus musculus]
ProteinCenter:sp_canonical|Q91VC4 Plasmalemma vesicle-associated protein [OS=Mus musculus]	ProteinCenter:sp_canonical|Q91VC4 Plasmalemma vesicle-associated protein [OS=Mus musculus]	1.51	0.178	0.334	FALSE	FALSE	TRUE	4	ProteinCenter:sp_canonical|Q91VC4 Plasmalemma vesicle-associated protein [OS=Mus musculus]
ProteinCenter:sp_canonical|Q91VR8 Protein BRICK1 [OS=Mus musculus]	ProteinCenter:sp_canonical|Q91VR8 Protein BRICK1 [OS=Mus musculus]	-0.331	0.197	0.348	FALSE	FALSE	TRUE	5	ProteinCenter:sp_canonical|Q91VR8 Protein BRICK1 [OS=Mus musculus]
ProteinCenter:sp_canonical|Q91W89 Alpha-mannosidase 2C1 [OS=Mus musculus]	ProteinCenter:sp_canonical|Q91W89 Alpha-mannosidase 2C1 [OS=Mus musculus]	0.169	0.669	0.778	FALSE	FALSE	TRUE	8	ProteinCenter:sp_canonical|Q91W89 Alpha-mannosidase 2C1 [OS=Mus musculus]
ProteinCenter:sp_canonical|Q91WG0 Acylcarnitine hydrolase [OS=Mus musculus]	ProteinCenter:sp_canonical|Q91WG0 Acylcarnitine hydrolase [OS=Mus musculus]	1.1	0.142	0.286	FALSE	FALSE	TRUE	6	ProteinCenter:sp_canonical|Q91WG0 Acylcarnitine hydrolase [OS=Mus musculus]
ProteinCenter:sp_canonical|Q91WU0 Carboxylesterase 1F [OS=Mus musculus]	ProteinCenter:sp_canonical|Q91WU0 Carboxylesterase 1F [OS=Mus musculus]	1.23	0.103	0.227	FALSE	FALSE	TRUE	2	ProteinCenter:sp_canonical|Q91WU0 Carboxylesterase 1F [OS=Mus musculus]
ProteinCenter:sp_canonical|Q91WV7 Neutral and basic amino acid transport protein rBAT [OS=Mus musculus]	ProteinCenter:sp_canonical|Q91WV7 Neutral and basic amino acid transport protein rBAT [OS=Mus musculus]	0.358	0.0569	0.144	FALSE	FALSE	FALSE	0	ProteinCenter:sp_canonical|Q91WV7 Neutral and basic amino acid transport protein rBAT [OS=Mus musculus]
ProteinCenter:sp_canonical|Q91X17 Uromodulin [OS=Mus musculus]	ProteinCenter:sp_canonical|Q91X17 Uromodulin [OS=Mus musculus]	0.107	0.319	0.491	FALSE	FALSE	FALSE	0	ProteinCenter:sp_canonical|Q91X17 Uromodulin [OS=Mus musculus]
ProteinCenter:sp_canonical|Q91X72 Hemopexin [OS=Mus musculus]	ProteinCenter:sp_canonical|Q91X72 Hemopexin [OS=Mus musculus]	0.565	0.0303	0.0927	FALSE	FALSE	FALSE	0	ProteinCenter:sp_canonical|Q91X72 Hemopexin [OS=Mus musculus]
ProteinCenter:sp_canonical|Q91X91 Nicotinate-nucleotide pyrophosphorylase [carboxylating] [OS=Mus musculus]	ProteinCenter:sp_canonical|Q91X91 Nicotinate-nucleotide pyrophosphorylase [carboxylating] [OS=Mus musculus]	-0.949	0.382	0.554	FALSE	FALSE	TRUE	4	ProteinCenter:sp_canonical|Q91X91 Nicotinate-nucleotide pyrophosphorylase [carboxylating] [OS=Mus musculus]
ProteinCenter:sp_canonical|Q91XE4 N-acyl-aromatic-L-amino acid amidohydrolase (carboxylate-forming) [OS=Mus musculus]	ProteinCenter:sp_canonical|Q91XE4 N-acyl-aromatic-L-amino acid amidohydrolase (carboxylate-forming) [OS=Mus musculus]	-0.5	0.00579	0.0277	FALSE	FALSE	FALSE	0	ProteinCenter:sp_canonical|Q91XE4 N-acyl-aromatic-L-amino acid amidohydrolase (carboxylate-forming) [OS=Mus musculus]
\ProteinCenter:sp_canonical|Q91YH6 V-type proton ATPase subunit B	kidney isoform [OS=Mus musculus]\""	\ProteinCenter:sp_canonical|Q91YH6 V-type proton ATPase subunit B	kidney isoform [OS=Mus musculus]\""	0.561	0.143	0.286	FALSE	FALSE	FALSE	0	\ProteinCenter:sp_canonical|Q91YH6 V-type proton ATPase subunit B	kidney isoform [OS=Mus musculus]\""
ProteinCenter:sp_canonical|Q91YI0 Argininosuccinate lyase [OS=Mus musculus]	ProteinCenter:sp_canonical|Q91YI0 Argininosuccinate lyase [OS=Mus musculus]	-0.0948	0.472	0.632	FALSE	FALSE	FALSE	0	ProteinCenter:sp_canonical|Q91YI0 Argininosuccinate lyase [OS=Mus musculus]
ProteinCenter:sp_canonical|Q91Z53 Glyoxylate reductase/hydroxypyruvate reductase [OS=Mus musculus]	ProteinCenter:sp_canonical|Q91Z53 Glyoxylate reductase/hydroxypyruvate reductase [OS=Mus musculus]	-1.5	0.0233	0.0777	FALSE	FALSE	TRUE	2	ProteinCenter:sp_canonical|Q91Z53 Glyoxylate reductase/hydroxypyruvate reductase [OS=Mus musculus]
\ProteinCenter:sp_canonical|Q91ZA3 Propionyl-CoA carboxylase alpha chain	mitochondrial [OS=Mus musculus]\""	\ProteinCenter:sp_canonical|Q91ZA3 Propionyl-CoA carboxylase alpha chain	mitochondrial [OS=Mus musculus]\""	0.254	0.089	0.203	FALSE	FALSE	FALSE	0	\ProteinCenter:sp_canonical|Q91ZA3 Propionyl-CoA carboxylase alpha chain	mitochondrial [OS=Mus musculus]\""
ProteinCenter:sp_canonical|Q91ZJ5 UTP--glucose-1-phosphate uridylyltransferase [OS=Mus musculus]	ProteinCenter:sp_canonical|Q91ZJ5 UTP--glucose-1-phosphate uridylyltransferase [OS=Mus musculus]	0.235	0.365	0.541	FALSE	FALSE	FALSE	0	ProteinCenter:sp_canonical|Q91ZJ5 UTP--glucose-1-phosphate uridylyltransferase [OS=Mus musculus]
ProteinCenter:sp_canonical|Q91ZX7 Prolow-density lipoprotein receptor-related protein 1 [OS=Mus musculus]	ProteinCenter:sp_canonical|Q91ZX7 Prolow-density lipoprotein receptor-related protein 1 [OS=Mus musculus]	-1.71	0.106	0.23	FALSE	FALSE	TRUE	3	ProteinCenter:sp_canonical|Q91ZX7 Prolow-density lipoprotein receptor-related protein 1 [OS=Mus musculus]
ProteinCenter:sp_canonical|Q920E5 Farnesyl pyrophosphate synthase [OS=Mus musculus]	ProteinCenter:sp_canonical|Q920E5 Farnesyl pyrophosphate synthase [OS=Mus musculus]	0.176	0.547	0.696	FALSE	FALSE	TRUE	11	ProteinCenter:sp_canonical|Q920E5 Farnesyl pyrophosphate synthase [OS=Mus musculus]
ProteinCenter:sp_canonical|Q920R6 V-type proton ATPase 116 kDa subunit a 4 [OS=Mus musculus]	ProteinCenter:sp_canonical|Q920R6 V-type proton ATPase 116 kDa subunit a 4 [OS=Mus musculus]	0.218	0.664	0.776	FALSE	FALSE	TRUE	11	ProteinCenter:sp_canonical|Q920R6 V-type proton ATPase 116 kDa subunit a 4 [OS=Mus musculus]
ProteinCenter:sp_canonical|Q921I1 Serotransferrin [OS=Mus musculus]	ProteinCenter:sp_canonical|Q921I1 Serotransferrin [OS=Mus musculus]	0.515	0.000541	0.00487	FALSE	FALSE	FALSE	0	ProteinCenter:sp_canonical|Q921I1 Serotransferrin [OS=Mus musculus]
\ProteinCenter:sp_canonical|Q922D8 C-1-tetrahydrofolate synthase	cytoplasmic [OS=Mus musculus]\""	\ProteinCenter:sp_canonical|Q922D8 C-1-tetrahydrofolate synthase	cytoplasmic [OS=Mus musculus]\""	-1.3	0.206	0.363	FALSE	FALSE	TRUE	6	\ProteinCenter:sp_canonical|Q922D8 C-1-tetrahydrofolate synthase	cytoplasmic [OS=Mus musculus]\""
\ProteinCenter:sp_canonical|Q923G2 DNA-directed RNA polymerases I	II	and III subunit RPABC3 [OS=Mus musculus]\""	\ProteinCenter:sp_canonical|Q923G2 DNA-directed RNA polymerases I	II	and III subunit RPABC3 [OS=Mus musculus]\""	-0.609	0.116	0.247	FALSE	FALSE	TRUE	1	\ProteinCenter:sp_canonical|Q923G2 DNA-directed RNA polymerases I	II	and III subunit RPABC3 [OS=Mus musculus]\""
ProteinCenter:sp_canonical|Q923I7 Sodium/glucose cotransporter 2 [OS=Mus musculus]	ProteinCenter:sp_canonical|Q923I7 Sodium/glucose cotransporter 2 [OS=Mus musculus]	-0.124	0.451	0.612	FALSE	FALSE	FALSE	0	ProteinCenter:sp_canonical|Q923I7 Sodium/glucose cotransporter 2 [OS=Mus musculus]
ProteinCenter:sp_canonical|Q93092 Transaldolase [OS=Mus musculus]	ProteinCenter:sp_canonical|Q93092 Transaldolase [OS=Mus musculus]	0.574	0.00336	0.0195	FALSE	FALSE	FALSE	0	ProteinCenter:sp_canonical|Q93092 Transaldolase [OS=Mus musculus]
\ProteinCenter:sp_canonical|Q99J39 Malonyl-CoA decarboxylase	mitochondrial [OS=Mus musculus]\""	\ProteinCenter:sp_canonical|Q99J39 Malonyl-CoA decarboxylase	mitochondrial [OS=Mus musculus]\""	0.0854	0.85	0.897	FALSE	FALSE	TRUE	6	\ProteinCenter:sp_canonical|Q99J39 Malonyl-CoA decarboxylase	mitochondrial [OS=Mus musculus]\""
ProteinCenter:sp_canonical|Q99J99 3-mercaptopyruvate sulfurtransferase [OS=Mus musculus]	ProteinCenter:sp_canonical|Q99J99 3-mercaptopyruvate sulfurtransferase [OS=Mus musculus]	0.183	0.775	0.847	FALSE	FALSE	TRUE	7	ProteinCenter:sp_canonical|Q99J99 3-mercaptopyruvate sulfurtransferase [OS=Mus musculus]
ProteinCenter:sp_canonical|Q99JW2 Aminoacylase-1 [OS=Mus musculus]	ProteinCenter:sp_canonical|Q99JW2 Aminoacylase-1 [OS=Mus musculus]	-0.0677	0.645	0.768	FALSE	FALSE	FALSE	0	ProteinCenter:sp_canonical|Q99JW2 Aminoacylase-1 [OS=Mus musculus]
ProteinCenter:sp_canonical|Q99JW5 Epithelial cell adhesion molecule [OS=Mus musculus]	ProteinCenter:sp_canonical|Q99JW5 Epithelial cell adhesion molecule [OS=Mus musculus]	1.1	0.0494	0.129	FALSE	FALSE	TRUE	8	ProteinCenter:sp_canonical|Q99JW5 Epithelial cell adhesion molecule [OS=Mus musculus]
ProteinCenter:sp_canonical|Q99JX4 Eukaryotic translation initiation factor 3 subunit M [OS=Mus musculus]	ProteinCenter:sp_canonical|Q99JX4 Eukaryotic translation initiation factor 3 subunit M [OS=Mus musculus]	0.141	0.825	0.882	FALSE	FALSE	TRUE	8	ProteinCenter:sp_canonical|Q99JX4 Eukaryotic translation initiation factor 3 subunit M [OS=Mus musculus]
ProteinCenter:sp_canonical|Q99JY9 Actin-related protein 3 [OS=Mus musculus]	ProteinCenter:sp_canonical|Q99JY9 Actin-related protein 3 [OS=Mus musculus]	-0.556	0.155	0.304	FALSE	FALSE	TRUE	1	ProteinCenter:sp_canonical|Q99JY9 Actin-related protein 3 [OS=Mus musculus]
ProteinCenter:sp_canonical|Q99K51 Plastin-3 [OS=Mus musculus]	ProteinCenter:sp_canonical|Q99K51 Plastin-3 [OS=Mus musculus]	0.21	0.79	0.856	FALSE	FALSE	TRUE	1	ProteinCenter:sp_canonical|Q99K51 Plastin-3 [OS=Mus musculus]
\ProteinCenter:sp_canonical|Q99KB8 Hydroxyacylglutathione hydrolase	mitochondrial [OS=Mus musculus]\""	\ProteinCenter:sp_canonical|Q99KB8 Hydroxyacylglutathione hydrolase	mitochondrial [OS=Mus musculus]\""	0.72	0.394	0.564	FALSE	FALSE	TRUE	8	\ProteinCenter:sp_canonical|Q99KB8 Hydroxyacylglutathione hydrolase	mitochondrial [OS=Mus musculus]\""
ProteinCenter:sp_canonical|Q99KC8 von Willebrand factor A domain-containing protein 5A [OS=Mus musculus]	ProteinCenter:sp_canonical|Q99KC8 von Willebrand factor A domain-containing protein 5A [OS=Mus musculus]	-0.157	0.643	0.768	FALSE	FALSE	TRUE	9	ProteinCenter:sp_canonical|Q99KC8 von Willebrand factor A domain-containing protein 5A [OS=Mus musculus]
\ProteinCenter:sp_canonical|Q99KI0 Aconitate hydratase	mitochondrial [OS=Mus musculus]\""	\ProteinCenter:sp_canonical|Q99KI0 Aconitate hydratase	mitochondrial [OS=Mus musculus]\""	-0.152	0.426	0.589	FALSE	FALSE	FALSE	0	\ProteinCenter:sp_canonical|Q99KI0 Aconitate hydratase	mitochondrial [OS=Mus musculus]\""
ProteinCenter:sp_canonical|Q99KK7 Dipeptidyl peptidase 3 [OS=Mus musculus]	ProteinCenter:sp_canonical|Q99KK7 Dipeptidyl peptidase 3 [OS=Mus musculus]	0.678	0.388	0.562	FALSE	FALSE	TRUE	8	ProteinCenter:sp_canonical|Q99KK7 Dipeptidyl peptidase 3 [OS=Mus musculus]
ProteinCenter:sp_canonical|Q99KP3 Lambda-crystallin homolog [OS=Mus musculus]	ProteinCenter:sp_canonical|Q99KP3 Lambda-crystallin homolog [OS=Mus musculus]	-0.165	0.405	0.571	FALSE	FALSE	FALSE	0	ProteinCenter:sp_canonical|Q99KP3 Lambda-crystallin homolog [OS=Mus musculus]
ProteinCenter:sp_canonical|Q99KQ4 Nicotinamide phosphoribosyltransferase [OS=Mus musculus]	ProteinCenter:sp_canonical|Q99KQ4 Nicotinamide phosphoribosyltransferase [OS=Mus musculus]	0.0979	0.873	0.909	FALSE	FALSE	TRUE	9	ProteinCenter:sp_canonical|Q99KQ4 Nicotinamide phosphoribosyltransferase [OS=Mus musculus]
ProteinCenter:sp_canonical|Q99KR3 Endoribonuclease LACTB2 [OS=Mus musculus]	ProteinCenter:sp_canonical|Q99KR3 Endoribonuclease LACTB2 [OS=Mus musculus]	-0.677	0.0533	0.136	FALSE	FALSE	FALSE	0	ProteinCenter:sp_canonical|Q99KR3 Endoribonuclease LACTB2 [OS=Mus musculus]
\ProteinCenter:sp_canonical|Q99L13 3-hydroxyisobutyrate dehydrogenase	mitochondrial [OS=Mus musculus]\""	\ProteinCenter:sp_canonical|Q99L13 3-hydroxyisobutyrate dehydrogenase	mitochondrial [OS=Mus musculus]\""	0.012	0.967	0.977	FALSE	FALSE	FALSE	0	\ProteinCenter:sp_canonical|Q99L13 3-hydroxyisobutyrate dehydrogenase	mitochondrial [OS=Mus musculus]\""
ProteinCenter:sp_canonical|Q99L60 V-type proton ATPase subunit C 2 [OS=Mus musculus]	ProteinCenter:sp_canonical|Q99L60 V-type proton ATPase subunit C 2 [OS=Mus musculus]	0.59	0.164	0.319	FALSE	FALSE	TRUE	10	ProteinCenter:sp_canonical|Q99L60 V-type proton ATPase subunit C 2 [OS=Mus musculus]
\ProteinCenter:sp_canonical|Q99MN9 Propionyl-CoA carboxylase beta chain	mitochondrial [OS=Mus musculus]\""	\ProteinCenter:sp_canonical|Q99MN9 Propionyl-CoA carboxylase beta chain	mitochondrial [OS=Mus musculus]\""	0.0743	0.632	0.762	FALSE	FALSE	FALSE	0	\ProteinCenter:sp_canonical|Q99MN9 Propionyl-CoA carboxylase beta chain	mitochondrial [OS=Mus musculus]\""
ProteinCenter:sp_canonical|Q99MZ6 Unconventional myosin-VIIb [OS=Mus musculus]	ProteinCenter:sp_canonical|Q99MZ6 Unconventional myosin-VIIb [OS=Mus musculus]	1.95	0.0127	0.0518	FALSE	FALSE	TRUE	10	ProteinCenter:sp_canonical|Q99MZ6 Unconventional myosin-VIIb [OS=Mus musculus]
\ProteinCenter:sp_canonical|Q99NB1 Acetyl-coenzyme A synthetase 2-like	mitochondrial [OS=Mus musculus]\""	\ProteinCenter:sp_canonical|Q99NB1 Acetyl-coenzyme A synthetase 2-like	mitochondrial [OS=Mus musculus]\""	-1.18	0.0156	0.0581	FALSE	FALSE	TRUE	7	\ProteinCenter:sp_canonical|Q99NB1 Acetyl-coenzyme A synthetase 2-like	mitochondrial [OS=Mus musculus]\""
ProteinCenter:sp_canonical|Q99PL5 Ribosome-binding protein 1 [OS=Mus musculus]	ProteinCenter:sp_canonical|Q99PL5 Ribosome-binding protein 1 [OS=Mus musculus]	0.308	0.651	0.769	FALSE	FALSE	TRUE	1	ProteinCenter:sp_canonical|Q99PL5 Ribosome-binding protein 1 [OS=Mus musculus]
ProteinCenter:sp_canonical|Q9CPU0 Lactoylglutathione lyase [OS=Mus musculus]	ProteinCenter:sp_canonical|Q9CPU0 Lactoylglutathione lyase [OS=Mus musculus]	-0.976	0.181	0.335	FALSE	FALSE	TRUE	1	ProteinCenter:sp_canonical|Q9CPU0 Lactoylglutathione lyase [OS=Mus musculus]
ProteinCenter:sp_canonical|Q9CPV4 Glyoxalase domain-containing protein 4 [OS=Mus musculus]	ProteinCenter:sp_canonical|Q9CPV4 Glyoxalase domain-containing protein 4 [OS=Mus musculus]	-0.478	0.191	0.341	FALSE	FALSE	FALSE	0	ProteinCenter:sp_canonical|Q9CPV4 Glyoxalase domain-containing protein 4 [OS=Mus musculus]
\ProteinCenter:sp_canonical|Q9CQ62 2	4-dienoyl-CoA reductase [(3E)-enoyl-CoA-producing]	mitochondrial [OS=Mus musculus]\""	\ProteinCenter:sp_canonical|Q9CQ62 2	4-dienoyl-CoA reductase [(3E)-enoyl-CoA-producing]	mitochondrial [OS=Mus musculus]\""	0.137	0.678	0.784	FALSE	FALSE	FALSE	0	\ProteinCenter:sp_canonical|Q9CQ62 2	4-dienoyl-CoA reductase [(3E)-enoyl-CoA-producing]	mitochondrial [OS=Mus musculus]\""
ProteinCenter:sp_canonical|Q9CQ92 Mitochondrial fission 1 protein [OS=Mus musculus]	ProteinCenter:sp_canonical|Q9CQ92 Mitochondrial fission 1 protein [OS=Mus musculus]	0.138	0.499	0.655	FALSE	FALSE	TRUE	1	ProteinCenter:sp_canonical|Q9CQ92 Mitochondrial fission 1 protein [OS=Mus musculus]
ProteinCenter:sp_canonical|Q9CQH0 PDZK1-interacting protein 1 [OS=Mus musculus]	ProteinCenter:sp_canonical|Q9CQH0 PDZK1-interacting protein 1 [OS=Mus musculus]	1.35	0.12	0.254	FALSE	FALSE	TRUE	1	ProteinCenter:sp_canonical|Q9CQH0 PDZK1-interacting protein 1 [OS=Mus musculus]
ProteinCenter:sp_canonical|Q9CQI6 Coactosin-like protein [OS=Mus musculus]	ProteinCenter:sp_canonical|Q9CQI6 Coactosin-like protein [OS=Mus musculus]	-0.634	0.238	0.404	FALSE	FALSE	TRUE	8	ProteinCenter:sp_canonical|Q9CQI6 Coactosin-like protein [OS=Mus musculus]
ProteinCenter:sp_canonical|Q9CQM9 Glutaredoxin-3 [OS=Mus musculus]	ProteinCenter:sp_canonical|Q9CQM9 Glutaredoxin-3 [OS=Mus musculus]	-0.765	0.0558	0.142	FALSE	FALSE	TRUE	5	ProteinCenter:sp_canonical|Q9CQM9 Glutaredoxin-3 [OS=Mus musculus]
ProteinCenter:sp_canonical|Q9CVB6 Actin-related protein 2/3 complex subunit 2 [OS=Mus musculus]	ProteinCenter:sp_canonical|Q9CVB6 Actin-related protein 2/3 complex subunit 2 [OS=Mus musculus]	0.0142	0.988	0.993	FALSE	FALSE	TRUE	4	ProteinCenter:sp_canonical|Q9CVB6 Actin-related protein 2/3 complex subunit 2 [OS=Mus musculus]
\ProteinCenter:sp_canonical|Q9CWS0 N(G)	N(G)-dimethylarginine dimethylaminohydrolase 1 [OS=Mus musculus]\""	\ProteinCenter:sp_canonical|Q9CWS0 N(G)	N(G)-dimethylarginine dimethylaminohydrolase 1 [OS=Mus musculus]\""	-1.65	0.0218	0.0755	FALSE	FALSE	TRUE	6	\ProteinCenter:sp_canonical|Q9CWS0 N(G)	N(G)-dimethylarginine dimethylaminohydrolase 1 [OS=Mus musculus]\""
ProteinCenter:sp_canonical|Q9CZ04 COP9 signalosome complex subunit 7a [OS=Mus musculus]	ProteinCenter:sp_canonical|Q9CZ04 COP9 signalosome complex subunit 7a [OS=Mus musculus]	-0.167	0.373	0.547	FALSE	FALSE	TRUE	2	ProteinCenter:sp_canonical|Q9CZ04 COP9 signalosome complex subunit 7a [OS=Mus musculus]
ProteinCenter:sp_canonical|Q9CZD3 Glycine--tRNA ligase [OS=Mus musculus]	ProteinCenter:sp_canonical|Q9CZD3 Glycine--tRNA ligase [OS=Mus musculus]	-0.0342	0.902	0.932	FALSE	FALSE	TRUE	11	ProteinCenter:sp_canonical|Q9CZD3 Glycine--tRNA ligase [OS=Mus musculus]
ProteinCenter:sp_canonical|Q9CZU3 Exosome RNA helicase MTR4 [OS=Mus musculus]	ProteinCenter:sp_canonical|Q9CZU3 Exosome RNA helicase MTR4 [OS=Mus musculus]	0.828	0.391	0.562	FALSE	FALSE	TRUE	4	ProteinCenter:sp_canonical|Q9CZU3 Exosome RNA helicase MTR4 [OS=Mus musculus]
\ProteinCenter:sp_canonical|Q9CZU6 Citrate synthase	mitochondrial [OS=Mus musculus]\""	\ProteinCenter:sp_canonical|Q9CZU6 Citrate synthase	mitochondrial [OS=Mus musculus]\""	0.836	0.00227	0.014	FALSE	FALSE	FALSE	0	\ProteinCenter:sp_canonical|Q9CZU6 Citrate synthase	mitochondrial [OS=Mus musculus]\""
ProteinCenter:sp_canonical|Q9D0F9 Phosphoglucomutase-1 [OS=Mus musculus]	ProteinCenter:sp_canonical|Q9D0F9 Phosphoglucomutase-1 [OS=Mus musculus]	0.621	0.629	0.762	FALSE	FALSE	TRUE	3	ProteinCenter:sp_canonical|Q9D0F9 Phosphoglucomutase-1 [OS=Mus musculus]
ProteinCenter:sp_canonical|Q9D0J8 Parathymosin [OS=Mus musculus]	ProteinCenter:sp_canonical|Q9D0J8 Parathymosin [OS=Mus musculus]	1.07	0.193	0.342	FALSE	FALSE	TRUE	2	ProteinCenter:sp_canonical|Q9D0J8 Parathymosin [OS=Mus musculus]
ProteinCenter:sp_canonical|Q9D1A2 Cytosolic non-specific dipeptidase [OS=Mus musculus]	ProteinCenter:sp_canonical|Q9D1A2 Cytosolic non-specific dipeptidase [OS=Mus musculus]	-0.482	0.026	0.0835	FALSE	FALSE	FALSE	0	ProteinCenter:sp_canonical|Q9D1A2 Cytosolic non-specific dipeptidase [OS=Mus musculus]
\ProteinCenter:sp_canonical|Q9D2G2 Dihydrolipoyllysine-residue succinyltransferase component of 2-oxoglutarate dehydrogenase complex	mitochondrial [OS=Mus musculus]\""	\ProteinCenter:sp_canonical|Q9D2G2 Dihydrolipoyllysine-residue succinyltransferase component of 2-oxoglutarate dehydrogenase complex	mitochondrial [OS=Mus musculus]\""	-0.767	0.000354	0.0038	FALSE	FALSE	FALSE	0	\ProteinCenter:sp_canonical|Q9D2G2 Dihydrolipoyllysine-residue succinyltransferase component of 2-oxoglutarate dehydrogenase complex	mitochondrial [OS=Mus musculus]\""
ProteinCenter:sp_canonical|Q9D5J6 Sedoheptulokinase [OS=Mus musculus]	ProteinCenter:sp_canonical|Q9D5J6 Sedoheptulokinase [OS=Mus musculus]	-1.1	0.0894	0.203	FALSE	FALSE	TRUE	4	ProteinCenter:sp_canonical|Q9D5J6 Sedoheptulokinase [OS=Mus musculus]
ProteinCenter:sp_canonical|Q9D662 Protein transport protein Sec23B [OS=Mus musculus]	ProteinCenter:sp_canonical|Q9D662 Protein transport protein Sec23B [OS=Mus musculus]	0.141	0.76	0.84	FALSE	FALSE	TRUE	7	ProteinCenter:sp_canonical|Q9D662 Protein transport protein Sec23B [OS=Mus musculus]
ProteinCenter:sp_canonical|Q9D687 Sodium-dependent neutral amino acid transporter B(0)AT1 [OS=Mus musculus]	ProteinCenter:sp_canonical|Q9D687 Sodium-dependent neutral amino acid transporter B(0)AT1 [OS=Mus musculus]	1.1	0.185	0.339	FALSE	FALSE	TRUE	6	ProteinCenter:sp_canonical|Q9D687 Sodium-dependent neutral amino acid transporter B(0)AT1 [OS=Mus musculus]
ProteinCenter:sp_canonical|Q9D6Y7 Mitochondrial peptide methionine sulfoxide reductase [OS=Mus musculus]	ProteinCenter:sp_canonical|Q9D6Y7 Mitochondrial peptide methionine sulfoxide reductase [OS=Mus musculus]	-0.342	0.574	0.719	FALSE	FALSE	TRUE	10	ProteinCenter:sp_canonical|Q9D6Y7 Mitochondrial peptide methionine sulfoxide reductase [OS=Mus musculus]
ProteinCenter:sp_canonical|Q9D7L8 Transmembrane and immunoglobulin domain-containing protein 1 [OS=Mus musculus]	ProteinCenter:sp_canonical|Q9D7L8 Transmembrane and immunoglobulin domain-containing protein 1 [OS=Mus musculus]	1.17	0.0413	0.117	FALSE	FALSE	TRUE	3	ProteinCenter:sp_canonical|Q9D7L8 Transmembrane and immunoglobulin domain-containing protein 1 [OS=Mus musculus]
ProteinCenter:sp_canonical|Q9D819 Inorganic pyrophosphatase [OS=Mus musculus]	ProteinCenter:sp_canonical|Q9D819 Inorganic pyrophosphatase [OS=Mus musculus]	-0.377	0.442	0.602	FALSE	FALSE	TRUE	11	ProteinCenter:sp_canonical|Q9D819 Inorganic pyrophosphatase [OS=Mus musculus]
ProteinCenter:sp_canonical|Q9D826 Peroxisomal sarcosine oxidase [OS=Mus musculus]	ProteinCenter:sp_canonical|Q9D826 Peroxisomal sarcosine oxidase [OS=Mus musculus]	0.478	0.372	0.547	FALSE	FALSE	TRUE	11	ProteinCenter:sp_canonical|Q9D826 Peroxisomal sarcosine oxidase [OS=Mus musculus]
ProteinCenter:sp_canonical|Q9D892 Inosine triphosphate pyrophosphatase [OS=Mus musculus]	ProteinCenter:sp_canonical|Q9D892 Inosine triphosphate pyrophosphatase [OS=Mus musculus]	-0.433	0.55	0.696	FALSE	FALSE	TRUE	5	ProteinCenter:sp_canonical|Q9D892 Inosine triphosphate pyrophosphatase [OS=Mus musculus]
ProteinCenter:sp_canonical|Q9D8I3 Glyoxalase domain-containing protein 5 [OS=Mus musculus]	ProteinCenter:sp_canonical|Q9D8I3 Glyoxalase domain-containing protein 5 [OS=Mus musculus]	0.603	0.493	0.651	FALSE	FALSE	TRUE	2	ProteinCenter:sp_canonical|Q9D8I3 Glyoxalase domain-containing protein 5 [OS=Mus musculus]
ProteinCenter:sp_canonical|Q9D8N2 DENN domain-containing protein 10 [OS=Mus musculus]	ProteinCenter:sp_canonical|Q9D8N2 DENN domain-containing protein 10 [OS=Mus musculus]	-0.324	0.634	0.763	FALSE	FALSE	TRUE	9	ProteinCenter:sp_canonical|Q9D8N2 DENN domain-containing protein 10 [OS=Mus musculus]
ProteinCenter:sp_canonical|Q9D939 Sulfotransferase 1C2 [OS=Mus musculus]	ProteinCenter:sp_canonical|Q9D939 Sulfotransferase 1C2 [OS=Mus musculus]	-0.977	0.0594	0.148	FALSE	FALSE	TRUE	9	ProteinCenter:sp_canonical|Q9D939 Sulfotransferase 1C2 [OS=Mus musculus]
\ProteinCenter:sp_canonical|Q9D964 Glycine amidinotransferase	mitochondrial [OS=Mus musculus]\""	\ProteinCenter:sp_canonical|Q9D964 Glycine amidinotransferase	mitochondrial [OS=Mus musculus]\""	-0.895	1.29E-05	0.000384	FALSE	FALSE	FALSE	0	\ProteinCenter:sp_canonical|Q9D964 Glycine amidinotransferase	mitochondrial [OS=Mus musculus]\""
ProteinCenter:sp_canonical|Q9DAR7 m7GpppX diphosphatase [OS=Mus musculus]	ProteinCenter:sp_canonical|Q9DAR7 m7GpppX diphosphatase [OS=Mus musculus]	-0.289	0.646	0.768	FALSE	FALSE	TRUE	9	ProteinCenter:sp_canonical|Q9DAR7 m7GpppX diphosphatase [OS=Mus musculus]
ProteinCenter:sp_canonical|Q9DAS9 Guanine nucleotide-binding protein G(I)/G(S)/G(O) subunit gamma-12 [OS=Mus musculus]	ProteinCenter:sp_canonical|Q9DAS9 Guanine nucleotide-binding protein G(I)/G(S)/G(O) subunit gamma-12 [OS=Mus musculus]	0.564	0.0181	0.0663	FALSE	FALSE	FALSE	0	ProteinCenter:sp_canonical|Q9DAS9 Guanine nucleotide-binding protein G(I)/G(S)/G(O) subunit gamma-12 [OS=Mus musculus]
ProteinCenter:sp_canonical|Q9DB29 Isoamyl acetate-hydrolyzing esterase 1 homolog [OS=Mus musculus]	ProteinCenter:sp_canonical|Q9DB29 Isoamyl acetate-hydrolyzing esterase 1 homolog [OS=Mus musculus]	-0.98	0.289	0.464	FALSE	FALSE	TRUE	6	ProteinCenter:sp_canonical|Q9DB29 Isoamyl acetate-hydrolyzing esterase 1 homolog [OS=Mus musculus]
ProteinCenter:sp_canonical|Q9DBB9 Carboxypeptidase N subunit 2 [OS=Mus musculus]	ProteinCenter:sp_canonical|Q9DBB9 Carboxypeptidase N subunit 2 [OS=Mus musculus]	0.551	0.284	0.459	FALSE	FALSE	TRUE	5	ProteinCenter:sp_canonical|Q9DBB9 Carboxypeptidase N subunit 2 [OS=Mus musculus]
ProteinCenter:sp_canonical|Q9DBC7 cAMP-dependent protein kinase type I-alpha regulatory subunit [OS=Mus musculus]	ProteinCenter:sp_canonical|Q9DBC7 cAMP-dependent protein kinase type I-alpha regulatory subunit [OS=Mus musculus]	0.307	0.772	0.847	FALSE	FALSE	TRUE	8	ProteinCenter:sp_canonical|Q9DBC7 cAMP-dependent protein kinase type I-alpha regulatory subunit [OS=Mus musculus]
ProteinCenter:sp_canonical|Q9DBE0 Cysteine sulfinic acid decarboxylase [OS=Mus musculus]	ProteinCenter:sp_canonical|Q9DBE0 Cysteine sulfinic acid decarboxylase [OS=Mus musculus]	-0.0628	0.869	0.909	FALSE	FALSE	FALSE	0	ProteinCenter:sp_canonical|Q9DBE0 Cysteine sulfinic acid decarboxylase [OS=Mus musculus]
ProteinCenter:sp_canonical|Q9DBF1 Alpha-aminoadipic semialdehyde dehydrogenase [OS=Mus musculus]	ProteinCenter:sp_canonical|Q9DBF1 Alpha-aminoadipic semialdehyde dehydrogenase [OS=Mus musculus]	0.403	0.0782	0.185	FALSE	FALSE	FALSE	0	ProteinCenter:sp_canonical|Q9DBF1 Alpha-aminoadipic semialdehyde dehydrogenase [OS=Mus musculus]
ProteinCenter:sp_canonical|Q9DBG3 AP-2 complex subunit beta [OS=Mus musculus]	ProteinCenter:sp_canonical|Q9DBG3 AP-2 complex subunit beta [OS=Mus musculus]	-0.328	0.354	0.529	FALSE	FALSE	FALSE	0	ProteinCenter:sp_canonical|Q9DBG3 AP-2 complex subunit beta [OS=Mus musculus]
ProteinCenter:sp_canonical|Q9DBJ1 Phosphoglycerate mutase 1 [OS=Mus musculus]	ProteinCenter:sp_canonical|Q9DBJ1 Phosphoglycerate mutase 1 [OS=Mus musculus]	-0.382	0.00466	0.0246	FALSE	FALSE	FALSE	0	ProteinCenter:sp_canonical|Q9DBJ1 Phosphoglycerate mutase 1 [OS=Mus musculus]
ProteinCenter:sp_canonical|Q9DBM2 Peroxisomal bifunctional enzyme [OS=Mus musculus]	ProteinCenter:sp_canonical|Q9DBM2 Peroxisomal bifunctional enzyme [OS=Mus musculus]	-0.574	0.226	0.39	FALSE	FALSE	FALSE	0	ProteinCenter:sp_canonical|Q9DBM2 Peroxisomal bifunctional enzyme [OS=Mus musculus]
\ProteinCenter:sp_canonical|Q9DBT9 Dimethylglycine dehydrogenase	mitochondrial [OS=Mus musculus]\""	\ProteinCenter:sp_canonical|Q9DBT9 Dimethylglycine dehydrogenase	mitochondrial [OS=Mus musculus]\""	0.669	0.3	0.474	FALSE	FALSE	TRUE	1	\ProteinCenter:sp_canonical|Q9DBT9 Dimethylglycine dehydrogenase	mitochondrial [OS=Mus musculus]\""
ProteinCenter:sp_canonical|Q9DBX3 Sushi domain-containing protein 2 [OS=Mus musculus]	ProteinCenter:sp_canonical|Q9DBX3 Sushi domain-containing protein 2 [OS=Mus musculus]	0.545	0.0908	0.206	FALSE	FALSE	FALSE	0	ProteinCenter:sp_canonical|Q9DBX3 Sushi domain-containing protein 2 [OS=Mus musculus]
ProteinCenter:sp_canonical|Q9DC50 Peroxisomal carnitine O-octanoyltransferase [OS=Mus musculus]	ProteinCenter:sp_canonical|Q9DC50 Peroxisomal carnitine O-octanoyltransferase [OS=Mus musculus]	0.2	0.274	0.448	FALSE	FALSE	FALSE	0	ProteinCenter:sp_canonical|Q9DC50 Peroxisomal carnitine O-octanoyltransferase [OS=Mus musculus]
\ProteinCenter:sp_canonical|Q9DCD0 6-phosphogluconate dehydrogenase	decarboxylating [OS=Mus musculus]\""	\ProteinCenter:sp_canonical|Q9DCD0 6-phosphogluconate dehydrogenase	decarboxylating [OS=Mus musculus]\""	0.542	0.4	0.568	FALSE	FALSE	TRUE	6	\ProteinCenter:sp_canonical|Q9DCD0 6-phosphogluconate dehydrogenase	decarboxylating [OS=Mus musculus]\""
ProteinCenter:sp_canonical|Q9DCG6 Phenazine biosynthesis-like domain-containing protein 1 [OS=Mus musculus]	ProteinCenter:sp_canonical|Q9DCG6 Phenazine biosynthesis-like domain-containing protein 1 [OS=Mus musculus]	0.143	0.439	0.602	FALSE	FALSE	FALSE	0	ProteinCenter:sp_canonical|Q9DCG6 Phenazine biosynthesis-like domain-containing protein 1 [OS=Mus musculus]
ProteinCenter:sp_canonical|Q9DCL9 Bifunctional phosphoribosylaminoimidazole carboxylase/phosphoribosylaminoimidazole succinocarboxamide synthetase [OS=Mus musculus]	ProteinCenter:sp_canonical|Q9DCL9 Bifunctional phosphoribosylaminoimidazole carboxylase/phosphoribosylaminoimidazole succinocarboxamide synthetase [OS=Mus musculus]	-0.205	0.371	0.547	FALSE	FALSE	FALSE	0	ProteinCenter:sp_canonical|Q9DCL9 Bifunctional phosphoribosylaminoimidazole carboxylase/phosphoribosylaminoimidazole succinocarboxamide synthetase [OS=Mus musculus]
\ProteinCenter:sp_canonical|Q9DCM0 Persulfide dioxygenase ETHE1	mitochondrial [OS=Mus musculus]\""	\ProteinCenter:sp_canonical|Q9DCM0 Persulfide dioxygenase ETHE1	mitochondrial [OS=Mus musculus]\""	-0.39	0.186	0.339	FALSE	FALSE	FALSE	0	\ProteinCenter:sp_canonical|Q9DCM0 Persulfide dioxygenase ETHE1	mitochondrial [OS=Mus musculus]\""
ProteinCenter:sp_canonical|Q9DCQ2 Aspartate dehydrogenase domain-containing protein [OS=Mus musculus]	ProteinCenter:sp_canonical|Q9DCQ2 Aspartate dehydrogenase domain-containing protein [OS=Mus musculus]	-0.0795	0.636	0.763	FALSE	FALSE	FALSE	0	ProteinCenter:sp_canonical|Q9DCQ2 Aspartate dehydrogenase domain-containing protein [OS=Mus musculus]
ProteinCenter:sp_canonical|Q9DCS2 Methyltransferase-like 26 [OS=Mus musculus]	ProteinCenter:sp_canonical|Q9DCS2 Methyltransferase-like 26 [OS=Mus musculus]	-0.474	0.205	0.361	FALSE	FALSE	TRUE	11	ProteinCenter:sp_canonical|Q9DCS2 Methyltransferase-like 26 [OS=Mus musculus]
\ProteinCenter:sp_canonical|Q9DCU9 4-hydroxy-2-oxoglutarate aldolase	mitochondrial [OS=Mus musculus]\""	\ProteinCenter:sp_canonical|Q9DCU9 4-hydroxy-2-oxoglutarate aldolase	mitochondrial [OS=Mus musculus]\""	-0.253	0.17	0.323	FALSE	FALSE	FALSE	0	\ProteinCenter:sp_canonical|Q9DCU9 4-hydroxy-2-oxoglutarate aldolase	mitochondrial [OS=Mus musculus]\""
\ProteinCenter:sp_canonical|Q9DCV7 Keratin	type II cytoskeletal 7 [OS=Mus musculus]\""	\ProteinCenter:sp_canonical|Q9DCV7 Keratin	type II cytoskeletal 7 [OS=Mus musculus]\""	0.847	0.000133	0.00171	FALSE	FALSE	FALSE	0	\ProteinCenter:sp_canonical|Q9DCV7 Keratin	type II cytoskeletal 7 [OS=Mus musculus]\""
ProteinCenter:sp_canonical|Q9EQK5 Major vault protein [OS=Mus musculus]	ProteinCenter:sp_canonical|Q9EQK5 Major vault protein [OS=Mus musculus]	0.749	4.84E-05	0.000835	FALSE	FALSE	FALSE	0	ProteinCenter:sp_canonical|Q9EQK5 Major vault protein [OS=Mus musculus]
ProteinCenter:sp_canonical|Q9ES74 Serine/threonine-protein kinase Nek7 [OS=Mus musculus]	ProteinCenter:sp_canonical|Q9ES74 Serine/threonine-protein kinase Nek7 [OS=Mus musculus]	-1.1	0.0124	0.0518	FALSE	FALSE	TRUE	8	ProteinCenter:sp_canonical|Q9ES74 Serine/threonine-protein kinase Nek7 [OS=Mus musculus]
ProteinCenter:sp_canonical|Q9ESB3 Histidine-rich glycoprotein [OS=Mus musculus]	ProteinCenter:sp_canonical|Q9ESB3 Histidine-rich glycoprotein [OS=Mus musculus]	0.584	0.234	0.4	FALSE	FALSE	TRUE	11	ProteinCenter:sp_canonical|Q9ESB3 Histidine-rich glycoprotein [OS=Mus musculus]
ProteinCenter:sp_canonical|Q9ESG4 Collectrin [OS=Mus musculus]	ProteinCenter:sp_canonical|Q9ESG4 Collectrin [OS=Mus musculus]	0.444	0.0523	0.135	FALSE	FALSE	FALSE	0	ProteinCenter:sp_canonical|Q9ESG4 Collectrin [OS=Mus musculus]
ProteinCenter:sp_canonical|Q9JHU4 Cytoplasmic dynein 1 heavy chain 1 [OS=Mus musculus]	ProteinCenter:sp_canonical|Q9JHU4 Cytoplasmic dynein 1 heavy chain 1 [OS=Mus musculus]	-0.728	0.391	0.562	FALSE	FALSE	TRUE	4	ProteinCenter:sp_canonical|Q9JHU4 Cytoplasmic dynein 1 heavy chain 1 [OS=Mus musculus]
ProteinCenter:sp_canonical|Q9JHU9 Inositol-3-phosphate synthase 1 [OS=Mus musculus]	ProteinCenter:sp_canonical|Q9JHU9 Inositol-3-phosphate synthase 1 [OS=Mus musculus]	1.03	0.0446	0.121	FALSE	FALSE	FALSE	0	ProteinCenter:sp_canonical|Q9JHU9 Inositol-3-phosphate synthase 1 [OS=Mus musculus]
ProteinCenter:sp_canonical|Q9JHW2 Omega-amidase NIT2 [OS=Mus musculus]	ProteinCenter:sp_canonical|Q9JHW2 Omega-amidase NIT2 [OS=Mus musculus]	0.457	0.551	0.696	FALSE	FALSE	TRUE	1	ProteinCenter:sp_canonical|Q9JHW2 Omega-amidase NIT2 [OS=Mus musculus]
ProteinCenter:sp_canonical|Q9JI48 Placenta-specific gene 8 protein [OS=Mus musculus]	ProteinCenter:sp_canonical|Q9JI48 Placenta-specific gene 8 protein [OS=Mus musculus]	0.163	0.854	0.899	FALSE	FALSE	TRUE	7	ProteinCenter:sp_canonical|Q9JI48 Placenta-specific gene 8 protein [OS=Mus musculus]
ProteinCenter:sp_canonical|Q9JII6 Aldo-keto reductase family 1 member A1 [OS=Mus musculus]	ProteinCenter:sp_canonical|Q9JII6 Aldo-keto reductase family 1 member A1 [OS=Mus musculus]	-0.842	1.47E-05	0.000419	FALSE	FALSE	FALSE	0	ProteinCenter:sp_canonical|Q9JII6 Aldo-keto reductase family 1 member A1 [OS=Mus musculus]
ProteinCenter:sp_canonical|Q9JIL4 Na(+)/H(+) exchange regulatory cofactor NHE-RF3 [OS=Mus musculus]	ProteinCenter:sp_canonical|Q9JIL4 Na(+)/H(+) exchange regulatory cofactor NHE-RF3 [OS=Mus musculus]	0.141	0.307	0.48	FALSE	FALSE	FALSE	0	ProteinCenter:sp_canonical|Q9JIL4 Na(+)/H(+) exchange regulatory cofactor NHE-RF3 [OS=Mus musculus]
ProteinCenter:sp_canonical|Q9JKF1 Ras GTPase-activating-like protein IQGAP1 [OS=Mus musculus]	ProteinCenter:sp_canonical|Q9JKF1 Ras GTPase-activating-like protein IQGAP1 [OS=Mus musculus]	1.55	0.167	0.322	FALSE	FALSE	TRUE	6	ProteinCenter:sp_canonical|Q9JKF1 Ras GTPase-activating-like protein IQGAP1 [OS=Mus musculus]
ProteinCenter:sp_canonical|Q9JKW0 ADP-ribosylation factor-like protein 6-interacting protein 1 [OS=Mus musculus]	ProteinCenter:sp_canonical|Q9JKW0 ADP-ribosylation factor-like protein 6-interacting protein 1 [OS=Mus musculus]	-0.664	0.341	0.519	FALSE	FALSE	TRUE	9	ProteinCenter:sp_canonical|Q9JKW0 ADP-ribosylation factor-like protein 6-interacting protein 1 [OS=Mus musculus]
ProteinCenter:sp_canonical|Q9JL35 High mobility group nucleosome-binding domain-containing protein 5 [OS=Mus musculus]	ProteinCenter:sp_canonical|Q9JL35 High mobility group nucleosome-binding domain-containing protein 5 [OS=Mus musculus]	0.29	0.191	0.341	FALSE	FALSE	FALSE	0	ProteinCenter:sp_canonical|Q9JL35 High mobility group nucleosome-binding domain-containing protein 5 [OS=Mus musculus]
ProteinCenter:sp_canonical|Q9JLB4 Cubilin [OS=Mus musculus]	ProteinCenter:sp_canonical|Q9JLB4 Cubilin [OS=Mus musculus]	0.0281	0.935	0.955	FALSE	FALSE	FALSE	0	ProteinCenter:sp_canonical|Q9JLB4 Cubilin [OS=Mus musculus]
ProteinCenter:sp_canonical|Q9JLJ2 4-trimethylaminobutyraldehyde dehydrogenase [OS=Mus musculus]	ProteinCenter:sp_canonical|Q9JLJ2 4-trimethylaminobutyraldehyde dehydrogenase [OS=Mus musculus]	-0.054	0.814	0.875	FALSE	FALSE	FALSE	0	ProteinCenter:sp_canonical|Q9JLJ2 4-trimethylaminobutyraldehyde dehydrogenase [OS=Mus musculus]
ProteinCenter:sp_canonical|Q9JM76 Actin-related protein 2/3 complex subunit 3 [OS=Mus musculus]	ProteinCenter:sp_canonical|Q9JM76 Actin-related protein 2/3 complex subunit 3 [OS=Mus musculus]	0.268	0.509	0.664	FALSE	FALSE	TRUE	11	ProteinCenter:sp_canonical|Q9JM76 Actin-related protein 2/3 complex subunit 3 [OS=Mus musculus]
\ProteinCenter:sp_canonical|Q9JMH6 Thioredoxin reductase 1	cytoplasmic [OS=Mus musculus]\""	\ProteinCenter:sp_canonical|Q9JMH6 Thioredoxin reductase 1	cytoplasmic [OS=Mus musculus]\""	0.428	0.0808	0.19	FALSE	FALSE	FALSE	0	\ProteinCenter:sp_canonical|Q9JMH6 Thioredoxin reductase 1	cytoplasmic [OS=Mus musculus]\""
ProteinCenter:sp_canonical|Q9JMH9 Unconventional myosin-XVIIIa [OS=Mus musculus]	ProteinCenter:sp_canonical|Q9JMH9 Unconventional myosin-XVIIIa [OS=Mus musculus]	0.825	0.352	0.528	FALSE	FALSE	TRUE	9	ProteinCenter:sp_canonical|Q9JMH9 Unconventional myosin-XVIIIa [OS=Mus musculus]
ProteinCenter:sp_canonical|Q9NYQ2 2-Hydroxyacid oxidase 2 [OS=Mus musculus]	ProteinCenter:sp_canonical|Q9NYQ2 2-Hydroxyacid oxidase 2 [OS=Mus musculus]	1.17	0.0293	0.09	FALSE	FALSE	FALSE	0	ProteinCenter:sp_canonical|Q9NYQ2 2-Hydroxyacid oxidase 2 [OS=Mus musculus]
ProteinCenter:sp_canonical|Q9QUM9 Proteasome subunit alpha type-6 [OS=Mus musculus]	ProteinCenter:sp_canonical|Q9QUM9 Proteasome subunit alpha type-6 [OS=Mus musculus]	-0.0292	0.833	0.886	FALSE	FALSE	FALSE	0	ProteinCenter:sp_canonical|Q9QUM9 Proteasome subunit alpha type-6 [OS=Mus musculus]
ProteinCenter:sp_canonical|Q9QWK4 CD5 antigen-like [OS=Mus musculus]	ProteinCenter:sp_canonical|Q9QWK4 CD5 antigen-like [OS=Mus musculus]	0.231	0.352	0.528	FALSE	FALSE	FALSE	0	ProteinCenter:sp_canonical|Q9QWK4 CD5 antigen-like [OS=Mus musculus]
ProteinCenter:sp_canonical|Q9QXC1 Fetuin-B [OS=Mus musculus]	ProteinCenter:sp_canonical|Q9QXC1 Fetuin-B [OS=Mus musculus]	0.695	0.00182	0.0119	FALSE	FALSE	FALSE	0	ProteinCenter:sp_canonical|Q9QXC1 Fetuin-B [OS=Mus musculus]
\ProteinCenter:sp_canonical|Q9QXD6 Fructose-1	6-bisphosphatase 1 [OS=Mus musculus]\""	\ProteinCenter:sp_canonical|Q9QXD6 Fructose-1	6-bisphosphatase 1 [OS=Mus musculus]\""	-0.27	0.0273	0.086	FALSE	FALSE	FALSE	0	\ProteinCenter:sp_canonical|Q9QXD6 Fructose-1	6-bisphosphatase 1 [OS=Mus musculus]\""
ProteinCenter:sp_canonical|Q9QXS1 Plectin [OS=Mus musculus]	ProteinCenter:sp_canonical|Q9QXS1 Plectin [OS=Mus musculus]	0.32	0.486	0.643	FALSE	FALSE	TRUE	7	ProteinCenter:sp_canonical|Q9QXS1 Plectin [OS=Mus musculus]
ProteinCenter:sp_canonical|Q9QXT0 Protein canopy homolog 2 [OS=Mus musculus]	ProteinCenter:sp_canonical|Q9QXT0 Protein canopy homolog 2 [OS=Mus musculus]	-0.504	0.399	0.568	FALSE	FALSE	TRUE	10	ProteinCenter:sp_canonical|Q9QXT0 Protein canopy homolog 2 [OS=Mus musculus]
ProteinCenter:sp_canonical|Q9QXZ6 Solute carrier organic anion transporter family member 1A1 [OS=Mus musculus]	ProteinCenter:sp_canonical|Q9QXZ6 Solute carrier organic anion transporter family member 1A1 [OS=Mus musculus]	0.99	0.165	0.321	FALSE	FALSE	TRUE	10	ProteinCenter:sp_canonical|Q9QXZ6 Solute carrier organic anion transporter family member 1A1 [OS=Mus musculus]
ProteinCenter:sp_canonical|Q9QYB1 Chloride intracellular channel protein 4 [OS=Mus musculus]	ProteinCenter:sp_canonical|Q9QYB1 Chloride intracellular channel protein 4 [OS=Mus musculus]	-0.249	0.684	0.787	FALSE	FALSE	FALSE	0	ProteinCenter:sp_canonical|Q9QYB1 Chloride intracellular channel protein 4 [OS=Mus musculus]
ProteinCenter:sp_canonical|Q9QYB5 Gamma-adducin [OS=Mus musculus]	ProteinCenter:sp_canonical|Q9QYB5 Gamma-adducin [OS=Mus musculus]	-0.963	0.000109	0.00157	FALSE	FALSE	TRUE	1	ProteinCenter:sp_canonical|Q9QYB5 Gamma-adducin [OS=Mus musculus]
ProteinCenter:sp_canonical|Q9QYC0 Alpha-adducin [OS=Mus musculus]	ProteinCenter:sp_canonical|Q9QYC0 Alpha-adducin [OS=Mus musculus]	-0.616	0.167	0.322	FALSE	FALSE	TRUE	10	ProteinCenter:sp_canonical|Q9QYC0 Alpha-adducin [OS=Mus musculus]
\ProteinCenter:sp_canonical|Q9QYR9 Acyl-coenzyme A thioesterase 2	mitochondrial [OS=Mus musculus]\""	\ProteinCenter:sp_canonical|Q9QYR9 Acyl-coenzyme A thioesterase 2	mitochondrial [OS=Mus musculus]\""	1.57	0.0129	0.0518	FALSE	FALSE	TRUE	4	\ProteinCenter:sp_canonical|Q9QYR9 Acyl-coenzyme A thioesterase 2	mitochondrial [OS=Mus musculus]\""
ProteinCenter:sp_canonical|Q9QZE5 Coatomer subunit gamma-1 [OS=Mus musculus]	ProteinCenter:sp_canonical|Q9QZE5 Coatomer subunit gamma-1 [OS=Mus musculus]	-0.421	0.344	0.521	FALSE	FALSE	TRUE	7	ProteinCenter:sp_canonical|Q9QZE5 Coatomer subunit gamma-1 [OS=Mus musculus]
ProteinCenter:sp_canonical|Q9R069 Basal cell adhesion molecule [OS=Mus musculus]	ProteinCenter:sp_canonical|Q9R069 Basal cell adhesion molecule [OS=Mus musculus]	-0.0461	0.837	0.887	FALSE	FALSE	FALSE	0	ProteinCenter:sp_canonical|Q9R069 Basal cell adhesion molecule [OS=Mus musculus]
ProteinCenter:sp_canonical|Q9R0H0 Peroxisomal acyl-coenzyme A oxidase 1 [OS=Mus musculus]	ProteinCenter:sp_canonical|Q9R0H0 Peroxisomal acyl-coenzyme A oxidase 1 [OS=Mus musculus]	-1.03	0.0548	0.14	FALSE	FALSE	FALSE	0	ProteinCenter:sp_canonical|Q9R0H0 Peroxisomal acyl-coenzyme A oxidase 1 [OS=Mus musculus]
ProteinCenter:sp_canonical|Q9R0M4 Podocalyxin [OS=Mus musculus]	ProteinCenter:sp_canonical|Q9R0M4 Podocalyxin [OS=Mus musculus]	1.47	0.0753	0.181	FALSE	FALSE	TRUE	7	ProteinCenter:sp_canonical|Q9R0M4 Podocalyxin [OS=Mus musculus]
ProteinCenter:sp_canonical|Q9R0P3 S-formylglutathione hydrolase [OS=Mus musculus]	ProteinCenter:sp_canonical|Q9R0P3 S-formylglutathione hydrolase [OS=Mus musculus]	-0.496	0.00364	0.0205	FALSE	FALSE	FALSE	0	ProteinCenter:sp_canonical|Q9R0P3 S-formylglutathione hydrolase [OS=Mus musculus]
ProteinCenter:sp_canonical|Q9R0P5 Destrin [OS=Mus musculus]	ProteinCenter:sp_canonical|Q9R0P5 Destrin [OS=Mus musculus]	0.237	0.527	0.681	FALSE	FALSE	FALSE	0	ProteinCenter:sp_canonical|Q9R0P5 Destrin [OS=Mus musculus]
ProteinCenter:sp_canonical|Q9R0Q7 Prostaglandin E synthase 3 [OS=Mus musculus]	ProteinCenter:sp_canonical|Q9R0Q7 Prostaglandin E synthase 3 [OS=Mus musculus]	0.344	0.438	0.602	FALSE	FALSE	TRUE	11	ProteinCenter:sp_canonical|Q9R0Q7 Prostaglandin E synthase 3 [OS=Mus musculus]
ProteinCenter:sp_canonical|Q9R111 Guanine deaminase [OS=Mus musculus]	ProteinCenter:sp_canonical|Q9R111 Guanine deaminase [OS=Mus musculus]	-0.583	0.425	0.589	FALSE	FALSE	TRUE	6	ProteinCenter:sp_canonical|Q9R111 Guanine deaminase [OS=Mus musculus]
ProteinCenter:sp_canonical|Q9R1P0 Proteasome subunit alpha type-4 [OS=Mus musculus]	ProteinCenter:sp_canonical|Q9R1P0 Proteasome subunit alpha type-4 [OS=Mus musculus]	0.0669	0.704	0.803	FALSE	FALSE	FALSE	0	ProteinCenter:sp_canonical|Q9R1P0 Proteasome subunit alpha type-4 [OS=Mus musculus]
ProteinCenter:sp_canonical|Q9R1P1 Proteasome subunit beta type-3 [OS=Mus musculus]	ProteinCenter:sp_canonical|Q9R1P1 Proteasome subunit beta type-3 [OS=Mus musculus]	-0.0485	0.842	0.891	FALSE	FALSE	FALSE	0	ProteinCenter:sp_canonical|Q9R1P1 Proteasome subunit beta type-3 [OS=Mus musculus]
ProteinCenter:sp_canonical|Q9R1P3 Proteasome subunit beta type-2 [OS=Mus musculus]	ProteinCenter:sp_canonical|Q9R1P3 Proteasome subunit beta type-2 [OS=Mus musculus]	-0.458	0.0283	0.0882	FALSE	FALSE	FALSE	0	ProteinCenter:sp_canonical|Q9R1P3 Proteasome subunit beta type-2 [OS=Mus musculus]
ProteinCenter:sp_canonical|Q9R1P4 Proteasome subunit alpha type-1 [OS=Mus musculus]	ProteinCenter:sp_canonical|Q9R1P4 Proteasome subunit alpha type-1 [OS=Mus musculus]	0.211	0.155	0.304	FALSE	FALSE	FALSE	0	ProteinCenter:sp_canonical|Q9R1P4 Proteasome subunit alpha type-1 [OS=Mus musculus]
ProteinCenter:sp_canonical|Q9R1Z7 6-pyruvoyl tetrahydrobiopterin synthase [OS=Mus musculus]	ProteinCenter:sp_canonical|Q9R1Z7 6-pyruvoyl tetrahydrobiopterin synthase [OS=Mus musculus]	0.178	0.208	0.364	FALSE	FALSE	FALSE	0	ProteinCenter:sp_canonical|Q9R1Z7 6-pyruvoyl tetrahydrobiopterin synthase [OS=Mus musculus]
\ProteinCenter:sp_canonical|Q9WTP6 Adenylate kinase 2	mitochondrial [OS=Mus musculus]\""	\ProteinCenter:sp_canonical|Q9WTP6 Adenylate kinase 2	mitochondrial [OS=Mus musculus]\""	-0.475	0.685	0.787	FALSE	FALSE	TRUE	6	\ProteinCenter:sp_canonical|Q9WTP6 Adenylate kinase 2	mitochondrial [OS=Mus musculus]\""
ProteinCenter:sp_canonical|Q9WTX5 S-phase kinase-associated protein 1 [OS=Mus musculus]	ProteinCenter:sp_canonical|Q9WTX5 S-phase kinase-associated protein 1 [OS=Mus musculus]	0.362	0.504	0.659	FALSE	FALSE	TRUE	11	ProteinCenter:sp_canonical|Q9WTX5 S-phase kinase-associated protein 1 [OS=Mus musculus]
ProteinCenter:sp_canonical|Q9WUM4 Coronin-1C [OS=Mus musculus]	ProteinCenter:sp_canonical|Q9WUM4 Coronin-1C [OS=Mus musculus]	-0.196	0.755	0.839	FALSE	FALSE	TRUE	9	ProteinCenter:sp_canonical|Q9WUM4 Coronin-1C [OS=Mus musculus]
ProteinCenter:sp_canonical|Q9WV98 Mitochondrial import inner membrane translocase subunit Tim9 [OS=Mus musculus]	ProteinCenter:sp_canonical|Q9WV98 Mitochondrial import inner membrane translocase subunit Tim9 [OS=Mus musculus]	0.138	0.609	0.745	FALSE	FALSE	TRUE	7	ProteinCenter:sp_canonical|Q9WV98 Mitochondrial import inner membrane translocase subunit Tim9 [OS=Mus musculus]
ProteinCenter:sp_canonical|Q9WVA4 Transgelin-2 [OS=Mus musculus]	ProteinCenter:sp_canonical|Q9WVA4 Transgelin-2 [OS=Mus musculus]	1.21	0.043	0.118	FALSE	FALSE	TRUE	6	ProteinCenter:sp_canonical|Q9WVA4 Transgelin-2 [OS=Mus musculus]
ProteinCenter:sp_canonical|Q9WVE8 Protein kinase C and casein kinase substrate in neurons protein 2 [OS=Mus musculus]	ProteinCenter:sp_canonical|Q9WVE8 Protein kinase C and casein kinase substrate in neurons protein 2 [OS=Mus musculus]	0.353	0.632	0.762	FALSE	FALSE	TRUE	1	ProteinCenter:sp_canonical|Q9WVE8 Protein kinase C and casein kinase substrate in neurons protein 2 [OS=Mus musculus]
\ProteinCenter:sp_canonical|Q9WVM8 Kynurenine/alpha-aminoadipate aminotransferase	mitochondrial [OS=Mus musculus]\""	\ProteinCenter:sp_canonical|Q9WVM8 Kynurenine/alpha-aminoadipate aminotransferase	mitochondrial [OS=Mus musculus]\""	-0.497	0.0426	0.118	FALSE	FALSE	FALSE	0	\ProteinCenter:sp_canonical|Q9WVM8 Kynurenine/alpha-aminoadipate aminotransferase	mitochondrial [OS=Mus musculus]\""
\ProteinCenter:sp_canonical|Q9Z0J4 Nitric oxide synthase	brain [OS=Mus musculus]\""	\ProteinCenter:sp_canonical|Q9Z0J4 Nitric oxide synthase	brain [OS=Mus musculus]\""	0.467	0.0322	0.0972	FALSE	FALSE	FALSE	0	\ProteinCenter:sp_canonical|Q9Z0J4 Nitric oxide synthase	brain [OS=Mus musculus]\""
\ProteinCenter:sp_canonical|Q9Z0S1 3'(2')	5'-bisphosphate nucleotidase 1 [OS=Mus musculus]\""	\ProteinCenter:sp_canonical|Q9Z0S1 3'(2')	5'-bisphosphate nucleotidase 1 [OS=Mus musculus]\""	-0.261	0.289	0.464	FALSE	FALSE	FALSE	0	\ProteinCenter:sp_canonical|Q9Z0S1 3'(2')	5'-bisphosphate nucleotidase 1 [OS=Mus musculus]\""
ProteinCenter:sp_canonical|Q9Z2J0 Solute carrier family 23 member 1 [OS=Mus musculus]	ProteinCenter:sp_canonical|Q9Z2J0 Solute carrier family 23 member 1 [OS=Mus musculus]	1.51	0.0444	0.121	FALSE	FALSE	TRUE	9	ProteinCenter:sp_canonical|Q9Z2J0 Solute carrier family 23 member 1 [OS=Mus musculus]
ProteinCenter:sp_canonical|Q9Z2U0 Proteasome subunit alpha type-7 [OS=Mus musculus]	ProteinCenter:sp_canonical|Q9Z2U0 Proteasome subunit alpha type-7 [OS=Mus musculus]	0.0379	0.776	0.847	FALSE	FALSE	FALSE	0	ProteinCenter:sp_canonical|Q9Z2U0 Proteasome subunit alpha type-7 [OS=Mus musculus]
ProteinCenter:sp_canonical|Q9Z2U1 Proteasome subunit alpha type-5 [OS=Mus musculus]	ProteinCenter:sp_canonical|Q9Z2U1 Proteasome subunit alpha type-5 [OS=Mus musculus]	-0.0967	0.517	0.671	FALSE	FALSE	FALSE	0	ProteinCenter:sp_canonical|Q9Z2U1 Proteasome subunit alpha type-5 [OS=Mus musculus]
ProteinCenter:sp_canonical|Q9Z2W0 Aspartyl aminopeptidase [OS=Mus musculus]	ProteinCenter:sp_canonical|Q9Z2W0 Aspartyl aminopeptidase [OS=Mus musculus]	-0.426	0.0262	0.0836	FALSE	FALSE	FALSE	0	ProteinCenter:sp_canonical|Q9Z2W0 Aspartyl aminopeptidase [OS=Mus musculus]
P02769	ALB	-0.259	0.0201	0.0716	FALSE	FALSE	FALSE	0	Albumin
P04264	KRT1	-0.00376	0.994	0.996	FALSE	FALSE	FALSE	0	\Keratin	type II cytoskeletal 1\""
P12081	HARS1	-0.0204	0.974	0.98	FALSE	FALSE	TRUE	9	\Histidine--tRNA ligase	cytoplasmic\""
P13645	KRT10	0.922	0.0497	0.129	FALSE	FALSE	FALSE	0	\Keratin	type I cytoskeletal 10\""
P35527	KRT9	-0.88	0.243	0.408	FALSE	FALSE	FALSE	0	\Keratin	type I cytoskeletal 9\""
