# Supplementary material for: Role of Extracellular Vesicles in TSC Renal Cystogenesis
Source: Int J Mol Sci. 2025 Mar 28;26(7):3154. doi: 10.3390/ijms26073154 (PMC11989098; doi:10.3390/ijms26073154)
Supplement: Supplementary file 1 [file ijms-26-03154-s001.zip › File S4.csv]

Protein ID	Gene Name	X2_vs_X4_log2 fold change	X2_vs_X4_p.val	X2_vs_X4_p.adj	significant	X2_vs_X4_significant	imputed	num_NAs	Description
ProteinCenter:sp_canonical|A2A935 Histone-lysine N-methyltransferase PRDM16 [OS=Mus musculus]	ProteinCenter:sp_canonical|A2A935 Histone-lysine N-methyltransferase PRDM16 [OS=Mus musculus]	1.32	0.000842	0.0138	TRUE	TRUE	FALSE	0	ProteinCenter:sp_canonical|A2A935 Histone-lysine N-methyltransferase PRDM16 [OS=Mus musculus]
ProteinCenter:sp_canonical|A2ARV4 Low-density lipoprotein receptor-related protein 2 [OS=Mus musculus]	ProteinCenter:sp_canonical|A2ARV4 Low-density lipoprotein receptor-related protein 2 [OS=Mus musculus]	-1.45	0.000744	0.0126	TRUE	TRUE	FALSE	0	ProteinCenter:sp_canonical|A2ARV4 Low-density lipoprotein receptor-related protein 2 [OS=Mus musculus]
ProteinCenter:sp_canonical|A2BIM8 Major urinary protein 18 [OS=Mus musculus]	ProteinCenter:sp_canonical|A2BIM8 Major urinary protein 18 [OS=Mus musculus]	2.38	0.000152	0.00469	TRUE	TRUE	TRUE	5	ProteinCenter:sp_canonical|A2BIM8 Major urinary protein 18 [OS=Mus musculus]
ProteinCenter:sp_canonical|E9PV24 Fibrinogen alpha chain [OS=Mus musculus]	ProteinCenter:sp_canonical|E9PV24 Fibrinogen alpha chain [OS=Mus musculus]	1.11	0.0019	0.0223	TRUE	TRUE	FALSE	0	ProteinCenter:sp_canonical|E9PV24 Fibrinogen alpha chain [OS=Mus musculus]
ProteinCenter:sp_canonical|E9Q555 E3 ubiquitin-protein ligase RNF213 [OS=Mus musculus]	ProteinCenter:sp_canonical|E9Q555 E3 ubiquitin-protein ligase RNF213 [OS=Mus musculus]	1.69	0.00358	0.0348	TRUE	TRUE	TRUE	1	ProteinCenter:sp_canonical|E9Q555 E3 ubiquitin-protein ligase RNF213 [OS=Mus musculus]
ProteinCenter:sp_canonical|O08788 Dynactin subunit 1 [OS=Mus musculus]	ProteinCenter:sp_canonical|O08788 Dynactin subunit 1 [OS=Mus musculus]	1.58	4.33E-05	0.00261	TRUE	TRUE	FALSE	0	ProteinCenter:sp_canonical|O08788 Dynactin subunit 1 [OS=Mus musculus]
ProteinCenter:sp_canonical|O08795 Glucosidase 2 subunit beta [OS=Mus musculus]	ProteinCenter:sp_canonical|O08795 Glucosidase 2 subunit beta [OS=Mus musculus]	1.28	0.00023	0.00613	TRUE	TRUE	TRUE	1	ProteinCenter:sp_canonical|O08795 Glucosidase 2 subunit beta [OS=Mus musculus]
\ProteinCenter:sp_canonical|O09173 Homogentisate 1	2-dioxygenase [OS=Mus musculus]\""	-1.33	0.000778	0.0131	TRUE	TRUE	FALSE	0	\ProteinCenter:sp_canonical|O09173 Homogentisate 1	2-dioxygenase [OS=Mus musculus]\""
ProteinCenter:sp_canonical|O35215 D-dopachrome decarboxylase [OS=Mus musculus]	ProteinCenter:sp_canonical|O35215 D-dopachrome decarboxylase [OS=Mus musculus]	-1.93	0.000923	0.0143	TRUE	TRUE	FALSE	0	ProteinCenter:sp_canonical|O35215 D-dopachrome decarboxylase [OS=Mus musculus]
ProteinCenter:sp_canonical|O35326 Serine/arginine-rich splicing factor 5 [OS=Mus musculus]	ProteinCenter:sp_canonical|O35326 Serine/arginine-rich splicing factor 5 [OS=Mus musculus]	1.91	0.000154	0.00469	TRUE	TRUE	TRUE	5	ProteinCenter:sp_canonical|O35326 Serine/arginine-rich splicing factor 5 [OS=Mus musculus]
ProteinCenter:sp_canonical|O35350 Calpain-1 catalytic subunit [OS=Mus musculus]	ProteinCenter:sp_canonical|O35350 Calpain-1 catalytic subunit [OS=Mus musculus]	1.98	0.00332	0.033	TRUE	TRUE	TRUE	6	ProteinCenter:sp_canonical|O35350 Calpain-1 catalytic subunit [OS=Mus musculus]
ProteinCenter:sp_canonical|O54724 Caveolae-associated protein 1 [OS=Mus musculus]	ProteinCenter:sp_canonical|O54724 Caveolae-associated protein 1 [OS=Mus musculus]	3.21	3.98E-05	0.00261	TRUE	TRUE	TRUE	5	ProteinCenter:sp_canonical|O54724 Caveolae-associated protein 1 [OS=Mus musculus]
ProteinCenter:sp_canonical|O70318 Band 4.1-like protein 2 [OS=Mus musculus]	ProteinCenter:sp_canonical|O70318 Band 4.1-like protein 2 [OS=Mus musculus]	1.19	0.00165	0.0203	TRUE	TRUE	TRUE	3	ProteinCenter:sp_canonical|O70318 Band 4.1-like protein 2 [OS=Mus musculus]
ProteinCenter:sp_canonical|O88342 WD repeat-containing protein 1 [OS=Mus musculus]	ProteinCenter:sp_canonical|O88342 WD repeat-containing protein 1 [OS=Mus musculus]	-1.02	0.00374	0.035	TRUE	TRUE	FALSE	0	ProteinCenter:sp_canonical|O88342 WD repeat-containing protein 1 [OS=Mus musculus]
ProteinCenter:sp_canonical|O88451 Retinol dehydrogenase 7 [OS=Mus musculus]	ProteinCenter:sp_canonical|O88451 Retinol dehydrogenase 7 [OS=Mus musculus]	2.76	0.00385	0.0358	TRUE	TRUE	TRUE	4	ProteinCenter:sp_canonical|O88451 Retinol dehydrogenase 7 [OS=Mus musculus]
ProteinCenter:sp_canonical|O88844 Isocitrate dehydrogenase [NADP] cytoplasmic [OS=Mus musculus]	ProteinCenter:sp_canonical|O88844 Isocitrate dehydrogenase [NADP] cytoplasmic [OS=Mus musculus]	-1.04	0.00162	0.0203	TRUE	TRUE	FALSE	0	ProteinCenter:sp_canonical|O88844 Isocitrate dehydrogenase [NADP] cytoplasmic [OS=Mus musculus]
ProteinCenter:sp_canonical|P01942 Hemoglobin subunit alpha [OS=Mus musculus]	ProteinCenter:sp_canonical|P01942 Hemoglobin subunit alpha [OS=Mus musculus]	-1.58	8.82E-07	0.000704	TRUE	TRUE	FALSE	0	ProteinCenter:sp_canonical|P01942 Hemoglobin subunit alpha [OS=Mus musculus]
ProteinCenter:sp_canonical|P02088 Hemoglobin subunit beta-1 [OS=Mus musculus]	ProteinCenter:sp_canonical|P02088 Hemoglobin subunit beta-1 [OS=Mus musculus]	-1.59	3.04E-06	0.00108	TRUE	TRUE	FALSE	0	ProteinCenter:sp_canonical|P02088 Hemoglobin subunit beta-1 [OS=Mus musculus]
\ProteinCenter:sp_canonical|P05201 Aspartate aminotransferase	cytoplasmic [OS=Mus musculus]\""	-3.58	0.000169	0.00483	TRUE	TRUE	TRUE	3	\ProteinCenter:sp_canonical|P05201 Aspartate aminotransferase	cytoplasmic [OS=Mus musculus]\""
\ProteinCenter:sp_canonical|P05784 Keratin	type I cytoskeletal 18 [OS=Mus musculus]\""	2.63	0.00444	0.0392	TRUE	TRUE	TRUE	1	\ProteinCenter:sp_canonical|P05784 Keratin	type I cytoskeletal 18 [OS=Mus musculus]\""
ProteinCenter:sp_canonical|P08113 Endoplasmin [OS=Mus musculus]	ProteinCenter:sp_canonical|P08113 Endoplasmin [OS=Mus musculus]	1.5	0.00155	0.0197	TRUE	TRUE	FALSE	0	ProteinCenter:sp_canonical|P08113 Endoplasmin [OS=Mus musculus]
ProteinCenter:sp_canonical|P08228 Superoxide dismutase [Cu-Zn] [OS=Mus musculus]	ProteinCenter:sp_canonical|P08228 Superoxide dismutase [Cu-Zn] [OS=Mus musculus]	-1.17	4.41E-05	0.00261	TRUE	TRUE	FALSE	0	ProteinCenter:sp_canonical|P08228 Superoxide dismutase [Cu-Zn] [OS=Mus musculus]
ProteinCenter:sp_canonical|P09103 Protein disulfide-isomerase [OS=Mus musculus]	ProteinCenter:sp_canonical|P09103 Protein disulfide-isomerase [OS=Mus musculus]	1.27	1.94E-05	0.00182	TRUE	TRUE	FALSE	0	ProteinCenter:sp_canonical|P09103 Protein disulfide-isomerase [OS=Mus musculus]
ProteinCenter:sp_canonical|P11352 Glutathione peroxidase 1 [OS=Mus musculus]	ProteinCenter:sp_canonical|P11352 Glutathione peroxidase 1 [OS=Mus musculus]	-2.64	0.000275	0.00676	TRUE	TRUE	TRUE	4	ProteinCenter:sp_canonical|P11352 Glutathione peroxidase 1 [OS=Mus musculus]
ProteinCenter:sp_canonical|P11588 Major urinary protein 1 [OS=Mus musculus]	ProteinCenter:sp_canonical|P11588 Major urinary protein 1 [OS=Mus musculus]	2.41	0.00135	0.0189	TRUE	TRUE	TRUE	1	ProteinCenter:sp_canonical|P11588 Major urinary protein 1 [OS=Mus musculus]
\ProteinCenter:sp_canonical|P11679 Keratin	type II cytoskeletal 8 [OS=Mus musculus]\""	2.42	1.90E-05	0.00182	TRUE	TRUE	FALSE	0	\ProteinCenter:sp_canonical|P11679 Keratin	type II cytoskeletal 8 [OS=Mus musculus]\""
ProteinCenter:sp_canonical|P12658 Calbindin [OS=Mus musculus]	ProteinCenter:sp_canonical|P12658 Calbindin [OS=Mus musculus]	-4.42	0.000159	0.00469	TRUE	TRUE	TRUE	3	ProteinCenter:sp_canonical|P12658 Calbindin [OS=Mus musculus]
ProteinCenter:sp_canonical|P13020 Gelsolin [OS=Mus musculus]	ProteinCenter:sp_canonical|P13020 Gelsolin [OS=Mus musculus]	1.1	0.00313	0.032	TRUE	TRUE	FALSE	0	ProteinCenter:sp_canonical|P13020 Gelsolin [OS=Mus musculus]
ProteinCenter:sp_canonical|P13516 Acyl-CoA desaturase 1 [OS=Mus musculus]	ProteinCenter:sp_canonical|P13516 Acyl-CoA desaturase 1 [OS=Mus musculus]	2.87	0.00196	0.0226	TRUE	TRUE	TRUE	6	ProteinCenter:sp_canonical|P13516 Acyl-CoA desaturase 1 [OS=Mus musculus]
ProteinCenter:sp_canonical|P14211 Calreticulin [OS=Mus musculus]	ProteinCenter:sp_canonical|P14211 Calreticulin [OS=Mus musculus]	1.32	0.000352	0.00802	TRUE	TRUE	FALSE	0	ProteinCenter:sp_canonical|P14211 Calreticulin [OS=Mus musculus]
ProteinCenter:sp_canonical|P16331 Phenylalanine-4-hydroxylase [OS=Mus musculus]	ProteinCenter:sp_canonical|P16331 Phenylalanine-4-hydroxylase [OS=Mus musculus]	-1.12	0.00109	0.0163	TRUE	TRUE	FALSE	0	ProteinCenter:sp_canonical|P16331 Phenylalanine-4-hydroxylase [OS=Mus musculus]
ProteinCenter:sp_canonical|P17563 Methanethiol oxidase [OS=Mus musculus]	ProteinCenter:sp_canonical|P17563 Methanethiol oxidase [OS=Mus musculus]	-1	3.28E-05	0.00228	TRUE	TRUE	FALSE	0	ProteinCenter:sp_canonical|P17563 Methanethiol oxidase [OS=Mus musculus]
ProteinCenter:sp_canonical|P27773 Protein disulfide-isomerase A3 [OS=Mus musculus]	ProteinCenter:sp_canonical|P27773 Protein disulfide-isomerase A3 [OS=Mus musculus]	1.46	0.000576	0.0103	TRUE	TRUE	FALSE	0	ProteinCenter:sp_canonical|P27773 Protein disulfide-isomerase A3 [OS=Mus musculus]
ProteinCenter:sp_canonical|P28271 Cytoplasmic aconitate hydratase [OS=Mus musculus]	ProteinCenter:sp_canonical|P28271 Cytoplasmic aconitate hydratase [OS=Mus musculus]	-1.15	2.21E-05	0.00186	TRUE	TRUE	FALSE	0	ProteinCenter:sp_canonical|P28271 Cytoplasmic aconitate hydratase [OS=Mus musculus]
ProteinCenter:sp_canonical|P29699 Alpha-2-HS-glycoprotein [OS=Mus musculus]	ProteinCenter:sp_canonical|P29699 Alpha-2-HS-glycoprotein [OS=Mus musculus]	-2.97	0.000476	0.0099	TRUE	TRUE	TRUE	2	ProteinCenter:sp_canonical|P29699 Alpha-2-HS-glycoprotein [OS=Mus musculus]
ProteinCenter:sp_canonical|P35505 Fumarylacetoacetase [OS=Mus musculus]	ProteinCenter:sp_canonical|P35505 Fumarylacetoacetase [OS=Mus musculus]	-1.05	0.000397	0.00868	TRUE	TRUE	FALSE	0	ProteinCenter:sp_canonical|P35505 Fumarylacetoacetase [OS=Mus musculus]
\ProteinCenter:sp_canonical|P36552 Oxygen-dependent coproporphyrinogen-III oxidase	mitochondrial [OS=Mus musculus]\""	2.06	0.00413	0.0376	TRUE	TRUE	TRUE	6	\ProteinCenter:sp_canonical|P36552 Oxygen-dependent coproporphyrinogen-III oxidase	mitochondrial [OS=Mus musculus]\""
ProteinCenter:sp_canonical|P46664 Adenylosuccinate synthetase isozyme 2 [OS=Mus musculus]	ProteinCenter:sp_canonical|P46664 Adenylosuccinate synthetase isozyme 2 [OS=Mus musculus]	1.68	0.00566	0.046	TRUE	TRUE	TRUE	4	ProteinCenter:sp_canonical|P46664 Adenylosuccinate synthetase isozyme 2 [OS=Mus musculus]
ProteinCenter:sp_canonical|P50543 Protein S100-A11 [OS=Mus musculus]	ProteinCenter:sp_canonical|P50543 Protein S100-A11 [OS=Mus musculus]	1.32	0.00268	0.0293	TRUE	TRUE	FALSE	0	ProteinCenter:sp_canonical|P50543 Protein S100-A11 [OS=Mus musculus]
ProteinCenter:sp_canonical|P51807 Dynein light chain Tctex-type 1 [OS=Mus musculus]	ProteinCenter:sp_canonical|P51807 Dynein light chain Tctex-type 1 [OS=Mus musculus]	1.03	6.54E-05	0.00316	TRUE	TRUE	FALSE	0	ProteinCenter:sp_canonical|P51807 Dynein light chain Tctex-type 1 [OS=Mus musculus]
ProteinCenter:sp_canonical|P52624 Uridine phosphorylase 1 [OS=Mus musculus]	ProteinCenter:sp_canonical|P52624 Uridine phosphorylase 1 [OS=Mus musculus]	2.09	0.00119	0.0174	TRUE	TRUE	TRUE	3	ProteinCenter:sp_canonical|P52624 Uridine phosphorylase 1 [OS=Mus musculus]
ProteinCenter:sp_canonical|P52760 2-iminobutanoate/2-iminopropanoate deaminase [OS=Mus musculus]	ProteinCenter:sp_canonical|P52760 2-iminobutanoate/2-iminopropanoate deaminase [OS=Mus musculus]	-1.39	8.98E-05	0.00392	TRUE	TRUE	FALSE	0	ProteinCenter:sp_canonical|P52760 2-iminobutanoate/2-iminopropanoate deaminase [OS=Mus musculus]
ProteinCenter:sp_canonical|P56565 Protein S100-A1 [OS=Mus musculus]	ProteinCenter:sp_canonical|P56565 Protein S100-A1 [OS=Mus musculus]	3.01	0.00145	0.019	TRUE	TRUE	TRUE	1	ProteinCenter:sp_canonical|P56565 Protein S100-A1 [OS=Mus musculus]
ProteinCenter:sp_canonical|P62267 40S ribosomal protein S23 [OS=Mus musculus]	ProteinCenter:sp_canonical|P62267 40S ribosomal protein S23 [OS=Mus musculus]	3.25	0.00363	0.035	TRUE	TRUE	TRUE	1	ProteinCenter:sp_canonical|P62267 40S ribosomal protein S23 [OS=Mus musculus]
ProteinCenter:sp_canonical|P62751 60S ribosomal protein L23a [OS=Mus musculus]	ProteinCenter:sp_canonical|P62751 60S ribosomal protein L23a [OS=Mus musculus]	1.25	6.57E-06	0.00108	TRUE	TRUE	FALSE	0	ProteinCenter:sp_canonical|P62751 60S ribosomal protein L23a [OS=Mus musculus]
ProteinCenter:sp_canonical|P70388 DNA repair protein RAD50 [OS=Mus musculus]	ProteinCenter:sp_canonical|P70388 DNA repair protein RAD50 [OS=Mus musculus]	1.15	0.00175	0.0211	TRUE	TRUE	TRUE	6	ProteinCenter:sp_canonical|P70388 DNA repair protein RAD50 [OS=Mus musculus]
\ProteinCenter:sp_canonical|P70670 Nascent polypeptide-associated complex subunit alpha	muscle-specific form [OS=Mus musculus]\""	1.54	0.00567	0.046	TRUE	TRUE	TRUE	10	\ProteinCenter:sp_canonical|P70670 Nascent polypeptide-associated complex subunit alpha	muscle-specific form [OS=Mus musculus]\""
ProteinCenter:sp_canonical|P97328 Ketohexokinase [OS=Mus musculus]	ProteinCenter:sp_canonical|P97328 Ketohexokinase [OS=Mus musculus]	-1.76	0.000563	0.0103	TRUE	TRUE	FALSE	0	ProteinCenter:sp_canonical|P97328 Ketohexokinase [OS=Mus musculus]
ProteinCenter:sp_canonical|P97429 Annexin A4 [OS=Mus musculus]	ProteinCenter:sp_canonical|P97429 Annexin A4 [OS=Mus musculus]	3.74	0.000258	0.00675	TRUE	TRUE	TRUE	3	ProteinCenter:sp_canonical|P97429 Annexin A4 [OS=Mus musculus]
\ProteinCenter:sp_canonical|P99029 Peroxiredoxin-5	mitochondrial [OS=Mus musculus]\""	-1.56	0.000573	0.0103	TRUE	TRUE	FALSE	0	\ProteinCenter:sp_canonical|P99029 Peroxiredoxin-5	mitochondrial [OS=Mus musculus]\""
ProteinCenter:sp_canonical|Q01339 Beta-2-glycoprotein 1 [OS=Mus musculus]	ProteinCenter:sp_canonical|Q01339 Beta-2-glycoprotein 1 [OS=Mus musculus]	1.01	0.00109	0.0163	TRUE	TRUE	FALSE	0	ProteinCenter:sp_canonical|Q01339 Beta-2-glycoprotein 1 [OS=Mus musculus]
ProteinCenter:sp_canonical|Q04447 Creatine kinase B-type [OS=Mus musculus]	ProteinCenter:sp_canonical|Q04447 Creatine kinase B-type [OS=Mus musculus]	2.07	0.00124	0.0179	TRUE	TRUE	TRUE	3	ProteinCenter:sp_canonical|Q04447 Creatine kinase B-type [OS=Mus musculus]
ProteinCenter:sp_canonical|Q07113 Cation-independent mannose-6-phosphate receptor [OS=Mus musculus]	ProteinCenter:sp_canonical|Q07113 Cation-independent mannose-6-phosphate receptor [OS=Mus musculus]	2.45	0.00301	0.0312	TRUE	TRUE	TRUE	2	ProteinCenter:sp_canonical|Q07113 Cation-independent mannose-6-phosphate receptor [OS=Mus musculus]
ProteinCenter:sp_canonical|Q2TBE6 Phosphatidylinositol 4-kinase type 2-alpha [OS=Mus musculus]	ProteinCenter:sp_canonical|Q2TBE6 Phosphatidylinositol 4-kinase type 2-alpha [OS=Mus musculus]	1.9	0.00145	0.019	TRUE	TRUE	TRUE	3	ProteinCenter:sp_canonical|Q2TBE6 Phosphatidylinositol 4-kinase type 2-alpha [OS=Mus musculus]
ProteinCenter:sp_canonical|Q3THE2 Myosin regulatory light chain 12B [OS=Mus musculus]	ProteinCenter:sp_canonical|Q3THE2 Myosin regulatory light chain 12B [OS=Mus musculus]	1.11	0.000528	0.0102	TRUE	TRUE	FALSE	0	ProteinCenter:sp_canonical|Q3THE2 Myosin regulatory light chain 12B [OS=Mus musculus]
ProteinCenter:sp_canonical|Q3TPX4 Exocyst complex component 5 [OS=Mus musculus]	ProteinCenter:sp_canonical|Q3TPX4 Exocyst complex component 5 [OS=Mus musculus]	2.44	0.000524	0.0102	TRUE	TRUE	TRUE	4	ProteinCenter:sp_canonical|Q3TPX4 Exocyst complex component 5 [OS=Mus musculus]
ProteinCenter:sp_canonical|Q3UQ44 Ras GTPase-activating-like protein IQGAP2 [OS=Mus musculus]	ProteinCenter:sp_canonical|Q3UQ44 Ras GTPase-activating-like protein IQGAP2 [OS=Mus musculus]	2.66	0.000182	0.00502	TRUE	TRUE	TRUE	1	ProteinCenter:sp_canonical|Q3UQ44 Ras GTPase-activating-like protein IQGAP2 [OS=Mus musculus]
ProteinCenter:sp_canonical|Q5FW60 Major urinary protein 20 [OS=Mus musculus]	ProteinCenter:sp_canonical|Q5FW60 Major urinary protein 20 [OS=Mus musculus]	3.04	0.00437	0.0392	TRUE	TRUE	TRUE	1	ProteinCenter:sp_canonical|Q5FW60 Major urinary protein 20 [OS=Mus musculus]
ProteinCenter:sp_canonical|Q5SQX6 Cytoplasmic FMR1-interacting protein 2 [OS=Mus musculus]	ProteinCenter:sp_canonical|Q5SQX6 Cytoplasmic FMR1-interacting protein 2 [OS=Mus musculus]	1.96	0.0029	0.0307	TRUE	TRUE	TRUE	3	ProteinCenter:sp_canonical|Q5SQX6 Cytoplasmic FMR1-interacting protein 2 [OS=Mus musculus]
ProteinCenter:sp_canonical|Q5SWU9 Acetyl-CoA carboxylase 1 [OS=Mus musculus]	ProteinCenter:sp_canonical|Q5SWU9 Acetyl-CoA carboxylase 1 [OS=Mus musculus]	1.25	0.00182	0.0219	TRUE	TRUE	FALSE	0	ProteinCenter:sp_canonical|Q5SWU9 Acetyl-CoA carboxylase 1 [OS=Mus musculus]
ProteinCenter:sp_canonical|Q5U5V2 Hydroxylysine kinase [OS=Mus musculus]	ProteinCenter:sp_canonical|Q5U5V2 Hydroxylysine kinase [OS=Mus musculus]	-2.11	0.000144	0.00469	TRUE	TRUE	TRUE	6	ProteinCenter:sp_canonical|Q5U5V2 Hydroxylysine kinase [OS=Mus musculus]
ProteinCenter:sp_canonical|Q60604 Scinderin [OS=Mus musculus]	ProteinCenter:sp_canonical|Q60604 Scinderin [OS=Mus musculus]	1.81	0.00115	0.017	TRUE	TRUE	TRUE	2	ProteinCenter:sp_canonical|Q60604 Scinderin [OS=Mus musculus]
ProteinCenter:sp_canonical|Q60865 Caprin-1 [OS=Mus musculus]	ProteinCenter:sp_canonical|Q60865 Caprin-1 [OS=Mus musculus]	-1.96	0.0045	0.0393	TRUE	TRUE	TRUE	9	ProteinCenter:sp_canonical|Q60865 Caprin-1 [OS=Mus musculus]
ProteinCenter:sp_canonical|Q61879 Myosin-10 [OS=Mus musculus]	ProteinCenter:sp_canonical|Q61879 Myosin-10 [OS=Mus musculus]	2.67	0.000264	0.00676	TRUE	TRUE	TRUE	4	ProteinCenter:sp_canonical|Q61879 Myosin-10 [OS=Mus musculus]
ProteinCenter:sp_canonical|Q62318 Transcription intermediary factor 1-beta [OS=Mus musculus]	ProteinCenter:sp_canonical|Q62318 Transcription intermediary factor 1-beta [OS=Mus musculus]	2.38	0.00612	0.0486	TRUE	TRUE	TRUE	1	ProteinCenter:sp_canonical|Q62318 Transcription intermediary factor 1-beta [OS=Mus musculus]
ProteinCenter:sp_canonical|Q62465 Synaptic vesicle membrane protein VAT-1 homolog [OS=Mus musculus]	ProteinCenter:sp_canonical|Q62465 Synaptic vesicle membrane protein VAT-1 homolog [OS=Mus musculus]	1.13	3.12E-05	0.00228	TRUE	TRUE	FALSE	0	ProteinCenter:sp_canonical|Q62465 Synaptic vesicle membrane protein VAT-1 homolog [OS=Mus musculus]
ProteinCenter:sp_canonical|Q64442 Sorbitol dehydrogenase [OS=Mus musculus]	ProteinCenter:sp_canonical|Q64442 Sorbitol dehydrogenase [OS=Mus musculus]	-1.3	1.74E-05	0.00182	TRUE	TRUE	FALSE	0	ProteinCenter:sp_canonical|Q64442 Sorbitol dehydrogenase [OS=Mus musculus]
ProteinCenter:sp_canonical|Q69ZN7 Myoferlin [OS=Mus musculus]	ProteinCenter:sp_canonical|Q69ZN7 Myoferlin [OS=Mus musculus]	3.81	4.25E-05	0.00261	TRUE	TRUE	TRUE	3	ProteinCenter:sp_canonical|Q69ZN7 Myoferlin [OS=Mus musculus]
ProteinCenter:sp_canonical|Q6P1B1 Xaa-Pro aminopeptidase 1 [OS=Mus musculus]	ProteinCenter:sp_canonical|Q6P1B1 Xaa-Pro aminopeptidase 1 [OS=Mus musculus]	-1.76	0.00441	0.0392	TRUE	TRUE	FALSE	0	ProteinCenter:sp_canonical|Q6P1B1 Xaa-Pro aminopeptidase 1 [OS=Mus musculus]
ProteinCenter:sp_canonical|Q6PHZ2 Calcium/calmodulin-dependent protein kinase type II subunit delta [OS=Mus musculus]	ProteinCenter:sp_canonical|Q6PHZ2 Calcium/calmodulin-dependent protein kinase type II subunit delta [OS=Mus musculus]	1.77	0.00296	0.0309	TRUE	TRUE	TRUE	1	ProteinCenter:sp_canonical|Q6PHZ2 Calcium/calmodulin-dependent protein kinase type II subunit delta [OS=Mus musculus]
ProteinCenter:sp_canonical|Q80SY3 V-type proton ATPase subunit d 2 [OS=Mus musculus]	ProteinCenter:sp_canonical|Q80SY3 V-type proton ATPase subunit d 2 [OS=Mus musculus]	3.87	1.93E-06	0.00103	TRUE	TRUE	TRUE	5	ProteinCenter:sp_canonical|Q80SY3 V-type proton ATPase subunit d 2 [OS=Mus musculus]
ProteinCenter:sp_canonical|Q80X90 Filamin-B [OS=Mus musculus]	ProteinCenter:sp_canonical|Q80X90 Filamin-B [OS=Mus musculus]	1.49	9.94E-05	0.00407	TRUE	TRUE	FALSE	0	ProteinCenter:sp_canonical|Q80X90 Filamin-B [OS=Mus musculus]
ProteinCenter:sp_canonical|Q8BMC1 V-type proton ATPase subunit G 3 [OS=Mus musculus]	ProteinCenter:sp_canonical|Q8BMC1 V-type proton ATPase subunit G 3 [OS=Mus musculus]	3.36	1.82E-05	0.00182	TRUE	TRUE	TRUE	3	ProteinCenter:sp_canonical|Q8BMC1 V-type proton ATPase subunit G 3 [OS=Mus musculus]
ProteinCenter:sp_canonical|Q8BVI4 Dihydropteridine reductase [OS=Mus musculus]	ProteinCenter:sp_canonical|Q8BVI4 Dihydropteridine reductase [OS=Mus musculus]	-1.8	0.00595	0.048	TRUE	TRUE	TRUE	1	ProteinCenter:sp_canonical|Q8BVI4 Dihydropteridine reductase [OS=Mus musculus]
ProteinCenter:sp_canonical|Q8BWN8 Peroxisomal succinyl-coenzyme A thioesterase [OS=Mus musculus]	ProteinCenter:sp_canonical|Q8BWN8 Peroxisomal succinyl-coenzyme A thioesterase [OS=Mus musculus]	-1.51	0.00372	0.035	TRUE	TRUE	TRUE	6	ProteinCenter:sp_canonical|Q8BWN8 Peroxisomal succinyl-coenzyme A thioesterase [OS=Mus musculus]
ProteinCenter:sp_canonical|Q8BX17 Gem-associated protein 5 [OS=Mus musculus]	ProteinCenter:sp_canonical|Q8BX17 Gem-associated protein 5 [OS=Mus musculus]	2.99	0.00055	0.0103	TRUE	TRUE	TRUE	8	ProteinCenter:sp_canonical|Q8BX17 Gem-associated protein 5 [OS=Mus musculus]
ProteinCenter:sp_canonical|Q8C166 Copine-1 [OS=Mus musculus]	ProteinCenter:sp_canonical|Q8C166 Copine-1 [OS=Mus musculus]	2.12	0.00451	0.0393	TRUE	TRUE	TRUE	5	ProteinCenter:sp_canonical|Q8C166 Copine-1 [OS=Mus musculus]
ProteinCenter:sp_canonical|Q8CHH9 Septin-8 [OS=Mus musculus]	ProteinCenter:sp_canonical|Q8CHH9 Septin-8 [OS=Mus musculus]	2.13	0.00325	0.0327	TRUE	TRUE	TRUE	1	ProteinCenter:sp_canonical|Q8CHH9 Septin-8 [OS=Mus musculus]
ProteinCenter:sp_canonical|Q8K0U4 Heat shock 70 kDa protein 12A [OS=Mus musculus]	ProteinCenter:sp_canonical|Q8K0U4 Heat shock 70 kDa protein 12A [OS=Mus musculus]	-1.4	0.00126	0.018	TRUE	TRUE	TRUE	3	ProteinCenter:sp_canonical|Q8K0U4 Heat shock 70 kDa protein 12A [OS=Mus musculus]
ProteinCenter:sp_canonical|Q8K3K7 1-acyl-sn-glycerol-3-phosphate acyltransferase beta [OS=Mus musculus]	ProteinCenter:sp_canonical|Q8K3K7 1-acyl-sn-glycerol-3-phosphate acyltransferase beta [OS=Mus musculus]	2.57	9.30E-05	0.00392	TRUE	TRUE	TRUE	1	ProteinCenter:sp_canonical|Q8K3K7 1-acyl-sn-glycerol-3-phosphate acyltransferase beta [OS=Mus musculus]
ProteinCenter:sp_canonical|Q8R1G2 Carboxymethylenebutenolidase homolog [OS=Mus musculus]	ProteinCenter:sp_canonical|Q8R1G2 Carboxymethylenebutenolidase homolog [OS=Mus musculus]	-2.04	0.00055	0.0103	TRUE	TRUE	TRUE	1	ProteinCenter:sp_canonical|Q8R1G2 Carboxymethylenebutenolidase homolog [OS=Mus musculus]
ProteinCenter:sp_canonical|Q8VC28 Aldo-keto reductase family 1 member C13 [OS=Mus musculus]	ProteinCenter:sp_canonical|Q8VC28 Aldo-keto reductase family 1 member C13 [OS=Mus musculus]	-6.29	5.24E-09	8.36E-06	TRUE	TRUE	TRUE	3	ProteinCenter:sp_canonical|Q8VC28 Aldo-keto reductase family 1 member C13 [OS=Mus musculus]
ProteinCenter:sp_canonical|Q8VDD5 Myosin-9 [OS=Mus musculus]	ProteinCenter:sp_canonical|Q8VDD5 Myosin-9 [OS=Mus musculus]	1.3	0.000137	0.00466	TRUE	TRUE	FALSE	0	ProteinCenter:sp_canonical|Q8VDD5 Myosin-9 [OS=Mus musculus]
ProteinCenter:sp_canonical|Q91V01 Lysophospholipid acyltransferase 5 [OS=Mus musculus]	ProteinCenter:sp_canonical|Q91V01 Lysophospholipid acyltransferase 5 [OS=Mus musculus]	-1.05	0.00144	0.019	TRUE	TRUE	FALSE	0	ProteinCenter:sp_canonical|Q91V01 Lysophospholipid acyltransferase 5 [OS=Mus musculus]
ProteinCenter:sp_canonical|Q91V76 Ester hydrolase C11orf54 homolog [OS=Mus musculus]	ProteinCenter:sp_canonical|Q91V76 Ester hydrolase C11orf54 homolog [OS=Mus musculus]	-1.31	6.92E-06	0.00108	TRUE	TRUE	FALSE	0	ProteinCenter:sp_canonical|Q91V76 Ester hydrolase C11orf54 homolog [OS=Mus musculus]
\ProteinCenter:sp_canonical|Q91VR2 ATP synthase subunit gamma	mitochondrial [OS=Mus musculus]\""	\ProteinCenter:sp_canonical|Q91VR2 ATP synthase subunit gamma	mitochondrial [OS=Mus musculus]\""	-1.08	0.00154	0.0197	TRUE	TRUE	FALSE	0	\ProteinCenter:sp_canonical|Q91VR2 ATP synthase subunit gamma	mitochondrial [OS=Mus musculus]\""
ProteinCenter:sp_canonical|Q91WR5 Aldo-keto reductase family 1 member C21 [OS=Mus musculus]	ProteinCenter:sp_canonical|Q91WR5 Aldo-keto reductase family 1 member C21 [OS=Mus musculus]	-2.66	5.03E-05	0.00283	TRUE	TRUE	FALSE	0	ProteinCenter:sp_canonical|Q91WR5 Aldo-keto reductase family 1 member C21 [OS=Mus musculus]
ProteinCenter:sp_canonical|Q91WU0 Carboxylesterase 1F [OS=Mus musculus]	ProteinCenter:sp_canonical|Q91WU0 Carboxylesterase 1F [OS=Mus musculus]	2.19	0.0039	0.036	TRUE	TRUE	FALSE	0	ProteinCenter:sp_canonical|Q91WU0 Carboxylesterase 1F [OS=Mus musculus]
ProteinCenter:sp_canonical|Q91X17 Uromodulin [OS=Mus musculus]	ProteinCenter:sp_canonical|Q91X17 Uromodulin [OS=Mus musculus]	1.68	4.58E-06	0.00108	TRUE	TRUE	FALSE	0	ProteinCenter:sp_canonical|Q91X17 Uromodulin [OS=Mus musculus]
ProteinCenter:sp_canonical|Q91XE4 N-acyl-aromatic-L-amino acid amidohydrolase (carboxylate-forming) [OS=Mus musculus]	ProteinCenter:sp_canonical|Q91XE4 N-acyl-aromatic-L-amino acid amidohydrolase (carboxylate-forming) [OS=Mus musculus]	-1.03	4.37E-06	0.00108	TRUE	TRUE	FALSE	0	ProteinCenter:sp_canonical|Q91XE4 N-acyl-aromatic-L-amino acid amidohydrolase (carboxylate-forming) [OS=Mus musculus]
ProteinCenter:sp_canonical|Q91XE8 Transmembrane protein 205 [OS=Mus musculus]	ProteinCenter:sp_canonical|Q91XE8 Transmembrane protein 205 [OS=Mus musculus]	2.06	0.000397	0.00868	TRUE	TRUE	FALSE	0	ProteinCenter:sp_canonical|Q91XE8 Transmembrane protein 205 [OS=Mus musculus]
ProteinCenter:sp_canonical|Q91XU3 Phosphatidylinositol 5-phosphate 4-kinase type-2 gamma [OS=Mus musculus]	ProteinCenter:sp_canonical|Q91XU3 Phosphatidylinositol 5-phosphate 4-kinase type-2 gamma [OS=Mus musculus]	1.19	0.00556	0.0456	TRUE	TRUE	FALSE	0	ProteinCenter:sp_canonical|Q91XU3 Phosphatidylinositol 5-phosphate 4-kinase type-2 gamma [OS=Mus musculus]
\ProteinCenter:sp_canonical|Q91YH6 V-type proton ATPase subunit B	kidney isoform [OS=Mus musculus]\""	\ProteinCenter:sp_canonical|Q91YH6 V-type proton ATPase subunit B	kidney isoform [OS=Mus musculus]\""	1.27	2.14E-05	0.00186	TRUE	TRUE	FALSE	0	\ProteinCenter:sp_canonical|Q91YH6 V-type proton ATPase subunit B	kidney isoform [OS=Mus musculus]\""
ProteinCenter:sp_canonical|Q91Z53 Glyoxylate reductase/hydroxypyruvate reductase [OS=Mus musculus]	ProteinCenter:sp_canonical|Q91Z53 Glyoxylate reductase/hydroxypyruvate reductase [OS=Mus musculus]	-1.09	6.89E-06	0.00108	TRUE	TRUE	FALSE	0	ProteinCenter:sp_canonical|Q91Z53 Glyoxylate reductase/hydroxypyruvate reductase [OS=Mus musculus]
ProteinCenter:sp_canonical|Q920R6 V-type proton ATPase 116 kDa subunit a 4 [OS=Mus musculus]	ProteinCenter:sp_canonical|Q920R6 V-type proton ATPase 116 kDa subunit a 4 [OS=Mus musculus]	1.78	0.00184	0.022	TRUE	TRUE	FALSE	0	ProteinCenter:sp_canonical|Q920R6 V-type proton ATPase 116 kDa subunit a 4 [OS=Mus musculus]
ProteinCenter:sp_canonical|Q925J9 Mediator of RNA polymerase II transcription subunit 1 [OS=Mus musculus]	ProteinCenter:sp_canonical|Q925J9 Mediator of RNA polymerase II transcription subunit 1 [OS=Mus musculus]	-1.91	0.00337	0.0332	TRUE	TRUE	TRUE	7	ProteinCenter:sp_canonical|Q925J9 Mediator of RNA polymerase II transcription subunit 1 [OS=Mus musculus]
ProteinCenter:sp_canonical|Q99JW2 Aminoacylase-1 [OS=Mus musculus]	ProteinCenter:sp_canonical|Q99JW2 Aminoacylase-1 [OS=Mus musculus]	-1.74	0.00203	0.0234	TRUE	TRUE	FALSE	0	ProteinCenter:sp_canonical|Q99JW2 Aminoacylase-1 [OS=Mus musculus]
ProteinCenter:sp_canonical|Q99KR3 Endoribonuclease LACTB2 [OS=Mus musculus]	ProteinCenter:sp_canonical|Q99KR3 Endoribonuclease LACTB2 [OS=Mus musculus]	-2.87	0.0015	0.0195	TRUE	TRUE	TRUE	7	ProteinCenter:sp_canonical|Q99KR3 Endoribonuclease LACTB2 [OS=Mus musculus]
ProteinCenter:sp_canonical|Q99L47 Hsc70-interacting protein [OS=Mus musculus]	ProteinCenter:sp_canonical|Q99L47 Hsc70-interacting protein [OS=Mus musculus]	-1.75	0.00156	0.0197	TRUE	TRUE	TRUE	1	ProteinCenter:sp_canonical|Q99L47 Hsc70-interacting protein [OS=Mus musculus]
ProteinCenter:sp_canonical|Q99L60 V-type proton ATPase subunit C 2 [OS=Mus musculus]	ProteinCenter:sp_canonical|Q99L60 V-type proton ATPase subunit C 2 [OS=Mus musculus]	2.41	0.00165	0.0203	TRUE	TRUE	TRUE	3	ProteinCenter:sp_canonical|Q99L60 V-type proton ATPase subunit C 2 [OS=Mus musculus]
ProteinCenter:sp_canonical|Q9CQ88 Tetraspanin-31 [OS=Mus musculus]	ProteinCenter:sp_canonical|Q9CQ88 Tetraspanin-31 [OS=Mus musculus]	1.49	0.000572	0.0103	TRUE	TRUE	FALSE	0	ProteinCenter:sp_canonical|Q9CQ88 Tetraspanin-31 [OS=Mus musculus]
ProteinCenter:sp_canonical|Q9CXR1 Dehydrogenase/reductase SDR family member 7 [OS=Mus musculus]	ProteinCenter:sp_canonical|Q9CXR1 Dehydrogenase/reductase SDR family member 7 [OS=Mus musculus]	2.06	0.000348	0.00802	TRUE	TRUE	TRUE	3	ProteinCenter:sp_canonical|Q9CXR1 Dehydrogenase/reductase SDR family member 7 [OS=Mus musculus]
ProteinCenter:sp_canonical|Q9D1K2 V-type proton ATPase subunit F [OS=Mus musculus]	ProteinCenter:sp_canonical|Q9D1K2 V-type proton ATPase subunit F [OS=Mus musculus]	1.75	0.000112	0.00432	TRUE	TRUE	FALSE	0	ProteinCenter:sp_canonical|Q9D1K2 V-type proton ATPase subunit F [OS=Mus musculus]
ProteinCenter:sp_canonical|Q9D2Z8 Kinesin-like protein KIF12 [OS=Mus musculus]	ProteinCenter:sp_canonical|Q9D2Z8 Kinesin-like protein KIF12 [OS=Mus musculus]	-1.5	0.00143	0.019	TRUE	TRUE	TRUE	9	ProteinCenter:sp_canonical|Q9D2Z8 Kinesin-like protein KIF12 [OS=Mus musculus]
ProteinCenter:sp_canonical|Q9D379 Epoxide hydrolase 1 [OS=Mus musculus]	ProteinCenter:sp_canonical|Q9D379 Epoxide hydrolase 1 [OS=Mus musculus]	2.69	0.00496	0.0427	TRUE	TRUE	TRUE	2	ProteinCenter:sp_canonical|Q9D379 Epoxide hydrolase 1 [OS=Mus musculus]
ProteinCenter:sp_canonical|Q9D939 Sulfotransferase 1C2 [OS=Mus musculus]	ProteinCenter:sp_canonical|Q9D939 Sulfotransferase 1C2 [OS=Mus musculus]	-1.25	6.00E-04	0.0106	TRUE	TRUE	FALSE	0	ProteinCenter:sp_canonical|Q9D939 Sulfotransferase 1C2 [OS=Mus musculus]
ProteinCenter:sp_canonical|Q9DB05 Alpha-soluble NSF attachment protein [OS=Mus musculus]	ProteinCenter:sp_canonical|Q9DB05 Alpha-soluble NSF attachment protein [OS=Mus musculus]	-1.17	0.00123	0.0179	TRUE	TRUE	TRUE	9	ProteinCenter:sp_canonical|Q9DB05 Alpha-soluble NSF attachment protein [OS=Mus musculus]
ProteinCenter:sp_canonical|Q9DBE0 Cysteine sulfinic acid decarboxylase [OS=Mus musculus]	ProteinCenter:sp_canonical|Q9DBE0 Cysteine sulfinic acid decarboxylase [OS=Mus musculus]	-1.95	5.49E-05	0.00283	TRUE	TRUE	FALSE	0	ProteinCenter:sp_canonical|Q9DBE0 Cysteine sulfinic acid decarboxylase [OS=Mus musculus]
ProteinCenter:sp_canonical|Q9DC50 Peroxisomal carnitine O-octanoyltransferase [OS=Mus musculus]	ProteinCenter:sp_canonical|Q9DC50 Peroxisomal carnitine O-octanoyltransferase [OS=Mus musculus]	-1.07	0.00543	0.0447	TRUE	TRUE	FALSE	0	ProteinCenter:sp_canonical|Q9DC50 Peroxisomal carnitine O-octanoyltransferase [OS=Mus musculus]
\ProteinCenter:sp_canonical|Q9DC69 NADH dehydrogenase [ubiquinone] 1 alpha subcomplex subunit 9	mitochondrial [OS=Mus musculus]\""	\ProteinCenter:sp_canonical|Q9DC69 NADH dehydrogenase [ubiquinone] 1 alpha subcomplex subunit 9	mitochondrial [OS=Mus musculus]\""	-1.5	0.00504	0.0427	TRUE	TRUE	TRUE	6	\ProteinCenter:sp_canonical|Q9DC69 NADH dehydrogenase [ubiquinone] 1 alpha subcomplex subunit 9	mitochondrial [OS=Mus musculus]\""
ProteinCenter:sp_canonical|Q9DCQ2 Aspartate dehydrogenase domain-containing protein [OS=Mus musculus]	ProteinCenter:sp_canonical|Q9DCQ2 Aspartate dehydrogenase domain-containing protein [OS=Mus musculus]	-1.08	6.52E-06	0.00108	TRUE	TRUE	FALSE	0	ProteinCenter:sp_canonical|Q9DCQ2 Aspartate dehydrogenase domain-containing protein [OS=Mus musculus]
\ProteinCenter:sp_canonical|Q9DCV7 Keratin	type II cytoskeletal 7 [OS=Mus musculus]\""	\ProteinCenter:sp_canonical|Q9DCV7 Keratin	type II cytoskeletal 7 [OS=Mus musculus]\""	2.69	6.49E-05	0.00316	TRUE	TRUE	FALSE	0	\ProteinCenter:sp_canonical|Q9DCV7 Keratin	type II cytoskeletal 7 [OS=Mus musculus]\""
ProteinCenter:sp_canonical|Q9EQK5 Major vault protein [OS=Mus musculus]	ProteinCenter:sp_canonical|Q9EQK5 Major vault protein [OS=Mus musculus]	1.44	1.63E-05	0.00182	TRUE	TRUE	FALSE	0	ProteinCenter:sp_canonical|Q9EQK5 Major vault protein [OS=Mus musculus]
ProteinCenter:sp_canonical|Q9JHR7 Insulin-degrading enzyme [OS=Mus musculus]	ProteinCenter:sp_canonical|Q9JHR7 Insulin-degrading enzyme [OS=Mus musculus]	1.93	0.00145	0.019	TRUE	TRUE	TRUE	4	ProteinCenter:sp_canonical|Q9JHR7 Insulin-degrading enzyme [OS=Mus musculus]
ProteinCenter:sp_canonical|Q9JII6 Aldo-keto reductase family 1 member A1 [OS=Mus musculus]	ProteinCenter:sp_canonical|Q9JII6 Aldo-keto reductase family 1 member A1 [OS=Mus musculus]	-1.6	0.00127	0.018	TRUE	TRUE	FALSE	0	ProteinCenter:sp_canonical|Q9JII6 Aldo-keto reductase family 1 member A1 [OS=Mus musculus]
ProteinCenter:sp_canonical|Q9JKF1 Ras GTPase-activating-like protein IQGAP1 [OS=Mus musculus]	ProteinCenter:sp_canonical|Q9JKF1 Ras GTPase-activating-like protein IQGAP1 [OS=Mus musculus]	2.07	0.000484	0.0099	TRUE	TRUE	FALSE	0	ProteinCenter:sp_canonical|Q9JKF1 Ras GTPase-activating-like protein IQGAP1 [OS=Mus musculus]
ProteinCenter:sp_canonical|Q9JLB4 Cubilin [OS=Mus musculus]	ProteinCenter:sp_canonical|Q9JLB4 Cubilin [OS=Mus musculus]	-1.31	0.0046	0.04	TRUE	TRUE	FALSE	0	ProteinCenter:sp_canonical|Q9JLB4 Cubilin [OS=Mus musculus]
\ProteinCenter:sp_canonical|Q9QXD6 Fructose-1	6-bisphosphatase 1 [OS=Mus musculus]\""	\ProteinCenter:sp_canonical|Q9QXD6 Fructose-1	6-bisphosphatase 1 [OS=Mus musculus]\""	-1.43	5.48E-05	0.00283	TRUE	TRUE	FALSE	0	\ProteinCenter:sp_canonical|Q9QXD6 Fructose-1	6-bisphosphatase 1 [OS=Mus musculus]\""
ProteinCenter:sp_canonical|Q9QXT0 Protein canopy homolog 2 [OS=Mus musculus]	ProteinCenter:sp_canonical|Q9QXT0 Protein canopy homolog 2 [OS=Mus musculus]	1.11	0.00327	0.0327	TRUE	TRUE	FALSE	0	ProteinCenter:sp_canonical|Q9QXT0 Protein canopy homolog 2 [OS=Mus musculus]
ProteinCenter:sp_canonical|Q9WUZ9 Ectonucleoside triphosphate diphosphohydrolase 5 [OS=Mus musculus]	ProteinCenter:sp_canonical|Q9WUZ9 Ectonucleoside triphosphate diphosphohydrolase 5 [OS=Mus musculus]	1.62	1.61E-05	0.00182	TRUE	TRUE	FALSE	0	ProteinCenter:sp_canonical|Q9WUZ9 Ectonucleoside triphosphate diphosphohydrolase 5 [OS=Mus musculus]
ProteinCenter:sp_canonical|Q9WVK4 EH domain-containing protein 1 [OS=Mus musculus]	ProteinCenter:sp_canonical|Q9WVK4 EH domain-containing protein 1 [OS=Mus musculus]	-1.01	0.0052	0.0435	TRUE	TRUE	FALSE	0	ProteinCenter:sp_canonical|Q9WVK4 EH domain-containing protein 1 [OS=Mus musculus]
\ProteinCenter:sp_canonical|Q9Z0S1 3'(2')	5'-bisphosphate nucleotidase 1 [OS=Mus musculus]\""	\ProteinCenter:sp_canonical|Q9Z0S1 3'(2')	5'-bisphosphate nucleotidase 1 [OS=Mus musculus]\""	-1.77	0.000117	0.00434	TRUE	TRUE	FALSE	0	\ProteinCenter:sp_canonical|Q9Z0S1 3'(2')	5'-bisphosphate nucleotidase 1 [OS=Mus musculus]\""
ProteinCenter:sp_canonical|Q9Z0Y1 Dynactin subunit 3 [OS=Mus musculus]	ProteinCenter:sp_canonical|Q9Z0Y1 Dynactin subunit 3 [OS=Mus musculus]	1.15	0.0054	0.0447	TRUE	TRUE	FALSE	0	ProteinCenter:sp_canonical|Q9Z0Y1 Dynactin subunit 3 [OS=Mus musculus]
P35908	KRT2	2.63	0.000267	0.00676	TRUE	TRUE	TRUE	3	\Keratin	type II cytoskeletal 2 epidermal\""
ProteinCenter:sp_canonical|A2A5R2 Brefeldin A-inhibited guanine nucleotide-exchange protein 2 [OS=Mus musculus]	ProteinCenter:sp_canonical|A2A5R2 Brefeldin A-inhibited guanine nucleotide-exchange protein 2 [OS=Mus musculus]	0.951	0.00828	0.0592	FALSE	FALSE	FALSE	0	ProteinCenter:sp_canonical|A2A5R2 Brefeldin A-inhibited guanine nucleotide-exchange protein 2 [OS=Mus musculus]
ProteinCenter:sp_canonical|A2AN08 E3 ubiquitin-protein ligase UBR4 [OS=Mus musculus]	ProteinCenter:sp_canonical|A2AN08 E3 ubiquitin-protein ligase UBR4 [OS=Mus musculus]	0.706	0.0097	0.0656	FALSE	FALSE	FALSE	0	ProteinCenter:sp_canonical|A2AN08 E3 ubiquitin-protein ligase UBR4 [OS=Mus musculus]
ProteinCenter:sp_canonical|A2ASS6 Titin [OS=Mus musculus]	ProteinCenter:sp_canonical|A2ASS6 Titin [OS=Mus musculus]	0.427	0.0379	0.164	FALSE	FALSE	FALSE	0	ProteinCenter:sp_canonical|A2ASS6 Titin [OS=Mus musculus]
ProteinCenter:sp_canonical|A2BE28 Ribosomal biogenesis protein LAS1L [OS=Mus musculus]	ProteinCenter:sp_canonical|A2BE28 Ribosomal biogenesis protein LAS1L [OS=Mus musculus]	-0.655	0.226	0.456	FALSE	FALSE	TRUE	5	ProteinCenter:sp_canonical|A2BE28 Ribosomal biogenesis protein LAS1L [OS=Mus musculus]
ProteinCenter:sp_canonical|A2RSJ4 UHRF1-binding protein 1-like [OS=Mus musculus]	ProteinCenter:sp_canonical|A2RSJ4 UHRF1-binding protein 1-like [OS=Mus musculus]	0.0333	0.915	0.957	FALSE	FALSE	TRUE	11	ProteinCenter:sp_canonical|A2RSJ4 UHRF1-binding protein 1-like [OS=Mus musculus]
ProteinCenter:sp_canonical|A6H6E2 Multimerin-2 [OS=Mus musculus]	ProteinCenter:sp_canonical|A6H6E2 Multimerin-2 [OS=Mus musculus]	-0.769	0.0539	0.198	FALSE	FALSE	TRUE	5	ProteinCenter:sp_canonical|A6H6E2 Multimerin-2 [OS=Mus musculus]
ProteinCenter:sp_canonical|B1AY13 Ubiquitin carboxyl-terminal hydrolase 24 [OS=Mus musculus]	ProteinCenter:sp_canonical|B1AY13 Ubiquitin carboxyl-terminal hydrolase 24 [OS=Mus musculus]	-0.178	0.662	0.814	FALSE	FALSE	FALSE	0	ProteinCenter:sp_canonical|B1AY13 Ubiquitin carboxyl-terminal hydrolase 24 [OS=Mus musculus]
ProteinCenter:sp_canonical|B1AZI6 THO complex subunit 2 [OS=Mus musculus]	ProteinCenter:sp_canonical|B1AZI6 THO complex subunit 2 [OS=Mus musculus]	-0.0175	0.972	0.984	FALSE	FALSE	TRUE	11	ProteinCenter:sp_canonical|B1AZI6 THO complex subunit 2 [OS=Mus musculus]
ProteinCenter:sp_canonical|B2RQC6 CAD protein [OS=Mus musculus]	ProteinCenter:sp_canonical|B2RQC6 CAD protein [OS=Mus musculus]	1.46	0.0458	0.182	FALSE	FALSE	TRUE	1	ProteinCenter:sp_canonical|B2RQC6 CAD protein [OS=Mus musculus]
ProteinCenter:sp_canonical|B2RXC1 Trafficking protein particle complex subunit 11 [OS=Mus musculus]	ProteinCenter:sp_canonical|B2RXC1 Trafficking protein particle complex subunit 11 [OS=Mus musculus]	1.21	0.249	0.482	FALSE	FALSE	TRUE	4	ProteinCenter:sp_canonical|B2RXC1 Trafficking protein particle complex subunit 11 [OS=Mus musculus]
ProteinCenter:sp_canonical|B9EJ86 Oxysterol-binding protein-related protein 8 [OS=Mus musculus]	ProteinCenter:sp_canonical|B9EJ86 Oxysterol-binding protein-related protein 8 [OS=Mus musculus]	-0.642	0.251	0.482	FALSE	FALSE	TRUE	4	ProteinCenter:sp_canonical|B9EJ86 Oxysterol-binding protein-related protein 8 [OS=Mus musculus]
ProteinCenter:sp_canonical|C0HKE1 Histone H2A type 1-B [OS=Mus musculus]	ProteinCenter:sp_canonical|C0HKE1 Histone H2A type 1-B [OS=Mus musculus]	-0.133	0.822	0.911	FALSE	FALSE	TRUE	6	ProteinCenter:sp_canonical|C0HKE1 Histone H2A type 1-B [OS=Mus musculus]
ProteinCenter:sp_canonical|E0CYR6 N-acetyltransferase family 8 member 7 [OS=Mus musculus]	ProteinCenter:sp_canonical|E0CYR6 N-acetyltransferase family 8 member 7 [OS=Mus musculus]	-0.69	0.238	0.469	FALSE	FALSE	TRUE	1	ProteinCenter:sp_canonical|E0CYR6 N-acetyltransferase family 8 member 7 [OS=Mus musculus]
ProteinCenter:sp_canonical|E9PVA8 eIF-2-alpha kinase activator GCN1 [OS=Mus musculus]	ProteinCenter:sp_canonical|E9PVA8 eIF-2-alpha kinase activator GCN1 [OS=Mus musculus]	0.385	0.053	0.197	FALSE	FALSE	FALSE	0	ProteinCenter:sp_canonical|E9PVA8 eIF-2-alpha kinase activator GCN1 [OS=Mus musculus]
ProteinCenter:sp_canonical|E9PYK3 Protein mono-ADP-ribosyltransferase PARP4 [OS=Mus musculus]	ProteinCenter:sp_canonical|E9PYK3 Protein mono-ADP-ribosyltransferase PARP4 [OS=Mus musculus]	0.789	0.221	0.45	FALSE	FALSE	TRUE	8	ProteinCenter:sp_canonical|E9PYK3 Protein mono-ADP-ribosyltransferase PARP4 [OS=Mus musculus]
ProteinCenter:sp_canonical|E9PZJ8 Activating signal cointegrator 1 complex subunit 3 [OS=Mus musculus]	ProteinCenter:sp_canonical|E9PZJ8 Activating signal cointegrator 1 complex subunit 3 [OS=Mus musculus]	-0.481	0.337	0.565	FALSE	FALSE	TRUE	2	ProteinCenter:sp_canonical|E9PZJ8 Activating signal cointegrator 1 complex subunit 3 [OS=Mus musculus]
ProteinCenter:sp_canonical|E9Q4Z2 Acetyl-CoA carboxylase 2 [OS=Mus musculus]	ProteinCenter:sp_canonical|E9Q4Z2 Acetyl-CoA carboxylase 2 [OS=Mus musculus]	-0.24	0.609	0.772	FALSE	FALSE	TRUE	10	ProteinCenter:sp_canonical|E9Q4Z2 Acetyl-CoA carboxylase 2 [OS=Mus musculus]
ProteinCenter:sp_canonical|E9Q7G0 Nuclear mitotic apparatus protein 1 [OS=Mus musculus]	ProteinCenter:sp_canonical|E9Q7G0 Nuclear mitotic apparatus protein 1 [OS=Mus musculus]	0.584	0.313	0.542	FALSE	FALSE	TRUE	7	ProteinCenter:sp_canonical|E9Q7G0 Nuclear mitotic apparatus protein 1 [OS=Mus musculus]
ProteinCenter:sp_canonical|E9Q912 Rap1 GTPase-GDP dissociation stimulator 1 [OS=Mus musculus]	ProteinCenter:sp_canonical|E9Q912 Rap1 GTPase-GDP dissociation stimulator 1 [OS=Mus musculus]	-1.31	0.0543	0.199	FALSE	FALSE	TRUE	11	ProteinCenter:sp_canonical|E9Q912 Rap1 GTPase-GDP dissociation stimulator 1 [OS=Mus musculus]
ProteinCenter:sp_canonical|F6ZDS4 Nucleoprotein TPR [OS=Mus musculus]	ProteinCenter:sp_canonical|F6ZDS4 Nucleoprotein TPR [OS=Mus musculus]	1.91	0.0219	0.113	FALSE	FALSE	TRUE	2	ProteinCenter:sp_canonical|F6ZDS4 Nucleoprotein TPR [OS=Mus musculus]
\ProteinCenter:sp_canonical|F8VPU2 FERM	ARHGEF and pleckstrin domain-containing protein 1 [OS=Mus musculus]\""	\ProteinCenter:sp_canonical|F8VPU2 FERM	ARHGEF and pleckstrin domain-containing protein 1 [OS=Mus musculus]\""	0.289	0.756	0.877	FALSE	FALSE	TRUE	8	\ProteinCenter:sp_canonical|F8VPU2 FERM	ARHGEF and pleckstrin domain-containing protein 1 [OS=Mus musculus]\""
ProteinCenter:sp_canonical|G3X9K3 Brefeldin A-inhibited guanine nucleotide-exchange protein 1 [OS=Mus musculus]	ProteinCenter:sp_canonical|G3X9K3 Brefeldin A-inhibited guanine nucleotide-exchange protein 1 [OS=Mus musculus]	1.45	0.0367	0.161	FALSE	FALSE	TRUE	10	ProteinCenter:sp_canonical|G3X9K3 Brefeldin A-inhibited guanine nucleotide-exchange protein 1 [OS=Mus musculus]
ProteinCenter:sp_canonical|G5E8K5 Ankyrin-3 [OS=Mus musculus]	ProteinCenter:sp_canonical|G5E8K5 Ankyrin-3 [OS=Mus musculus]	0.41	0.621	0.783	FALSE	FALSE	TRUE	3	ProteinCenter:sp_canonical|G5E8K5 Ankyrin-3 [OS=Mus musculus]
ProteinCenter:sp_canonical|G5E8V9 Arfaptin-1 [OS=Mus musculus]	ProteinCenter:sp_canonical|G5E8V9 Arfaptin-1 [OS=Mus musculus]	1.29	0.0216	0.112	FALSE	FALSE	TRUE	9	ProteinCenter:sp_canonical|G5E8V9 Arfaptin-1 [OS=Mus musculus]
ProteinCenter:sp_canonical|O08529 Calpain-2 catalytic subunit [OS=Mus musculus]	ProteinCenter:sp_canonical|O08529 Calpain-2 catalytic subunit [OS=Mus musculus]	0.869	0.112	0.3	FALSE	FALSE	FALSE	0	ProteinCenter:sp_canonical|O08529 Calpain-2 catalytic subunit [OS=Mus musculus]
ProteinCenter:sp_canonical|O08547 Vesicle-trafficking protein SEC22b [OS=Mus musculus]	ProteinCenter:sp_canonical|O08547 Vesicle-trafficking protein SEC22b [OS=Mus musculus]	2.51	0.00771	0.0568	FALSE	FALSE	TRUE	4	ProteinCenter:sp_canonical|O08547 Vesicle-trafficking protein SEC22b [OS=Mus musculus]
ProteinCenter:sp_canonical|O08553 Dihydropyrimidinase-related protein 2 [OS=Mus musculus]	ProteinCenter:sp_canonical|O08553 Dihydropyrimidinase-related protein 2 [OS=Mus musculus]	0.789	0.283	0.513	FALSE	FALSE	TRUE	3	ProteinCenter:sp_canonical|O08553 Dihydropyrimidinase-related protein 2 [OS=Mus musculus]
ProteinCenter:sp_canonical|O08582 GTP-binding protein 1 [OS=Mus musculus]	ProteinCenter:sp_canonical|O08582 GTP-binding protein 1 [OS=Mus musculus]	-0.689	0.276	0.506	FALSE	FALSE	TRUE	9	ProteinCenter:sp_canonical|O08582 GTP-binding protein 1 [OS=Mus musculus]
ProteinCenter:sp_canonical|O08585 Clathrin light chain A [OS=Mus musculus]	ProteinCenter:sp_canonical|O08585 Clathrin light chain A [OS=Mus musculus]	0.569	0.00195	0.0226	FALSE	FALSE	FALSE	0	ProteinCenter:sp_canonical|O08585 Clathrin light chain A [OS=Mus musculus]
ProteinCenter:sp_canonical|O08638 Myosin-11 [OS=Mus musculus]	ProteinCenter:sp_canonical|O08638 Myosin-11 [OS=Mus musculus]	-0.853	0.601	0.768	FALSE	FALSE	TRUE	6	ProteinCenter:sp_canonical|O08638 Myosin-11 [OS=Mus musculus]
ProteinCenter:sp_canonical|O08648 Mitogen-activated protein kinase kinase kinase 4 [OS=Mus musculus]	ProteinCenter:sp_canonical|O08648 Mitogen-activated protein kinase kinase kinase 4 [OS=Mus musculus]	-0.167	0.446	0.655	FALSE	FALSE	TRUE	8	ProteinCenter:sp_canonical|O08648 Mitogen-activated protein kinase kinase kinase 4 [OS=Mus musculus]
ProteinCenter:sp_canonical|O08663 Methionine aminopeptidase 2 [OS=Mus musculus]	ProteinCenter:sp_canonical|O08663 Methionine aminopeptidase 2 [OS=Mus musculus]	-0.135	0.685	0.832	FALSE	FALSE	FALSE	0	ProteinCenter:sp_canonical|O08663 Methionine aminopeptidase 2 [OS=Mus musculus]
ProteinCenter:sp_canonical|O08677 Kininogen-1 [OS=Mus musculus]	ProteinCenter:sp_canonical|O08677 Kininogen-1 [OS=Mus musculus]	-0.209	0.761	0.879	FALSE	FALSE	TRUE	1	ProteinCenter:sp_canonical|O08677 Kininogen-1 [OS=Mus musculus]
ProteinCenter:sp_canonical|O08709 Peroxiredoxin-6 [OS=Mus musculus]	ProteinCenter:sp_canonical|O08709 Peroxiredoxin-6 [OS=Mus musculus]	-0.877	0.000481	0.0099	FALSE	FALSE	FALSE	0	ProteinCenter:sp_canonical|O08709 Peroxiredoxin-6 [OS=Mus musculus]
ProteinCenter:sp_canonical|O08734 Bcl-2 homologous antagonist/killer [OS=Mus musculus]	ProteinCenter:sp_canonical|O08734 Bcl-2 homologous antagonist/killer [OS=Mus musculus]	0.873	0.0548	0.2	FALSE	FALSE	TRUE	7	ProteinCenter:sp_canonical|O08734 Bcl-2 homologous antagonist/killer [OS=Mus musculus]
\ProteinCenter:sp_canonical|O08749 Dihydrolipoyl dehydrogenase	mitochondrial [OS=Mus musculus]\""	\ProteinCenter:sp_canonical|O08749 Dihydrolipoyl dehydrogenase	mitochondrial [OS=Mus musculus]\""	0.634	0.00503	0.0427	FALSE	FALSE	FALSE	0	\ProteinCenter:sp_canonical|O08749 Dihydrolipoyl dehydrogenase	mitochondrial [OS=Mus musculus]\""
ProteinCenter:sp_canonical|O08808 Protein diaphanous homolog 1 [OS=Mus musculus]	ProteinCenter:sp_canonical|O08808 Protein diaphanous homolog 1 [OS=Mus musculus]	1.02	0.0617	0.212	FALSE	FALSE	TRUE	3	ProteinCenter:sp_canonical|O08808 Protein diaphanous homolog 1 [OS=Mus musculus]
ProteinCenter:sp_canonical|O08810 116 kDa U5 small nuclear ribonucleoprotein component [OS=Mus musculus]	ProteinCenter:sp_canonical|O08810 116 kDa U5 small nuclear ribonucleoprotein component [OS=Mus musculus]	-0.213	0.343	0.571	FALSE	FALSE	FALSE	0	ProteinCenter:sp_canonical|O08810 116 kDa U5 small nuclear ribonucleoprotein component [OS=Mus musculus]
ProteinCenter:sp_canonical|O08989 Ras-related protein M-Ras [OS=Mus musculus]	ProteinCenter:sp_canonical|O08989 Ras-related protein M-Ras [OS=Mus musculus]	0.137	0.814	0.907	FALSE	FALSE	TRUE	9	ProteinCenter:sp_canonical|O08989 Ras-related protein M-Ras [OS=Mus musculus]
ProteinCenter:sp_canonical|O09044 Synaptosomal-associated protein 23 [OS=Mus musculus]	ProteinCenter:sp_canonical|O09044 Synaptosomal-associated protein 23 [OS=Mus musculus]	-0.832	0.0889	0.26	FALSE	FALSE	TRUE	2	ProteinCenter:sp_canonical|O09044 Synaptosomal-associated protein 23 [OS=Mus musculus]
ProteinCenter:sp_canonical|O09061 Proteasome subunit beta type-1 [OS=Mus musculus]	ProteinCenter:sp_canonical|O09061 Proteasome subunit beta type-1 [OS=Mus musculus]	-0.184	0.265	0.497	FALSE	FALSE	FALSE	0	ProteinCenter:sp_canonical|O09061 Proteasome subunit beta type-1 [OS=Mus musculus]
ProteinCenter:sp_canonical|O09117 Synaptophysin-like protein 1 [OS=Mus musculus]	ProteinCenter:sp_canonical|O09117 Synaptophysin-like protein 1 [OS=Mus musculus]	0.279	0.493	0.694	FALSE	FALSE	FALSE	0	ProteinCenter:sp_canonical|O09117 Synaptophysin-like protein 1 [OS=Mus musculus]
ProteinCenter:sp_canonical|O09164 Extracellular superoxide dismutase [Cu-Zn] [OS=Mus musculus]	ProteinCenter:sp_canonical|O09164 Extracellular superoxide dismutase [Cu-Zn] [OS=Mus musculus]	-0.732	0.286	0.516	FALSE	FALSE	TRUE	8	ProteinCenter:sp_canonical|O09164 Extracellular superoxide dismutase [Cu-Zn] [OS=Mus musculus]
ProteinCenter:sp_canonical|O09167 60S ribosomal protein L21 [OS=Mus musculus]	ProteinCenter:sp_canonical|O09167 60S ribosomal protein L21 [OS=Mus musculus]	0.455	0.0311	0.141	FALSE	FALSE	FALSE	0	ProteinCenter:sp_canonical|O09167 60S ribosomal protein L21 [OS=Mus musculus]
ProteinCenter:sp_canonical|O09172 Glutamate--cysteine ligase regulatory subunit [OS=Mus musculus]	ProteinCenter:sp_canonical|O09172 Glutamate--cysteine ligase regulatory subunit [OS=Mus musculus]	-0.461	0.0743	0.235	FALSE	FALSE	FALSE	0	ProteinCenter:sp_canonical|O09172 Glutamate--cysteine ligase regulatory subunit [OS=Mus musculus]
ProteinCenter:sp_canonical|O09174 Alpha-methylacyl-CoA racemase [OS=Mus musculus]	ProteinCenter:sp_canonical|O09174 Alpha-methylacyl-CoA racemase [OS=Mus musculus]	-1.53	0.071	0.231	FALSE	FALSE	TRUE	8	ProteinCenter:sp_canonical|O09174 Alpha-methylacyl-CoA racemase [OS=Mus musculus]
ProteinCenter:sp_canonical|O35075 Vacuolar protein sorting-associated protein 26C [OS=Mus musculus]	ProteinCenter:sp_canonical|O35075 Vacuolar protein sorting-associated protein 26C [OS=Mus musculus]	1.65	0.024	0.119	FALSE	FALSE	TRUE	9	ProteinCenter:sp_canonical|O35075 Vacuolar protein sorting-associated protein 26C [OS=Mus musculus]
ProteinCenter:sp_canonical|O35099 Mitogen-activated protein kinase kinase kinase 5 [OS=Mus musculus]	ProteinCenter:sp_canonical|O35099 Mitogen-activated protein kinase kinase kinase 5 [OS=Mus musculus]	-0.2	0.694	0.839	FALSE	FALSE	TRUE	11	ProteinCenter:sp_canonical|O35099 Mitogen-activated protein kinase kinase kinase 5 [OS=Mus musculus]
ProteinCenter:sp_canonical|O35114 Lysosome membrane protein 2 [OS=Mus musculus]	ProteinCenter:sp_canonical|O35114 Lysosome membrane protein 2 [OS=Mus musculus]	0.523	0.445	0.655	FALSE	FALSE	TRUE	2	ProteinCenter:sp_canonical|O35114 Lysosome membrane protein 2 [OS=Mus musculus]
ProteinCenter:sp_canonical|O35127 Protein C10 [OS=Mus musculus]	ProteinCenter:sp_canonical|O35127 Protein C10 [OS=Mus musculus]	0.0871	0.842	0.923	FALSE	FALSE	TRUE	11	ProteinCenter:sp_canonical|O35127 Protein C10 [OS=Mus musculus]
ProteinCenter:sp_canonical|O35129 Prohibitin-2 [OS=Mus musculus]	ProteinCenter:sp_canonical|O35129 Prohibitin-2 [OS=Mus musculus]	-1.51	0.0156	0.0918	FALSE	FALSE	TRUE	3	ProteinCenter:sp_canonical|O35129 Prohibitin-2 [OS=Mus musculus]
ProteinCenter:sp_canonical|O35166 Golgi SNAP receptor complex member 2 [OS=Mus musculus]	ProteinCenter:sp_canonical|O35166 Golgi SNAP receptor complex member 2 [OS=Mus musculus]	0.403	0.221	0.45	FALSE	FALSE	TRUE	1	ProteinCenter:sp_canonical|O35166 Golgi SNAP receptor complex member 2 [OS=Mus musculus]
ProteinCenter:sp_canonical|O35226 26S proteasome non-ATPase regulatory subunit 4 [OS=Mus musculus]	ProteinCenter:sp_canonical|O35226 26S proteasome non-ATPase regulatory subunit 4 [OS=Mus musculus]	0.785	0.297	0.527	FALSE	FALSE	TRUE	1	ProteinCenter:sp_canonical|O35226 26S proteasome non-ATPase regulatory subunit 4 [OS=Mus musculus]
ProteinCenter:sp_canonical|O35250 Exocyst complex component 7 [OS=Mus musculus]	ProteinCenter:sp_canonical|O35250 Exocyst complex component 7 [OS=Mus musculus]	1.25	0.00713	0.0537	FALSE	FALSE	TRUE	3	ProteinCenter:sp_canonical|O35250 Exocyst complex component 7 [OS=Mus musculus]
ProteinCenter:sp_canonical|O35286 ATP-dependent RNA helicase DHX15 [OS=Mus musculus]	ProteinCenter:sp_canonical|O35286 ATP-dependent RNA helicase DHX15 [OS=Mus musculus]	0.126	0.926	0.963	FALSE	FALSE	TRUE	5	ProteinCenter:sp_canonical|O35286 ATP-dependent RNA helicase DHX15 [OS=Mus musculus]
ProteinCenter:sp_canonical|O35295 Transcriptional activator protein Pur-beta [OS=Mus musculus]	ProteinCenter:sp_canonical|O35295 Transcriptional activator protein Pur-beta [OS=Mus musculus]	0.726	0.374	0.6	FALSE	FALSE	TRUE	3	ProteinCenter:sp_canonical|O35295 Transcriptional activator protein Pur-beta [OS=Mus musculus]
ProteinCenter:sp_canonical|O35344 Importin subunit alpha-4 [OS=Mus musculus]	ProteinCenter:sp_canonical|O35344 Importin subunit alpha-4 [OS=Mus musculus]	0.219	0.299	0.528	FALSE	FALSE	TRUE	1	ProteinCenter:sp_canonical|O35344 Importin subunit alpha-4 [OS=Mus musculus]
ProteinCenter:sp_canonical|O35381 Acidic leucine-rich nuclear phosphoprotein 32 family member A [OS=Mus musculus]	ProteinCenter:sp_canonical|O35381 Acidic leucine-rich nuclear phosphoprotein 32 family member A [OS=Mus musculus]	0.0292	0.984	0.993	FALSE	FALSE	TRUE	1	ProteinCenter:sp_canonical|O35381 Acidic leucine-rich nuclear phosphoprotein 32 family member A [OS=Mus musculus]
ProteinCenter:sp_canonical|O35382 Exocyst complex component 4 [OS=Mus musculus]	ProteinCenter:sp_canonical|O35382 Exocyst complex component 4 [OS=Mus musculus]	0.717	0.0175	0.0971	FALSE	FALSE	FALSE	0	ProteinCenter:sp_canonical|O35382 Exocyst complex component 4 [OS=Mus musculus]
ProteinCenter:sp_canonical|O35409 Glutamate carboxypeptidase 2 [OS=Mus musculus]	ProteinCenter:sp_canonical|O35409 Glutamate carboxypeptidase 2 [OS=Mus musculus]	-0.586	0.428	0.642	FALSE	FALSE	TRUE	9	ProteinCenter:sp_canonical|O35409 Glutamate carboxypeptidase 2 [OS=Mus musculus]
ProteinCenter:sp_canonical|O35465 Peptidyl-prolyl cis-trans isomerase FKBP8 [OS=Mus musculus]	ProteinCenter:sp_canonical|O35465 Peptidyl-prolyl cis-trans isomerase FKBP8 [OS=Mus musculus]	-0.124	0.552	0.74	FALSE	FALSE	TRUE	1	ProteinCenter:sp_canonical|O35465 Peptidyl-prolyl cis-trans isomerase FKBP8 [OS=Mus musculus]
ProteinCenter:sp_canonical|O35469 3 beta-hydroxysteroid dehydrogenase/Delta 5-->4-isomerase type 6 [OS=Mus musculus]	ProteinCenter:sp_canonical|O35469 3 beta-hydroxysteroid dehydrogenase/Delta 5-->4-isomerase type 6 [OS=Mus musculus]	-0.596	0.00699	0.0532	FALSE	FALSE	FALSE	0	ProteinCenter:sp_canonical|O35469 3 beta-hydroxysteroid dehydrogenase/Delta 5-->4-isomerase type 6 [OS=Mus musculus]
ProteinCenter:sp_canonical|O35488 Very long-chain acyl-CoA synthetase [OS=Mus musculus]	ProteinCenter:sp_canonical|O35488 Very long-chain acyl-CoA synthetase [OS=Mus musculus]	0.0215	0.867	0.936	FALSE	FALSE	FALSE	0	ProteinCenter:sp_canonical|O35488 Very long-chain acyl-CoA synthetase [OS=Mus musculus]
ProteinCenter:sp_canonical|O35551 Rab GTPase-binding effector protein 1 [OS=Mus musculus]	ProteinCenter:sp_canonical|O35551 Rab GTPase-binding effector protein 1 [OS=Mus musculus]	1.38	0.0468	0.183	FALSE	FALSE	TRUE	2	ProteinCenter:sp_canonical|O35551 Rab GTPase-binding effector protein 1 [OS=Mus musculus]
ProteinCenter:sp_canonical|O35593 26S proteasome non-ATPase regulatory subunit 14 [OS=Mus musculus]	ProteinCenter:sp_canonical|O35593 26S proteasome non-ATPase regulatory subunit 14 [OS=Mus musculus]	-0.38	0.219	0.448	FALSE	FALSE	FALSE	0	ProteinCenter:sp_canonical|O35593 26S proteasome non-ATPase regulatory subunit 14 [OS=Mus musculus]
ProteinCenter:sp_canonical|O35598 Disintegrin and metalloproteinase domain-containing protein 10 [OS=Mus musculus]	ProteinCenter:sp_canonical|O35598 Disintegrin and metalloproteinase domain-containing protein 10 [OS=Mus musculus]	1.03	0.06	0.211	FALSE	FALSE	TRUE	8	ProteinCenter:sp_canonical|O35598 Disintegrin and metalloproteinase domain-containing protein 10 [OS=Mus musculus]
ProteinCenter:sp_canonical|O35609 Secretory carrier-associated membrane protein 3 [OS=Mus musculus]	ProteinCenter:sp_canonical|O35609 Secretory carrier-associated membrane protein 3 [OS=Mus musculus]	1.24	0.0306	0.14	FALSE	FALSE	TRUE	1	ProteinCenter:sp_canonical|O35609 Secretory carrier-associated membrane protein 3 [OS=Mus musculus]
ProteinCenter:sp_canonical|O35623 BET1 homolog [OS=Mus musculus]	ProteinCenter:sp_canonical|O35623 BET1 homolog [OS=Mus musculus]	0.123	0.898	0.951	FALSE	FALSE	TRUE	8	ProteinCenter:sp_canonical|O35623 BET1 homolog [OS=Mus musculus]
ProteinCenter:sp_canonical|O35643 AP-1 complex subunit beta-1 [OS=Mus musculus]	ProteinCenter:sp_canonical|O35643 AP-1 complex subunit beta-1 [OS=Mus musculus]	1.73	0.169	0.381	FALSE	FALSE	TRUE	4	ProteinCenter:sp_canonical|O35643 AP-1 complex subunit beta-1 [OS=Mus musculus]
ProteinCenter:sp_canonical|O35678 Monoglyceride lipase [OS=Mus musculus]	ProteinCenter:sp_canonical|O35678 Monoglyceride lipase [OS=Mus musculus]	-0.204	0.766	0.882	FALSE	FALSE	TRUE	10	ProteinCenter:sp_canonical|O35678 Monoglyceride lipase [OS=Mus musculus]
ProteinCenter:sp_canonical|O35682 Myeloid-associated differentiation marker [OS=Mus musculus]	ProteinCenter:sp_canonical|O35682 Myeloid-associated differentiation marker [OS=Mus musculus]	0.00611	0.977	0.986	FALSE	FALSE	FALSE	0	ProteinCenter:sp_canonical|O35682 Myeloid-associated differentiation marker [OS=Mus musculus]
ProteinCenter:sp_canonical|O35737 Heterogeneous nuclear ribonucleoprotein H [OS=Mus musculus]	ProteinCenter:sp_canonical|O35737 Heterogeneous nuclear ribonucleoprotein H [OS=Mus musculus]	-0.759	0.152	0.358	FALSE	FALSE	TRUE	11	ProteinCenter:sp_canonical|O35737 Heterogeneous nuclear ribonucleoprotein H [OS=Mus musculus]
ProteinCenter:sp_canonical|O35864 COP9 signalosome complex subunit 5 [OS=Mus musculus]	ProteinCenter:sp_canonical|O35864 COP9 signalosome complex subunit 5 [OS=Mus musculus]	0.238	0.522	0.719	FALSE	FALSE	FALSE	0	ProteinCenter:sp_canonical|O35864 COP9 signalosome complex subunit 5 [OS=Mus musculus]
\ProteinCenter:sp_canonical|O35945 Aldehyde dehydrogenase	cytosolic 1 [OS=Mus musculus]\""	\ProteinCenter:sp_canonical|O35945 Aldehyde dehydrogenase	cytosolic 1 [OS=Mus musculus]\""	0.324	0.678	0.826	FALSE	FALSE	TRUE	9	\ProteinCenter:sp_canonical|O35945 Aldehyde dehydrogenase	cytosolic 1 [OS=Mus musculus]\""
ProteinCenter:sp_canonical|O35955 Proteasome subunit beta type-10 [OS=Mus musculus]	ProteinCenter:sp_canonical|O35955 Proteasome subunit beta type-10 [OS=Mus musculus]	0.795	0.0052	0.0435	FALSE	FALSE	TRUE	6	ProteinCenter:sp_canonical|O35955 Proteasome subunit beta type-10 [OS=Mus musculus]
ProteinCenter:sp_canonical|O54734 Dolichyl-diphosphooligosaccharide--protein glycosyltransferase 48 kDa subunit [OS=Mus musculus]	ProteinCenter:sp_canonical|O54734 Dolichyl-diphosphooligosaccharide--protein glycosyltransferase 48 kDa subunit [OS=Mus musculus]	0.179	0.497	0.696	FALSE	FALSE	FALSE	0	ProteinCenter:sp_canonical|O54734 Dolichyl-diphosphooligosaccharide--protein glycosyltransferase 48 kDa subunit [OS=Mus musculus]
ProteinCenter:sp_canonical|O54749 Cytochrome P450 2J5 [OS=Mus musculus]	ProteinCenter:sp_canonical|O54749 Cytochrome P450 2J5 [OS=Mus musculus]	0.103	0.743	0.874	FALSE	FALSE	FALSE	0	ProteinCenter:sp_canonical|O54749 Cytochrome P450 2J5 [OS=Mus musculus]
ProteinCenter:sp_canonical|O54774 AP-3 complex subunit delta-1 [OS=Mus musculus]	ProteinCenter:sp_canonical|O54774 AP-3 complex subunit delta-1 [OS=Mus musculus]	0.6	0.393	0.621	FALSE	FALSE	TRUE	1	ProteinCenter:sp_canonical|O54774 AP-3 complex subunit delta-1 [OS=Mus musculus]
ProteinCenter:sp_canonical|O54909 Retinol dehydrogenase 16 [OS=Mus musculus]	ProteinCenter:sp_canonical|O54909 Retinol dehydrogenase 16 [OS=Mus musculus]	0.444	0.0719	0.232	FALSE	FALSE	FALSE	0	ProteinCenter:sp_canonical|O54909 Retinol dehydrogenase 16 [OS=Mus musculus]
ProteinCenter:sp_canonical|O54984 ATPase GET3 [OS=Mus musculus]	ProteinCenter:sp_canonical|O54984 ATPase GET3 [OS=Mus musculus]	0.975	0.172	0.384	FALSE	FALSE	TRUE	1	ProteinCenter:sp_canonical|O54984 ATPase GET3 [OS=Mus musculus]
ProteinCenter:sp_canonical|O54988 STE20-like serine/threonine-protein kinase [OS=Mus musculus]	ProteinCenter:sp_canonical|O54988 STE20-like serine/threonine-protein kinase [OS=Mus musculus]	1.38	0.0338	0.151	FALSE	FALSE	TRUE	1	ProteinCenter:sp_canonical|O54988 STE20-like serine/threonine-protein kinase [OS=Mus musculus]
ProteinCenter:sp_canonical|O55013 Trafficking protein particle complex subunit 3 [OS=Mus musculus]	ProteinCenter:sp_canonical|O55013 Trafficking protein particle complex subunit 3 [OS=Mus musculus]	0.335	0.103	0.286	FALSE	FALSE	FALSE	0	ProteinCenter:sp_canonical|O55013 Trafficking protein particle complex subunit 3 [OS=Mus musculus]
ProteinCenter:sp_canonical|O55022 Membrane-associated progesterone receptor component 1 [OS=Mus musculus]	ProteinCenter:sp_canonical|O55022 Membrane-associated progesterone receptor component 1 [OS=Mus musculus]	0.302	0.128	0.321	FALSE	FALSE	FALSE	0	ProteinCenter:sp_canonical|O55022 Membrane-associated progesterone receptor component 1 [OS=Mus musculus]
ProteinCenter:sp_canonical|O55029 Coatomer subunit beta' [OS=Mus musculus]	ProteinCenter:sp_canonical|O55029 Coatomer subunit beta' [OS=Mus musculus]	0.463	0.0159	0.0919	FALSE	FALSE	FALSE	0	ProteinCenter:sp_canonical|O55029 Coatomer subunit beta' [OS=Mus musculus]
ProteinCenter:sp_canonical|O55060 Thiopurine S-methyltransferase [OS=Mus musculus]	ProteinCenter:sp_canonical|O55060 Thiopurine S-methyltransferase [OS=Mus musculus]	-0.735	0.128	0.322	FALSE	FALSE	TRUE	10	ProteinCenter:sp_canonical|O55060 Thiopurine S-methyltransferase [OS=Mus musculus]
ProteinCenter:sp_canonical|O55091 Protein IMPACT [OS=Mus musculus]	ProteinCenter:sp_canonical|O55091 Protein IMPACT [OS=Mus musculus]	-1.03	0.0411	0.172	FALSE	FALSE	TRUE	9	ProteinCenter:sp_canonical|O55091 Protein IMPACT [OS=Mus musculus]
ProteinCenter:sp_canonical|O55100 Synaptogyrin-1 [OS=Mus musculus]	ProteinCenter:sp_canonical|O55100 Synaptogyrin-1 [OS=Mus musculus]	0.484	0.408	0.632	FALSE	FALSE	TRUE	8	ProteinCenter:sp_canonical|O55100 Synaptogyrin-1 [OS=Mus musculus]
ProteinCenter:sp_canonical|O55101 Synaptogyrin-2 [OS=Mus musculus]	ProteinCenter:sp_canonical|O55101 Synaptogyrin-2 [OS=Mus musculus]	1.09	0.0863	0.254	FALSE	FALSE	TRUE	7	ProteinCenter:sp_canonical|O55101 Synaptogyrin-2 [OS=Mus musculus]
ProteinCenter:sp_canonical|O55131 Septin-7 [OS=Mus musculus]	ProteinCenter:sp_canonical|O55131 Septin-7 [OS=Mus musculus]	1.22	0.137	0.332	FALSE	FALSE	TRUE	1	ProteinCenter:sp_canonical|O55131 Septin-7 [OS=Mus musculus]
ProteinCenter:sp_canonical|O55135 Eukaryotic translation initiation factor 6 [OS=Mus musculus]	ProteinCenter:sp_canonical|O55135 Eukaryotic translation initiation factor 6 [OS=Mus musculus]	0.122	0.833	0.917	FALSE	FALSE	TRUE	5	ProteinCenter:sp_canonical|O55135 Eukaryotic translation initiation factor 6 [OS=Mus musculus]
ProteinCenter:sp_canonical|O55137 Acyl-coenzyme A thioesterase 1 [OS=Mus musculus]	ProteinCenter:sp_canonical|O55137 Acyl-coenzyme A thioesterase 1 [OS=Mus musculus]	-0.419	0.67	0.822	FALSE	FALSE	TRUE	4	ProteinCenter:sp_canonical|O55137 Acyl-coenzyme A thioesterase 1 [OS=Mus musculus]
ProteinCenter:sp_canonical|O55142 60S ribosomal protein L35a [OS=Mus musculus]	ProteinCenter:sp_canonical|O55142 60S ribosomal protein L35a [OS=Mus musculus]	0.0946	0.579	0.756	FALSE	FALSE	FALSE	0	ProteinCenter:sp_canonical|O55142 60S ribosomal protein L35a [OS=Mus musculus]
ProteinCenter:sp_canonical|O55143 Sarcoplasmic/endoplasmic reticulum calcium ATPase 2 [OS=Mus musculus]	ProteinCenter:sp_canonical|O55143 Sarcoplasmic/endoplasmic reticulum calcium ATPase 2 [OS=Mus musculus]	-0.1	0.607	0.772	FALSE	FALSE	FALSE	0	ProteinCenter:sp_canonical|O55143 Sarcoplasmic/endoplasmic reticulum calcium ATPase 2 [OS=Mus musculus]
ProteinCenter:sp_canonical|O55222 Integrin-linked protein kinase [OS=Mus musculus]	ProteinCenter:sp_canonical|O55222 Integrin-linked protein kinase [OS=Mus musculus]	0.424	0.241	0.472	FALSE	FALSE	FALSE	0	ProteinCenter:sp_canonical|O55222 Integrin-linked protein kinase [OS=Mus musculus]
ProteinCenter:sp_canonical|O55234 Proteasome subunit beta type-5 [OS=Mus musculus]	ProteinCenter:sp_canonical|O55234 Proteasome subunit beta type-5 [OS=Mus musculus]	0.0755	0.94	0.97	FALSE	FALSE	TRUE	2	ProteinCenter:sp_canonical|O55234 Proteasome subunit beta type-5 [OS=Mus musculus]
ProteinCenter:sp_canonical|O70172 Phosphatidylinositol 5-phosphate 4-kinase type-2 alpha [OS=Mus musculus]	ProteinCenter:sp_canonical|O70172 Phosphatidylinositol 5-phosphate 4-kinase type-2 alpha [OS=Mus musculus]	-0.0419	0.924	0.963	FALSE	FALSE	TRUE	9	ProteinCenter:sp_canonical|O70172 Phosphatidylinositol 5-phosphate 4-kinase type-2 alpha [OS=Mus musculus]
ProteinCenter:sp_canonical|O70194 Eukaryotic translation initiation factor 3 subunit D [OS=Mus musculus]	ProteinCenter:sp_canonical|O70194 Eukaryotic translation initiation factor 3 subunit D [OS=Mus musculus]	1.11	0.0731	0.234	FALSE	FALSE	TRUE	1	ProteinCenter:sp_canonical|O70194 Eukaryotic translation initiation factor 3 subunit D [OS=Mus musculus]
ProteinCenter:sp_canonical|O70251 Elongation factor 1-beta [OS=Mus musculus]	ProteinCenter:sp_canonical|O70251 Elongation factor 1-beta [OS=Mus musculus]	0.392	0.169	0.381	FALSE	FALSE	FALSE	0	ProteinCenter:sp_canonical|O70251 Elongation factor 1-beta [OS=Mus musculus]
ProteinCenter:sp_canonical|O70252 Heme oxygenase 2 [OS=Mus musculus]	ProteinCenter:sp_canonical|O70252 Heme oxygenase 2 [OS=Mus musculus]	0.606	0.194	0.414	FALSE	FALSE	TRUE	1	ProteinCenter:sp_canonical|O70252 Heme oxygenase 2 [OS=Mus musculus]
ProteinCenter:sp_canonical|O70309 Integrin beta-5 [OS=Mus musculus]	ProteinCenter:sp_canonical|O70309 Integrin beta-5 [OS=Mus musculus]	1.54	0.042	0.175	FALSE	FALSE	TRUE	8	ProteinCenter:sp_canonical|O70309 Integrin beta-5 [OS=Mus musculus]
ProteinCenter:sp_canonical|O70325 Phospholipid hydroperoxide glutathione peroxidase [OS=Mus musculus]	ProteinCenter:sp_canonical|O70325 Phospholipid hydroperoxide glutathione peroxidase [OS=Mus musculus]	-0.239	0.241	0.472	FALSE	FALSE	FALSE	0	ProteinCenter:sp_canonical|O70325 Phospholipid hydroperoxide glutathione peroxidase [OS=Mus musculus]
ProteinCenter:sp_canonical|O70404 Vesicle-associated membrane protein 8 [OS=Mus musculus]	ProteinCenter:sp_canonical|O70404 Vesicle-associated membrane protein 8 [OS=Mus musculus]	0.489	0.545	0.739	FALSE	FALSE	TRUE	2	ProteinCenter:sp_canonical|O70404 Vesicle-associated membrane protein 8 [OS=Mus musculus]
ProteinCenter:sp_canonical|O70433 Four and a half LIM domains protein 2 [OS=Mus musculus]	ProteinCenter:sp_canonical|O70433 Four and a half LIM domains protein 2 [OS=Mus musculus]	-0.39	0.428	0.642	FALSE	FALSE	TRUE	9	ProteinCenter:sp_canonical|O70433 Four and a half LIM domains protein 2 [OS=Mus musculus]
ProteinCenter:sp_canonical|O70435 Proteasome subunit alpha type-3 [OS=Mus musculus]	ProteinCenter:sp_canonical|O70435 Proteasome subunit alpha type-3 [OS=Mus musculus]	-0.0337	0.852	0.93	FALSE	FALSE	FALSE	0	ProteinCenter:sp_canonical|O70435 Proteasome subunit alpha type-3 [OS=Mus musculus]
ProteinCenter:sp_canonical|O70439 Syntaxin-7 [OS=Mus musculus]	ProteinCenter:sp_canonical|O70439 Syntaxin-7 [OS=Mus musculus]	0.379	0.0171	0.0963	FALSE	FALSE	FALSE	0	ProteinCenter:sp_canonical|O70439 Syntaxin-7 [OS=Mus musculus]
ProteinCenter:sp_canonical|O70475 UDP-glucose 6-dehydrogenase [OS=Mus musculus]	ProteinCenter:sp_canonical|O70475 UDP-glucose 6-dehydrogenase [OS=Mus musculus]	0.23	0.394	0.621	FALSE	FALSE	FALSE	0	ProteinCenter:sp_canonical|O70475 UDP-glucose 6-dehydrogenase [OS=Mus musculus]
ProteinCenter:sp_canonical|O70503 Very-long-chain 3-oxoacyl-CoA reductase [OS=Mus musculus]	ProteinCenter:sp_canonical|O70503 Very-long-chain 3-oxoacyl-CoA reductase [OS=Mus musculus]	0.793	0.0629	0.213	FALSE	FALSE	FALSE	0	ProteinCenter:sp_canonical|O70503 Very-long-chain 3-oxoacyl-CoA reductase [OS=Mus musculus]
ProteinCenter:sp_canonical|O70566 Protein diaphanous homolog 2 [OS=Mus musculus]	ProteinCenter:sp_canonical|O70566 Protein diaphanous homolog 2 [OS=Mus musculus]	2	0.0193	0.103	FALSE	FALSE	TRUE	4	ProteinCenter:sp_canonical|O70566 Protein diaphanous homolog 2 [OS=Mus musculus]
ProteinCenter:sp_canonical|O70570 Polymeric immunoglobulin receptor [OS=Mus musculus]	ProteinCenter:sp_canonical|O70570 Polymeric immunoglobulin receptor [OS=Mus musculus]	1.26	0.0723	0.232	FALSE	FALSE	TRUE	10	ProteinCenter:sp_canonical|O70570 Polymeric immunoglobulin receptor [OS=Mus musculus]
ProteinCenter:sp_canonical|O70572 Sphingomyelin phosphodiesterase 2 [OS=Mus musculus]	ProteinCenter:sp_canonical|O70572 Sphingomyelin phosphodiesterase 2 [OS=Mus musculus]	-0.428	0.422	0.64	FALSE	FALSE	TRUE	6	ProteinCenter:sp_canonical|O70572 Sphingomyelin phosphodiesterase 2 [OS=Mus musculus]
ProteinCenter:sp_canonical|O88338 Cadherin-16 [OS=Mus musculus]	ProteinCenter:sp_canonical|O88338 Cadherin-16 [OS=Mus musculus]	0.511	0.589	0.762	FALSE	FALSE	TRUE	1	ProteinCenter:sp_canonical|O88338 Cadherin-16 [OS=Mus musculus]
ProteinCenter:sp_canonical|O88343 Electrogenic sodium bicarbonate cotransporter 1 [OS=Mus musculus]	ProteinCenter:sp_canonical|O88343 Electrogenic sodium bicarbonate cotransporter 1 [OS=Mus musculus]	-1.71	0.0551	0.2	FALSE	FALSE	FALSE	0	ProteinCenter:sp_canonical|O88343 Electrogenic sodium bicarbonate cotransporter 1 [OS=Mus musculus]
ProteinCenter:sp_canonical|O88428 Bifunctional 3'-phosphoadenosine 5'-phosphosulfate synthase 2 [OS=Mus musculus]	ProteinCenter:sp_canonical|O88428 Bifunctional 3'-phosphoadenosine 5'-phosphosulfate synthase 2 [OS=Mus musculus]	-0.244	0.409	0.632	FALSE	FALSE	FALSE	0	ProteinCenter:sp_canonical|O88428 Bifunctional 3'-phosphoadenosine 5'-phosphosulfate synthase 2 [OS=Mus musculus]
ProteinCenter:sp_canonical|O88448 Kinesin light chain 2 [OS=Mus musculus]	ProteinCenter:sp_canonical|O88448 Kinesin light chain 2 [OS=Mus musculus]	0.682	0.117	0.306	FALSE	FALSE	TRUE	1	ProteinCenter:sp_canonical|O88448 Kinesin light chain 2 [OS=Mus musculus]
ProteinCenter:sp_canonical|O88456 Calpain small subunit 1 [OS=Mus musculus]	ProteinCenter:sp_canonical|O88456 Calpain small subunit 1 [OS=Mus musculus]	1.29	0.0581	0.206	FALSE	FALSE	TRUE	1	ProteinCenter:sp_canonical|O88456 Calpain small subunit 1 [OS=Mus musculus]
ProteinCenter:sp_canonical|O88487 Cytoplasmic dynein 1 intermediate chain 2 [OS=Mus musculus]	ProteinCenter:sp_canonical|O88487 Cytoplasmic dynein 1 intermediate chain 2 [OS=Mus musculus]	0.536	0.00506	0.0427	FALSE	FALSE	FALSE	0	ProteinCenter:sp_canonical|O88487 Cytoplasmic dynein 1 intermediate chain 2 [OS=Mus musculus]
ProteinCenter:sp_canonical|O88543 COP9 signalosome complex subunit 3 [OS=Mus musculus]	ProteinCenter:sp_canonical|O88543 COP9 signalosome complex subunit 3 [OS=Mus musculus]	-0.608	0.208	0.43	FALSE	FALSE	TRUE	1	ProteinCenter:sp_canonical|O88543 COP9 signalosome complex subunit 3 [OS=Mus musculus]
ProteinCenter:sp_canonical|O88544 COP9 signalosome complex subunit 4 [OS=Mus musculus]	ProteinCenter:sp_canonical|O88544 COP9 signalosome complex subunit 4 [OS=Mus musculus]	0.572	0.376	0.602	FALSE	FALSE	TRUE	1	ProteinCenter:sp_canonical|O88544 COP9 signalosome complex subunit 4 [OS=Mus musculus]
ProteinCenter:sp_canonical|O88545 COP9 signalosome complex subunit 6 [OS=Mus musculus]	ProteinCenter:sp_canonical|O88545 COP9 signalosome complex subunit 6 [OS=Mus musculus]	-0.465	0.0737	0.234	FALSE	FALSE	FALSE	0	ProteinCenter:sp_canonical|O88545 COP9 signalosome complex subunit 6 [OS=Mus musculus]
ProteinCenter:sp_canonical|O88576 Sodium-dependent neutral amino acid transporter B(0)AT3 [OS=Mus musculus]	ProteinCenter:sp_canonical|O88576 Sodium-dependent neutral amino acid transporter B(0)AT3 [OS=Mus musculus]	0.259	0.765	0.882	FALSE	FALSE	TRUE	4	ProteinCenter:sp_canonical|O88576 Sodium-dependent neutral amino acid transporter B(0)AT3 [OS=Mus musculus]
ProteinCenter:sp_canonical|O88587 Catechol O-methyltransferase [OS=Mus musculus]	ProteinCenter:sp_canonical|O88587 Catechol O-methyltransferase [OS=Mus musculus]	-0.281	0.121	0.314	FALSE	FALSE	FALSE	0	ProteinCenter:sp_canonical|O88587 Catechol O-methyltransferase [OS=Mus musculus]
ProteinCenter:sp_canonical|O88653 Ragulator complex protein LAMTOR3 [OS=Mus musculus]	ProteinCenter:sp_canonical|O88653 Ragulator complex protein LAMTOR3 [OS=Mus musculus]	0.198	0.176	0.389	FALSE	FALSE	FALSE	0	ProteinCenter:sp_canonical|O88653 Ragulator complex protein LAMTOR3 [OS=Mus musculus]
ProteinCenter:sp_canonical|O88685 26S proteasome regulatory subunit 6A [OS=Mus musculus]	ProteinCenter:sp_canonical|O88685 26S proteasome regulatory subunit 6A [OS=Mus musculus]	0.437	0.101	0.282	FALSE	FALSE	FALSE	0	ProteinCenter:sp_canonical|O88685 26S proteasome regulatory subunit 6A [OS=Mus musculus]
ProteinCenter:sp_canonical|O88738 Baculoviral IAP repeat-containing protein 6 [OS=Mus musculus]	ProteinCenter:sp_canonical|O88738 Baculoviral IAP repeat-containing protein 6 [OS=Mus musculus]	-0.216	0.551	0.74	FALSE	FALSE	TRUE	11	ProteinCenter:sp_canonical|O88738 Baculoviral IAP repeat-containing protein 6 [OS=Mus musculus]
ProteinCenter:sp_canonical|O88833 Cytochrome P450 4A10 [OS=Mus musculus]	ProteinCenter:sp_canonical|O88833 Cytochrome P450 4A10 [OS=Mus musculus]	1.42	0.228	0.459	FALSE	FALSE	TRUE	2	ProteinCenter:sp_canonical|O88833 Cytochrome P450 4A10 [OS=Mus musculus]
ProteinCenter:sp_canonical|O88848 ADP-ribosylation factor-like protein 6 [OS=Mus musculus]	ProteinCenter:sp_canonical|O88848 ADP-ribosylation factor-like protein 6 [OS=Mus musculus]	-0.384	0.481	0.686	FALSE	FALSE	TRUE	11	ProteinCenter:sp_canonical|O88848 ADP-ribosylation factor-like protein 6 [OS=Mus musculus]
ProteinCenter:sp_canonical|O88952 Protein lin-7 homolog C [OS=Mus musculus]	ProteinCenter:sp_canonical|O88952 Protein lin-7 homolog C [OS=Mus musculus]	0.85	0.0902	0.261	FALSE	FALSE	TRUE	1	ProteinCenter:sp_canonical|O88952 Protein lin-7 homolog C [OS=Mus musculus]
ProteinCenter:sp_canonical|O88958 Glucosamine-6-phosphate isomerase 1 [OS=Mus musculus]	ProteinCenter:sp_canonical|O88958 Glucosamine-6-phosphate isomerase 1 [OS=Mus musculus]	-0.449	0.479	0.684	FALSE	FALSE	TRUE	9	ProteinCenter:sp_canonical|O88958 Glucosamine-6-phosphate isomerase 1 [OS=Mus musculus]
ProteinCenter:sp_canonical|O89017 Legumain [OS=Mus musculus]	ProteinCenter:sp_canonical|O89017 Legumain [OS=Mus musculus]	-0.212	0.748	0.874	FALSE	FALSE	TRUE	11	ProteinCenter:sp_canonical|O89017 Legumain [OS=Mus musculus]
ProteinCenter:sp_canonical|O89023 Tripeptidyl-peptidase 1 [OS=Mus musculus]	ProteinCenter:sp_canonical|O89023 Tripeptidyl-peptidase 1 [OS=Mus musculus]	-0.135	0.412	0.635	FALSE	FALSE	FALSE	0	ProteinCenter:sp_canonical|O89023 Tripeptidyl-peptidase 1 [OS=Mus musculus]
ProteinCenter:sp_canonical|O89050 Muskelin [OS=Mus musculus]	ProteinCenter:sp_canonical|O89050 Muskelin [OS=Mus musculus]	-0.379	0.63	0.787	FALSE	FALSE	TRUE	11	ProteinCenter:sp_canonical|O89050 Muskelin [OS=Mus musculus]
ProteinCenter:sp_canonical|O89079 Coatomer subunit epsilon [OS=Mus musculus]	ProteinCenter:sp_canonical|O89079 Coatomer subunit epsilon [OS=Mus musculus]	0.337	0.136	0.331	FALSE	FALSE	FALSE	0	ProteinCenter:sp_canonical|O89079 Coatomer subunit epsilon [OS=Mus musculus]
ProteinCenter:sp_canonical|P00329 Alcohol dehydrogenase 1 [OS=Mus musculus]	ProteinCenter:sp_canonical|P00329 Alcohol dehydrogenase 1 [OS=Mus musculus]	-0.422	0.0589	0.207	FALSE	FALSE	FALSE	0	ProteinCenter:sp_canonical|P00329 Alcohol dehydrogenase 1 [OS=Mus musculus]
ProteinCenter:sp_canonical|P00405 Cytochrome c oxidase subunit 2 [OS=Mus musculus]	ProteinCenter:sp_canonical|P00405 Cytochrome c oxidase subunit 2 [OS=Mus musculus]	-0.682	0.455	0.662	FALSE	FALSE	TRUE	7	ProteinCenter:sp_canonical|P00405 Cytochrome c oxidase subunit 2 [OS=Mus musculus]
ProteinCenter:sp_canonical|P00920 Carbonic anhydrase 2 [OS=Mus musculus]	ProteinCenter:sp_canonical|P00920 Carbonic anhydrase 2 [OS=Mus musculus]	-0.681	0.13	0.323	FALSE	FALSE	FALSE	0	ProteinCenter:sp_canonical|P00920 Carbonic anhydrase 2 [OS=Mus musculus]
ProteinCenter:sp_canonical|P01027 Complement C3 [OS=Mus musculus]	ProteinCenter:sp_canonical|P01027 Complement C3 [OS=Mus musculus]	0.793	0.0436	0.178	FALSE	FALSE	FALSE	0	ProteinCenter:sp_canonical|P01027 Complement C3 [OS=Mus musculus]
ProteinCenter:sp_canonical|P01132 Pro-epidermal growth factor [OS=Mus musculus]	ProteinCenter:sp_canonical|P01132 Pro-epidermal growth factor [OS=Mus musculus]	0.227	0.803	0.902	FALSE	FALSE	TRUE	6	ProteinCenter:sp_canonical|P01132 Pro-epidermal growth factor [OS=Mus musculus]
ProteinCenter:sp_canonical|P01592 Immunoglobulin J chain [OS=Mus musculus]	ProteinCenter:sp_canonical|P01592 Immunoglobulin J chain [OS=Mus musculus]	-0.065	0.9	0.951	FALSE	FALSE	TRUE	9	ProteinCenter:sp_canonical|P01592 Immunoglobulin J chain [OS=Mus musculus]
ProteinCenter:sp_canonical|P01837 Immunoglobulin kappa constant [OS=Mus musculus]	ProteinCenter:sp_canonical|P01837 Immunoglobulin kappa constant [OS=Mus musculus]	0.542	0.0835	0.249	FALSE	FALSE	FALSE	0	ProteinCenter:sp_canonical|P01837 Immunoglobulin kappa constant [OS=Mus musculus]
ProteinCenter:sp_canonical|P01867 Immunoglobulin heavy constant gamma 2B [OS=Mus musculus]	ProteinCenter:sp_canonical|P01867 Immunoglobulin heavy constant gamma 2B [OS=Mus musculus]	-0.436	0.361	0.592	FALSE	FALSE	TRUE	7	ProteinCenter:sp_canonical|P01867 Immunoglobulin heavy constant gamma 2B [OS=Mus musculus]
ProteinCenter:sp_canonical|P01872 Immunoglobulin heavy constant mu [OS=Mus musculus]	ProteinCenter:sp_canonical|P01872 Immunoglobulin heavy constant mu [OS=Mus musculus]	-0.0586	0.767	0.883	FALSE	FALSE	FALSE	0	ProteinCenter:sp_canonical|P01872 Immunoglobulin heavy constant mu [OS=Mus musculus]
ProteinCenter:sp_canonical|P01887 Beta-2-microglobulin [OS=Mus musculus]	ProteinCenter:sp_canonical|P01887 Beta-2-microglobulin [OS=Mus musculus]	0.00635	0.964	0.982	FALSE	FALSE	FALSE	0	ProteinCenter:sp_canonical|P01887 Beta-2-microglobulin [OS=Mus musculus]
\ProteinCenter:sp_canonical|P01921 H-2 class II histocompatibility antigen	A-D beta chain [OS=Mus musculus]\""	\ProteinCenter:sp_canonical|P01921 H-2 class II histocompatibility antigen	A-D beta chain [OS=Mus musculus]\""	2.13	0.0109	0.0721	FALSE	FALSE	TRUE	2	\ProteinCenter:sp_canonical|P01921 H-2 class II histocompatibility antigen	A-D beta chain [OS=Mus musculus]\""
ProteinCenter:sp_canonical|P02469 Laminin subunit beta-1 [OS=Mus musculus]	ProteinCenter:sp_canonical|P02469 Laminin subunit beta-1 [OS=Mus musculus]	0.506	0.172	0.384	FALSE	FALSE	TRUE	11	ProteinCenter:sp_canonical|P02469 Laminin subunit beta-1 [OS=Mus musculus]
ProteinCenter:sp_canonical|P02798 Metallothionein-2 [OS=Mus musculus]	ProteinCenter:sp_canonical|P02798 Metallothionein-2 [OS=Mus musculus]	0.327	0.543	0.739	FALSE	FALSE	TRUE	11	ProteinCenter:sp_canonical|P02798 Metallothionein-2 [OS=Mus musculus]
ProteinCenter:sp_canonical|P02802 Metallothionein-1 [OS=Mus musculus]	ProteinCenter:sp_canonical|P02802 Metallothionein-1 [OS=Mus musculus]	0.748	0.000141	0.00468	FALSE	FALSE	FALSE	0	ProteinCenter:sp_canonical|P02802 Metallothionein-1 [OS=Mus musculus]
\ProteinCenter:sp_canonical|P04117 Fatty acid-binding protein	adipocyte [OS=Mus musculus]\""	\ProteinCenter:sp_canonical|P04117 Fatty acid-binding protein	adipocyte [OS=Mus musculus]\""	-0.0454	0.94	0.97	FALSE	FALSE	TRUE	1	\ProteinCenter:sp_canonical|P04117 Fatty acid-binding protein	adipocyte [OS=Mus musculus]\""
ProteinCenter:sp_canonical|P04627 Serine/threonine-protein kinase A-Raf [OS=Mus musculus]	ProteinCenter:sp_canonical|P04627 Serine/threonine-protein kinase A-Raf [OS=Mus musculus]	0.503	0.388	0.616	FALSE	FALSE	TRUE	6	ProteinCenter:sp_canonical|P04627 Serine/threonine-protein kinase A-Raf [OS=Mus musculus]
ProteinCenter:sp_canonical|P04919 Band 3 anion transport protein [OS=Mus musculus]	ProteinCenter:sp_canonical|P04919 Band 3 anion transport protein [OS=Mus musculus]	0.52	0.561	0.744	FALSE	FALSE	TRUE	7	ProteinCenter:sp_canonical|P04919 Band 3 anion transport protein [OS=Mus musculus]
ProteinCenter:sp_canonical|P05064 Fructose-bisphosphate aldolase A [OS=Mus musculus]	ProteinCenter:sp_canonical|P05064 Fructose-bisphosphate aldolase A [OS=Mus musculus]	-0.339	0.0775	0.239	FALSE	FALSE	FALSE	0	ProteinCenter:sp_canonical|P05064 Fructose-bisphosphate aldolase A [OS=Mus musculus]
ProteinCenter:sp_canonical|P05132 cAMP-dependent protein kinase catalytic subunit alpha [OS=Mus musculus]	ProteinCenter:sp_canonical|P05132 cAMP-dependent protein kinase catalytic subunit alpha [OS=Mus musculus]	-0.878	0.251	0.482	FALSE	FALSE	TRUE	4	ProteinCenter:sp_canonical|P05132 cAMP-dependent protein kinase catalytic subunit alpha [OS=Mus musculus]
\ProteinCenter:sp_canonical|P05202 Aspartate aminotransferase	mitochondrial [OS=Mus musculus]\""	\ProteinCenter:sp_canonical|P05202 Aspartate aminotransferase	mitochondrial [OS=Mus musculus]\""	0.142	0.479	0.684	FALSE	FALSE	FALSE	0	\ProteinCenter:sp_canonical|P05202 Aspartate aminotransferase	mitochondrial [OS=Mus musculus]\""
ProteinCenter:sp_canonical|P06151 L-lactate dehydrogenase A chain [OS=Mus musculus]	ProteinCenter:sp_canonical|P06151 L-lactate dehydrogenase A chain [OS=Mus musculus]	-0.598	0.0127	0.0811	FALSE	FALSE	FALSE	0	ProteinCenter:sp_canonical|P06151 L-lactate dehydrogenase A chain [OS=Mus musculus]
ProteinCenter:sp_canonical|P06683 Complement component C9 [OS=Mus musculus]	ProteinCenter:sp_canonical|P06683 Complement component C9 [OS=Mus musculus]	-0.332	0.444	0.655	FALSE	FALSE	TRUE	9	ProteinCenter:sp_canonical|P06683 Complement component C9 [OS=Mus musculus]
ProteinCenter:sp_canonical|P06728 Apolipoprotein A-IV [OS=Mus musculus]	ProteinCenter:sp_canonical|P06728 Apolipoprotein A-IV [OS=Mus musculus]	1.3	0.048	0.185	FALSE	FALSE	TRUE	1	ProteinCenter:sp_canonical|P06728 Apolipoprotein A-IV [OS=Mus musculus]
ProteinCenter:sp_canonical|P06745 Glucose-6-phosphate isomerase [OS=Mus musculus]	ProteinCenter:sp_canonical|P06745 Glucose-6-phosphate isomerase [OS=Mus musculus]	-0.66	0.0422	0.176	FALSE	FALSE	FALSE	0	ProteinCenter:sp_canonical|P06745 Glucose-6-phosphate isomerase [OS=Mus musculus]
ProteinCenter:sp_canonical|P06801 NADP-dependent malic enzyme [OS=Mus musculus]	ProteinCenter:sp_canonical|P06801 NADP-dependent malic enzyme [OS=Mus musculus]	-0.961	0.000906	0.0143	FALSE	FALSE	FALSE	0	ProteinCenter:sp_canonical|P06801 NADP-dependent malic enzyme [OS=Mus musculus]
ProteinCenter:sp_canonical|P06869 Urokinase-type plasminogen activator [OS=Mus musculus]	ProteinCenter:sp_canonical|P06869 Urokinase-type plasminogen activator [OS=Mus musculus]	0.468	0.301	0.529	FALSE	FALSE	TRUE	10	ProteinCenter:sp_canonical|P06869 Urokinase-type plasminogen activator [OS=Mus musculus]
ProteinCenter:sp_canonical|P07309 Transthyretin [OS=Mus musculus]	ProteinCenter:sp_canonical|P07309 Transthyretin [OS=Mus musculus]	-0.0374	0.905	0.953	FALSE	FALSE	FALSE	0	ProteinCenter:sp_canonical|P07309 Transthyretin [OS=Mus musculus]
ProteinCenter:sp_canonical|P07356 Annexin A2 [OS=Mus musculus]	ProteinCenter:sp_canonical|P07356 Annexin A2 [OS=Mus musculus]	1.83	0.0742	0.235	FALSE	FALSE	FALSE	0	ProteinCenter:sp_canonical|P07356 Annexin A2 [OS=Mus musculus]
ProteinCenter:sp_canonical|P07724 Albumin [OS=Mus musculus]	ProteinCenter:sp_canonical|P07724 Albumin [OS=Mus musculus]	-0.642	0.0144	0.0876	FALSE	FALSE	FALSE	0	ProteinCenter:sp_canonical|P07724 Albumin [OS=Mus musculus]
ProteinCenter:sp_canonical|P07759 Serine protease inhibitor A3K [OS=Mus musculus]	ProteinCenter:sp_canonical|P07759 Serine protease inhibitor A3K [OS=Mus musculus]	-0.774	0.00138	0.019	FALSE	FALSE	FALSE	0	ProteinCenter:sp_canonical|P07759 Serine protease inhibitor A3K [OS=Mus musculus]
ProteinCenter:sp_canonical|P07901 Heat shock protein HSP 90-alpha [OS=Mus musculus]	ProteinCenter:sp_canonical|P07901 Heat shock protein HSP 90-alpha [OS=Mus musculus]	-0.284	0.163	0.373	FALSE	FALSE	FALSE	0	ProteinCenter:sp_canonical|P07901 Heat shock protein HSP 90-alpha [OS=Mus musculus]
ProteinCenter:sp_canonical|P08003 Protein disulfide-isomerase A4 [OS=Mus musculus]	ProteinCenter:sp_canonical|P08003 Protein disulfide-isomerase A4 [OS=Mus musculus]	1.39	0.0301	0.139	FALSE	FALSE	FALSE	0	ProteinCenter:sp_canonical|P08003 Protein disulfide-isomerase A4 [OS=Mus musculus]
ProteinCenter:sp_canonical|P08030 Adenine phosphoribosyltransferase [OS=Mus musculus]	ProteinCenter:sp_canonical|P08030 Adenine phosphoribosyltransferase [OS=Mus musculus]	0.289	0.0441	0.179	FALSE	FALSE	FALSE	0	ProteinCenter:sp_canonical|P08030 Adenine phosphoribosyltransferase [OS=Mus musculus]
ProteinCenter:sp_canonical|P08207 Protein S100-A10 [OS=Mus musculus]	ProteinCenter:sp_canonical|P08207 Protein S100-A10 [OS=Mus musculus]	0.361	0.251	0.482	FALSE	FALSE	FALSE	0	ProteinCenter:sp_canonical|P08207 Protein S100-A10 [OS=Mus musculus]
ProteinCenter:sp_canonical|P08226 Apolipoprotein E [OS=Mus musculus]	ProteinCenter:sp_canonical|P08226 Apolipoprotein E [OS=Mus musculus]	0.67	0.0159	0.0919	FALSE	FALSE	FALSE	0	ProteinCenter:sp_canonical|P08226 Apolipoprotein E [OS=Mus musculus]
\ProteinCenter:sp_canonical|P08249 Malate dehydrogenase	mitochondrial [OS=Mus musculus]\""	\ProteinCenter:sp_canonical|P08249 Malate dehydrogenase	mitochondrial [OS=Mus musculus]\""	-0.59	0.387	0.615	FALSE	FALSE	TRUE	10	\ProteinCenter:sp_canonical|P08249 Malate dehydrogenase	mitochondrial [OS=Mus musculus]\""
ProteinCenter:sp_canonical|P08556 GTPase NRas [OS=Mus musculus]	ProteinCenter:sp_canonical|P08556 GTPase NRas [OS=Mus musculus]	-0.795	0.221	0.45	FALSE	FALSE	TRUE	11	ProteinCenter:sp_canonical|P08556 GTPase NRas [OS=Mus musculus]
ProteinCenter:sp_canonical|P08607 C4b-binding protein [OS=Mus musculus]	ProteinCenter:sp_canonical|P08607 C4b-binding protein [OS=Mus musculus]	0.687	0.417	0.638	FALSE	FALSE	TRUE	7	ProteinCenter:sp_canonical|P08607 C4b-binding protein [OS=Mus musculus]
ProteinCenter:sp_canonical|P08752 Guanine nucleotide-binding protein G(i) subunit alpha-2 [OS=Mus musculus]	ProteinCenter:sp_canonical|P08752 Guanine nucleotide-binding protein G(i) subunit alpha-2 [OS=Mus musculus]	0.0451	0.869	0.936	FALSE	FALSE	FALSE	0	ProteinCenter:sp_canonical|P08752 Guanine nucleotide-binding protein G(i) subunit alpha-2 [OS=Mus musculus]
ProteinCenter:sp_canonical|P09055 Integrin beta-1 [OS=Mus musculus]	ProteinCenter:sp_canonical|P09055 Integrin beta-1 [OS=Mus musculus]	-0.301	0.242	0.473	FALSE	FALSE	FALSE	0	ProteinCenter:sp_canonical|P09055 Integrin beta-1 [OS=Mus musculus]
\ProteinCenter:sp_canonical|P09242 Alkaline phosphatase	tissue-nonspecific isozyme [OS=Mus musculus]\""	\ProteinCenter:sp_canonical|P09242 Alkaline phosphatase	tissue-nonspecific isozyme [OS=Mus musculus]\""	-0.0859	0.873	0.937	FALSE	FALSE	FALSE	0	\ProteinCenter:sp_canonical|P09242 Alkaline phosphatase	tissue-nonspecific isozyme [OS=Mus musculus]\""
ProteinCenter:sp_canonical|P09405 Nucleolin [OS=Mus musculus]	ProteinCenter:sp_canonical|P09405 Nucleolin [OS=Mus musculus]	0.0432	0.827	0.912	FALSE	FALSE	FALSE	0	ProteinCenter:sp_canonical|P09405 Nucleolin [OS=Mus musculus]
ProteinCenter:sp_canonical|P09411 Phosphoglycerate kinase 1 [OS=Mus musculus]	ProteinCenter:sp_canonical|P09411 Phosphoglycerate kinase 1 [OS=Mus musculus]	-0.906	0.000151	0.00469	FALSE	FALSE	FALSE	0	ProteinCenter:sp_canonical|P09411 Phosphoglycerate kinase 1 [OS=Mus musculus]
ProteinCenter:sp_canonical|P09470 Angiotensin-converting enzyme [OS=Mus musculus]	ProteinCenter:sp_canonical|P09470 Angiotensin-converting enzyme [OS=Mus musculus]	-0.396	0.616	0.778	FALSE	FALSE	TRUE	2	ProteinCenter:sp_canonical|P09470 Angiotensin-converting enzyme [OS=Mus musculus]
ProteinCenter:sp_canonical|P09528 Ferritin heavy chain [OS=Mus musculus]	ProteinCenter:sp_canonical|P09528 Ferritin heavy chain [OS=Mus musculus]	-0.506	0.0717	0.232	FALSE	FALSE	FALSE	0	ProteinCenter:sp_canonical|P09528 Ferritin heavy chain [OS=Mus musculus]
ProteinCenter:sp_canonical|P09813 Apolipoprotein A-II [OS=Mus musculus]	ProteinCenter:sp_canonical|P09813 Apolipoprotein A-II [OS=Mus musculus]	0.346	0.0285	0.135	FALSE	FALSE	FALSE	0	ProteinCenter:sp_canonical|P09813 Apolipoprotein A-II [OS=Mus musculus]
ProteinCenter:sp_canonical|P0DP26 Calmodulin-1 [OS=Mus musculus]	ProteinCenter:sp_canonical|P0DP26 Calmodulin-1 [OS=Mus musculus]	-0.0541	0.754	0.877	FALSE	FALSE	FALSE	0	ProteinCenter:sp_canonical|P0DP26 Calmodulin-1 [OS=Mus musculus]
ProteinCenter:sp_canonical|P10126 Elongation factor 1-alpha 1 [OS=Mus musculus]	ProteinCenter:sp_canonical|P10126 Elongation factor 1-alpha 1 [OS=Mus musculus]	0.113	0.455	0.662	FALSE	FALSE	FALSE	0	ProteinCenter:sp_canonical|P10126 Elongation factor 1-alpha 1 [OS=Mus musculus]
ProteinCenter:sp_canonical|P10518 Delta-aminolevulinic acid dehydratase [OS=Mus musculus]	ProteinCenter:sp_canonical|P10518 Delta-aminolevulinic acid dehydratase [OS=Mus musculus]	-0.68	0.255	0.485	FALSE	FALSE	TRUE	2	ProteinCenter:sp_canonical|P10518 Delta-aminolevulinic acid dehydratase [OS=Mus musculus]
ProteinCenter:sp_canonical|P10605 Cathepsin B [OS=Mus musculus]	ProteinCenter:sp_canonical|P10605 Cathepsin B [OS=Mus musculus]	0.204	0.487	0.689	FALSE	FALSE	FALSE	0	ProteinCenter:sp_canonical|P10605 Cathepsin B [OS=Mus musculus]
ProteinCenter:sp_canonical|P10630 Eukaryotic initiation factor 4A-II [OS=Mus musculus]	ProteinCenter:sp_canonical|P10630 Eukaryotic initiation factor 4A-II [OS=Mus musculus]	-0.0765	0.91	0.955	FALSE	FALSE	TRUE	4	ProteinCenter:sp_canonical|P10630 Eukaryotic initiation factor 4A-II [OS=Mus musculus]
ProteinCenter:sp_canonical|P10639 Thioredoxin [OS=Mus musculus]	ProteinCenter:sp_canonical|P10639 Thioredoxin [OS=Mus musculus]	-0.16	0.238	0.468	FALSE	FALSE	FALSE	0	ProteinCenter:sp_canonical|P10639 Thioredoxin [OS=Mus musculus]
ProteinCenter:sp_canonical|P10648 Glutathione S-transferase A2 [OS=Mus musculus]	ProteinCenter:sp_canonical|P10648 Glutathione S-transferase A2 [OS=Mus musculus]	0.182	0.865	0.936	FALSE	FALSE	TRUE	1	ProteinCenter:sp_canonical|P10648 Glutathione S-transferase A2 [OS=Mus musculus]
ProteinCenter:sp_canonical|P10649 Glutathione S-transferase Mu 1 [OS=Mus musculus]	ProteinCenter:sp_canonical|P10649 Glutathione S-transferase Mu 1 [OS=Mus musculus]	-0.96	0.00435	0.0392	FALSE	FALSE	FALSE	0	ProteinCenter:sp_canonical|P10649 Glutathione S-transferase Mu 1 [OS=Mus musculus]
ProteinCenter:sp_canonical|P10711 Transcription elongation factor A protein 1 [OS=Mus musculus]	ProteinCenter:sp_canonical|P10711 Transcription elongation factor A protein 1 [OS=Mus musculus]	-0.261	0.571	0.749	FALSE	FALSE	TRUE	9	ProteinCenter:sp_canonical|P10711 Transcription elongation factor A protein 1 [OS=Mus musculus]
ProteinCenter:sp_canonical|P10852 4F2 cell-surface antigen heavy chain [OS=Mus musculus]	ProteinCenter:sp_canonical|P10852 4F2 cell-surface antigen heavy chain [OS=Mus musculus]	0.0978	0.811	0.906	FALSE	FALSE	TRUE	11	ProteinCenter:sp_canonical|P10852 4F2 cell-surface antigen heavy chain [OS=Mus musculus]
ProteinCenter:sp_canonical|P10853 Histone H2B type 1-F/J/L [OS=Mus musculus]	ProteinCenter:sp_canonical|P10853 Histone H2B type 1-F/J/L [OS=Mus musculus]	-0.0445	0.968	0.983	FALSE	FALSE	TRUE	2	ProteinCenter:sp_canonical|P10853 Histone H2B type 1-F/J/L [OS=Mus musculus]
ProteinCenter:sp_canonical|P10922 Histone H1.0 [OS=Mus musculus]	ProteinCenter:sp_canonical|P10922 Histone H1.0 [OS=Mus musculus]	2.05	0.0082	0.0591	FALSE	FALSE	TRUE	2	ProteinCenter:sp_canonical|P10922 Histone H1.0 [OS=Mus musculus]
ProteinCenter:sp_canonical|P11087 Collagen alpha-1(I) chain [OS=Mus musculus]	ProteinCenter:sp_canonical|P11087 Collagen alpha-1(I) chain [OS=Mus musculus]	-0.265	0.564	0.744	FALSE	FALSE	TRUE	4	ProteinCenter:sp_canonical|P11087 Collagen alpha-1(I) chain [OS=Mus musculus]
ProteinCenter:sp_canonical|P11438 Lysosome-associated membrane glycoprotein 1 [OS=Mus musculus]	ProteinCenter:sp_canonical|P11438 Lysosome-associated membrane glycoprotein 1 [OS=Mus musculus]	-0.107	0.54	0.736	FALSE	FALSE	FALSE	0	ProteinCenter:sp_canonical|P11438 Lysosome-associated membrane glycoprotein 1 [OS=Mus musculus]
ProteinCenter:sp_canonical|P11499 Heat shock protein HSP 90-beta [OS=Mus musculus]	ProteinCenter:sp_canonical|P11499 Heat shock protein HSP 90-beta [OS=Mus musculus]	-0.177	0.232	0.463	FALSE	FALSE	FALSE	0	ProteinCenter:sp_canonical|P11499 Heat shock protein HSP 90-beta [OS=Mus musculus]
ProteinCenter:sp_canonical|P11714 Cytochrome P450 2D9 [OS=Mus musculus]	ProteinCenter:sp_canonical|P11714 Cytochrome P450 2D9 [OS=Mus musculus]	1.61	0.111	0.299	FALSE	FALSE	TRUE	6	ProteinCenter:sp_canonical|P11714 Cytochrome P450 2D9 [OS=Mus musculus]
ProteinCenter:sp_canonical|P11862 Growth arrest-specific protein 2 [OS=Mus musculus]	ProteinCenter:sp_canonical|P11862 Growth arrest-specific protein 2 [OS=Mus musculus]	-1.29	0.0609	0.212	FALSE	FALSE	TRUE	11	ProteinCenter:sp_canonical|P11862 Growth arrest-specific protein 2 [OS=Mus musculus]
\ProteinCenter:sp_canonical|P11881 Inositol 1	4	5-trisphosphate receptor type 1 [OS=Mus musculus]\""	\ProteinCenter:sp_canonical|P11881 Inositol 1	4	5-trisphosphate receptor type 1 [OS=Mus musculus]\""	0.492	0.587	0.761	FALSE	FALSE	TRUE	3	\ProteinCenter:sp_canonical|P11881 Inositol 1	4	5-trisphosphate receptor type 1 [OS=Mus musculus]\""
ProteinCenter:sp_canonical|P11930 Acyl-coenzyme A diphosphatase NUDT19 [OS=Mus musculus]	ProteinCenter:sp_canonical|P11930 Acyl-coenzyme A diphosphatase NUDT19 [OS=Mus musculus]	-2.41	0.0145	0.0876	FALSE	FALSE	TRUE	2	ProteinCenter:sp_canonical|P11930 Acyl-coenzyme A diphosphatase NUDT19 [OS=Mus musculus]
ProteinCenter:sp_canonical|P11983 T-complex protein 1 subunit alpha [OS=Mus musculus]	ProteinCenter:sp_canonical|P11983 T-complex protein 1 subunit alpha [OS=Mus musculus]	-0.129	0.342	0.57	FALSE	FALSE	FALSE	0	ProteinCenter:sp_canonical|P11983 T-complex protein 1 subunit alpha [OS=Mus musculus]
ProteinCenter:sp_canonical|P12367 cAMP-dependent protein kinase type II-alpha regulatory subunit [OS=Mus musculus]	ProteinCenter:sp_canonical|P12367 cAMP-dependent protein kinase type II-alpha regulatory subunit [OS=Mus musculus]	1.07	0.0637	0.214	FALSE	FALSE	FALSE	0	ProteinCenter:sp_canonical|P12367 cAMP-dependent protein kinase type II-alpha regulatory subunit [OS=Mus musculus]
\ProteinCenter:sp_canonical|P12382 ATP-dependent 6-phosphofructokinase	liver type [OS=Mus musculus]\""	\ProteinCenter:sp_canonical|P12382 ATP-dependent 6-phosphofructokinase	liver type [OS=Mus musculus]\""	0.564	0.00079	0.0131	FALSE	FALSE	FALSE	0	\ProteinCenter:sp_canonical|P12382 ATP-dependent 6-phosphofructokinase	liver type [OS=Mus musculus]\""
\ProteinCenter:sp_canonical|P12787 Cytochrome c oxidase subunit 5A	mitochondrial [OS=Mus musculus]\""	\ProteinCenter:sp_canonical|P12787 Cytochrome c oxidase subunit 5A	mitochondrial [OS=Mus musculus]\""	-0.305	0.291	0.522	FALSE	FALSE	FALSE	0	\ProteinCenter:sp_canonical|P12787 Cytochrome c oxidase subunit 5A	mitochondrial [OS=Mus musculus]\""
ProteinCenter:sp_canonical|P12970 60S ribosomal protein L7a [OS=Mus musculus]	ProteinCenter:sp_canonical|P12970 60S ribosomal protein L7a [OS=Mus musculus]	0.475	0.0194	0.103	FALSE	FALSE	FALSE	0	ProteinCenter:sp_canonical|P12970 60S ribosomal protein L7a [OS=Mus musculus]
ProteinCenter:sp_canonical|P13439 Uridine 5'-monophosphate synthase [OS=Mus musculus]	ProteinCenter:sp_canonical|P13439 Uridine 5'-monophosphate synthase [OS=Mus musculus]	-0.483	0.561	0.744	FALSE	FALSE	TRUE	1	ProteinCenter:sp_canonical|P13439 Uridine 5'-monophosphate synthase [OS=Mus musculus]
ProteinCenter:sp_canonical|P13597 Intercellular adhesion molecule 1 [OS=Mus musculus]	ProteinCenter:sp_canonical|P13597 Intercellular adhesion molecule 1 [OS=Mus musculus]	0.0538	0.957	0.979	FALSE	FALSE	TRUE	8	ProteinCenter:sp_canonical|P13597 Intercellular adhesion molecule 1 [OS=Mus musculus]
\ProteinCenter:sp_canonical|P13707 Glycerol-3-phosphate dehydrogenase [NAD(+)]	cytoplasmic [OS=Mus musculus]\""	\ProteinCenter:sp_canonical|P13707 Glycerol-3-phosphate dehydrogenase [NAD(+)]	cytoplasmic [OS=Mus musculus]\""	-0.411	0.0232	0.118	FALSE	FALSE	FALSE	0	\ProteinCenter:sp_canonical|P13707 Glycerol-3-phosphate dehydrogenase [NAD(+)]	cytoplasmic [OS=Mus musculus]\""
ProteinCenter:sp_canonical|P14094 Sodium/potassium-transporting ATPase subunit beta-1 [OS=Mus musculus]	ProteinCenter:sp_canonical|P14094 Sodium/potassium-transporting ATPase subunit beta-1 [OS=Mus musculus]	-0.325	0.443	0.653	FALSE	FALSE	FALSE	0	ProteinCenter:sp_canonical|P14094 Sodium/potassium-transporting ATPase subunit beta-1 [OS=Mus musculus]
ProteinCenter:sp_canonical|P14115 60S ribosomal protein L27a [OS=Mus musculus]	ProteinCenter:sp_canonical|P14115 60S ribosomal protein L27a [OS=Mus musculus]	0.567	0.00311	0.032	FALSE	FALSE	FALSE	0	ProteinCenter:sp_canonical|P14115 60S ribosomal protein L27a [OS=Mus musculus]
ProteinCenter:sp_canonical|P14131 40S ribosomal protein S16 [OS=Mus musculus]	ProteinCenter:sp_canonical|P14131 40S ribosomal protein S16 [OS=Mus musculus]	0.356	0.155	0.363	FALSE	FALSE	FALSE	0	ProteinCenter:sp_canonical|P14131 40S ribosomal protein S16 [OS=Mus musculus]
ProteinCenter:sp_canonical|P14148 60S ribosomal protein L7 [OS=Mus musculus]	ProteinCenter:sp_canonical|P14148 60S ribosomal protein L7 [OS=Mus musculus]	0.613	0.011	0.0721	FALSE	FALSE	FALSE	0	ProteinCenter:sp_canonical|P14148 60S ribosomal protein L7 [OS=Mus musculus]
\ProteinCenter:sp_canonical|P14152 Malate dehydrogenase	cytoplasmic [OS=Mus musculus]\""	\ProteinCenter:sp_canonical|P14152 Malate dehydrogenase	cytoplasmic [OS=Mus musculus]\""	-0.794	0.00231	0.0258	FALSE	FALSE	FALSE	0	\ProteinCenter:sp_canonical|P14152 Malate dehydrogenase	cytoplasmic [OS=Mus musculus]\""
ProteinCenter:sp_canonical|P14206 40S ribosomal protein SA [OS=Mus musculus]	ProteinCenter:sp_canonical|P14206 40S ribosomal protein SA [OS=Mus musculus]	-0.203	0.235	0.465	FALSE	FALSE	FALSE	0	ProteinCenter:sp_canonical|P14206 40S ribosomal protein SA [OS=Mus musculus]
ProteinCenter:sp_canonical|P14576 Signal recognition particle 54 kDa protein [OS=Mus musculus]	ProteinCenter:sp_canonical|P14576 Signal recognition particle 54 kDa protein [OS=Mus musculus]	1.14	0.0773	0.239	FALSE	FALSE	TRUE	1	ProteinCenter:sp_canonical|P14576 Signal recognition particle 54 kDa protein [OS=Mus musculus]
ProteinCenter:sp_canonical|P14685 26S proteasome non-ATPase regulatory subunit 3 [OS=Mus musculus]	ProteinCenter:sp_canonical|P14685 26S proteasome non-ATPase regulatory subunit 3 [OS=Mus musculus]	-0.0645	0.796	0.899	FALSE	FALSE	FALSE	0	ProteinCenter:sp_canonical|P14685 26S proteasome non-ATPase regulatory subunit 3 [OS=Mus musculus]
ProteinCenter:sp_canonical|P14824 Annexin A6 [OS=Mus musculus]	ProteinCenter:sp_canonical|P14824 Annexin A6 [OS=Mus musculus]	2.26	0.0233	0.118	FALSE	FALSE	TRUE	1	ProteinCenter:sp_canonical|P14824 Annexin A6 [OS=Mus musculus]
ProteinCenter:sp_canonical|P14869 60S acidic ribosomal protein P0 [OS=Mus musculus]	ProteinCenter:sp_canonical|P14869 60S acidic ribosomal protein P0 [OS=Mus musculus]	0.0564	0.814	0.907	FALSE	FALSE	FALSE	0	ProteinCenter:sp_canonical|P14869 60S acidic ribosomal protein P0 [OS=Mus musculus]
ProteinCenter:sp_canonical|P15105 Glutamine synthetase [OS=Mus musculus]	ProteinCenter:sp_canonical|P15105 Glutamine synthetase [OS=Mus musculus]	-0.721	0.000177	0.00495	FALSE	FALSE	FALSE	0	ProteinCenter:sp_canonical|P15105 Glutamine synthetase [OS=Mus musculus]
ProteinCenter:sp_canonical|P15327 Bisphosphoglycerate mutase [OS=Mus musculus]	ProteinCenter:sp_canonical|P15327 Bisphosphoglycerate mutase [OS=Mus musculus]	0.00252	0.995	0.997	FALSE	FALSE	TRUE	11	ProteinCenter:sp_canonical|P15327 Bisphosphoglycerate mutase [OS=Mus musculus]
ProteinCenter:sp_canonical|P15392 Cytochrome P450 2A4 [OS=Mus musculus]	ProteinCenter:sp_canonical|P15392 Cytochrome P450 2A4 [OS=Mus musculus]	0.518	0.153	0.361	FALSE	FALSE	FALSE	0	ProteinCenter:sp_canonical|P15392 Cytochrome P450 2A4 [OS=Mus musculus]
ProteinCenter:sp_canonical|P15532 Nucleoside diphosphate kinase A [OS=Mus musculus]	ProteinCenter:sp_canonical|P15532 Nucleoside diphosphate kinase A [OS=Mus musculus]	-0.979	0.000305	0.00727	FALSE	FALSE	FALSE	0	ProteinCenter:sp_canonical|P15532 Nucleoside diphosphate kinase A [OS=Mus musculus]
ProteinCenter:sp_canonical|P15864 Histone H1.2 [OS=Mus musculus]	ProteinCenter:sp_canonical|P15864 Histone H1.2 [OS=Mus musculus]	0.259	0.601	0.768	FALSE	FALSE	TRUE	10	ProteinCenter:sp_canonical|P15864 Histone H1.2 [OS=Mus musculus]
ProteinCenter:sp_canonical|P16015 Carbonic anhydrase 3 [OS=Mus musculus]	ProteinCenter:sp_canonical|P16015 Carbonic anhydrase 3 [OS=Mus musculus]	-1.38	0.0718	0.232	FALSE	FALSE	TRUE	8	ProteinCenter:sp_canonical|P16015 Carbonic anhydrase 3 [OS=Mus musculus]
ProteinCenter:sp_canonical|P16045 Galectin-1 [OS=Mus musculus]	ProteinCenter:sp_canonical|P16045 Galectin-1 [OS=Mus musculus]	0.358	0.54	0.736	FALSE	FALSE	TRUE	9	ProteinCenter:sp_canonical|P16045 Galectin-1 [OS=Mus musculus]
ProteinCenter:sp_canonical|P16125 L-lactate dehydrogenase B chain [OS=Mus musculus]	ProteinCenter:sp_canonical|P16125 L-lactate dehydrogenase B chain [OS=Mus musculus]	-0.0953	0.556	0.744	FALSE	FALSE	FALSE	0	ProteinCenter:sp_canonical|P16125 L-lactate dehydrogenase B chain [OS=Mus musculus]
ProteinCenter:sp_canonical|P16254 Signal recognition particle 14 kDa protein [OS=Mus musculus]	ProteinCenter:sp_canonical|P16254 Signal recognition particle 14 kDa protein [OS=Mus musculus]	0.423	0.497	0.696	FALSE	FALSE	TRUE	9	ProteinCenter:sp_canonical|P16254 Signal recognition particle 14 kDa protein [OS=Mus musculus]
ProteinCenter:sp_canonical|P16406 Glutamyl aminopeptidase [OS=Mus musculus]	ProteinCenter:sp_canonical|P16406 Glutamyl aminopeptidase [OS=Mus musculus]	-1.02	0.0177	0.0978	FALSE	FALSE	FALSE	0	ProteinCenter:sp_canonical|P16406 Glutamyl aminopeptidase [OS=Mus musculus]
ProteinCenter:sp_canonical|P16460 Argininosuccinate synthase [OS=Mus musculus]	ProteinCenter:sp_canonical|P16460 Argininosuccinate synthase [OS=Mus musculus]	-0.784	2.42E-05	0.00194	FALSE	FALSE	FALSE	0	ProteinCenter:sp_canonical|P16460 Argininosuccinate synthase [OS=Mus musculus]
\ProteinCenter:sp_canonical|P16546 Spectrin alpha chain	non-erythrocytic 1 [OS=Mus musculus]\""	\ProteinCenter:sp_canonical|P16546 Spectrin alpha chain	non-erythrocytic 1 [OS=Mus musculus]\""	0.682	0.00662	0.0511	FALSE	FALSE	FALSE	0	\ProteinCenter:sp_canonical|P16546 Spectrin alpha chain	non-erythrocytic 1 [OS=Mus musculus]\""
ProteinCenter:sp_canonical|P16675 Lysosomal protective protein [OS=Mus musculus]	ProteinCenter:sp_canonical|P16675 Lysosomal protective protein [OS=Mus musculus]	-0.274	0.511	0.709	FALSE	FALSE	TRUE	9	ProteinCenter:sp_canonical|P16675 Lysosomal protective protein [OS=Mus musculus]
ProteinCenter:sp_canonical|P16858 Glyceraldehyde-3-phosphate dehydrogenase [OS=Mus musculus]	ProteinCenter:sp_canonical|P16858 Glyceraldehyde-3-phosphate dehydrogenase [OS=Mus musculus]	-0.0439	0.757	0.877	FALSE	FALSE	FALSE	0	ProteinCenter:sp_canonical|P16858 Glyceraldehyde-3-phosphate dehydrogenase [OS=Mus musculus]
ProteinCenter:sp_canonical|P17047 Lysosome-associated membrane glycoprotein 2 [OS=Mus musculus]	ProteinCenter:sp_canonical|P17047 Lysosome-associated membrane glycoprotein 2 [OS=Mus musculus]	0.85	0.169	0.381	FALSE	FALSE	TRUE	1	ProteinCenter:sp_canonical|P17047 Lysosome-associated membrane glycoprotein 2 [OS=Mus musculus]
ProteinCenter:sp_canonical|P17182 Alpha-enolase [OS=Mus musculus]	ProteinCenter:sp_canonical|P17182 Alpha-enolase [OS=Mus musculus]	-0.326	0.0776	0.239	FALSE	FALSE	FALSE	0	ProteinCenter:sp_canonical|P17182 Alpha-enolase [OS=Mus musculus]
ProteinCenter:sp_canonical|P17426 AP-2 complex subunit alpha-1 [OS=Mus musculus]	ProteinCenter:sp_canonical|P17426 AP-2 complex subunit alpha-1 [OS=Mus musculus]	1.02	0.192	0.411	FALSE	FALSE	TRUE	1	ProteinCenter:sp_canonical|P17426 AP-2 complex subunit alpha-1 [OS=Mus musculus]
ProteinCenter:sp_canonical|P17427 AP-2 complex subunit alpha-2 [OS=Mus musculus]	ProteinCenter:sp_canonical|P17427 AP-2 complex subunit alpha-2 [OS=Mus musculus]	0.00757	0.973	0.984	FALSE	FALSE	FALSE	0	ProteinCenter:sp_canonical|P17427 AP-2 complex subunit alpha-2 [OS=Mus musculus]
\ProteinCenter:sp_canonical|P17665 Cytochrome c oxidase subunit 7C	mitochondrial [OS=Mus musculus]\""	\ProteinCenter:sp_canonical|P17665 Cytochrome c oxidase subunit 7C	mitochondrial [OS=Mus musculus]\""	-0.384	0.0223	0.115	FALSE	FALSE	FALSE	0	\ProteinCenter:sp_canonical|P17665 Cytochrome c oxidase subunit 7C	mitochondrial [OS=Mus musculus]\""
ProteinCenter:sp_canonical|P17710 Hexokinase-1 [OS=Mus musculus]	ProteinCenter:sp_canonical|P17710 Hexokinase-1 [OS=Mus musculus]	0.0628	0.934	0.968	FALSE	FALSE	FALSE	0	ProteinCenter:sp_canonical|P17710 Hexokinase-1 [OS=Mus musculus]
ProteinCenter:sp_canonical|P17717 UDP-glucuronosyltransferase 2B17 [OS=Mus musculus]	ProteinCenter:sp_canonical|P17717 UDP-glucuronosyltransferase 2B17 [OS=Mus musculus]	0.0951	0.643	0.796	FALSE	FALSE	FALSE	0	ProteinCenter:sp_canonical|P17717 UDP-glucuronosyltransferase 2B17 [OS=Mus musculus]
ProteinCenter:sp_canonical|P17742 Peptidyl-prolyl cis-trans isomerase A [OS=Mus musculus]	ProteinCenter:sp_canonical|P17742 Peptidyl-prolyl cis-trans isomerase A [OS=Mus musculus]	-0.315	0.0689	0.225	FALSE	FALSE	FALSE	0	ProteinCenter:sp_canonical|P17742 Peptidyl-prolyl cis-trans isomerase A [OS=Mus musculus]
ProteinCenter:sp_canonical|P17751 Triosephosphate isomerase [OS=Mus musculus]	ProteinCenter:sp_canonical|P17751 Triosephosphate isomerase [OS=Mus musculus]	-0.924	0.000132	0.00457	FALSE	FALSE	FALSE	0	ProteinCenter:sp_canonical|P17751 Triosephosphate isomerase [OS=Mus musculus]
ProteinCenter:sp_canonical|P17879 Heat shock 70 kDa protein 1B [OS=Mus musculus]	ProteinCenter:sp_canonical|P17879 Heat shock 70 kDa protein 1B [OS=Mus musculus]	0.417	0.0797	0.242	FALSE	FALSE	FALSE	0	ProteinCenter:sp_canonical|P17879 Heat shock 70 kDa protein 1B [OS=Mus musculus]
ProteinCenter:sp_canonical|P18242 Cathepsin D [OS=Mus musculus]	ProteinCenter:sp_canonical|P18242 Cathepsin D [OS=Mus musculus]	1.35	0.23	0.46	FALSE	FALSE	TRUE	4	ProteinCenter:sp_canonical|P18242 Cathepsin D [OS=Mus musculus]
ProteinCenter:sp_canonical|P18654 Ribosomal protein S6 kinase alpha-3 [OS=Mus musculus]	ProteinCenter:sp_canonical|P18654 Ribosomal protein S6 kinase alpha-3 [OS=Mus musculus]	0.762	0.269	0.501	FALSE	FALSE	TRUE	9	ProteinCenter:sp_canonical|P18654 Ribosomal protein S6 kinase alpha-3 [OS=Mus musculus]
ProteinCenter:sp_canonical|P18760 Cofilin-1 [OS=Mus musculus]	ProteinCenter:sp_canonical|P18760 Cofilin-1 [OS=Mus musculus]	0.551	0.0069	0.0527	FALSE	FALSE	FALSE	0	ProteinCenter:sp_canonical|P18760 Cofilin-1 [OS=Mus musculus]
ProteinCenter:sp_canonical|P18894 D-amino-acid oxidase [OS=Mus musculus]	ProteinCenter:sp_canonical|P18894 D-amino-acid oxidase [OS=Mus musculus]	-1.36	0.139	0.336	FALSE	FALSE	FALSE	0	ProteinCenter:sp_canonical|P18894 D-amino-acid oxidase [OS=Mus musculus]
\ProteinCenter:sp_canonical|P19001 Keratin	type I cytoskeletal 19 [OS=Mus musculus]\""	\ProteinCenter:sp_canonical|P19001 Keratin	type I cytoskeletal 19 [OS=Mus musculus]\""	1.6	0.0108	0.0714	FALSE	FALSE	TRUE	5	\ProteinCenter:sp_canonical|P19001 Keratin	type I cytoskeletal 19 [OS=Mus musculus]\""
ProteinCenter:sp_canonical|P19096 Fatty acid synthase [OS=Mus musculus]	ProteinCenter:sp_canonical|P19096 Fatty acid synthase [OS=Mus musculus]	0.793	5.37E-05	0.00283	FALSE	FALSE	FALSE	0	ProteinCenter:sp_canonical|P19096 Fatty acid synthase [OS=Mus musculus]
ProteinCenter:sp_canonical|P19157 Glutathione S-transferase P 1 [OS=Mus musculus]	ProteinCenter:sp_canonical|P19157 Glutathione S-transferase P 1 [OS=Mus musculus]	-0.51	0.0207	0.108	FALSE	FALSE	FALSE	0	ProteinCenter:sp_canonical|P19157 Glutathione S-transferase P 1 [OS=Mus musculus]
ProteinCenter:sp_canonical|P19253 60S ribosomal protein L13a [OS=Mus musculus]	ProteinCenter:sp_canonical|P19253 60S ribosomal protein L13a [OS=Mus musculus]	0.572	0.0137	0.0866	FALSE	FALSE	FALSE	0	ProteinCenter:sp_canonical|P19253 60S ribosomal protein L13a [OS=Mus musculus]
ProteinCenter:sp_canonical|P19324 Serpin H1 [OS=Mus musculus]	ProteinCenter:sp_canonical|P19324 Serpin H1 [OS=Mus musculus]	1.08	0.308	0.537	FALSE	FALSE	TRUE	3	ProteinCenter:sp_canonical|P19324 Serpin H1 [OS=Mus musculus]
\ProteinCenter:sp_canonical|P19536 Cytochrome c oxidase subunit 5B	mitochondrial [OS=Mus musculus]\""	\ProteinCenter:sp_canonical|P19536 Cytochrome c oxidase subunit 5B	mitochondrial [OS=Mus musculus]\""	0.069	0.847	0.927	FALSE	FALSE	FALSE	0	\ProteinCenter:sp_canonical|P19536 Cytochrome c oxidase subunit 5B	mitochondrial [OS=Mus musculus]\""
\ProteinCenter:sp_canonical|P19783 Cytochrome c oxidase subunit 4 isoform 1	mitochondrial [OS=Mus musculus]\""	\ProteinCenter:sp_canonical|P19783 Cytochrome c oxidase subunit 4 isoform 1	mitochondrial [OS=Mus musculus]\""	-0.0606	0.913	0.957	FALSE	FALSE	TRUE	3	\ProteinCenter:sp_canonical|P19783 Cytochrome c oxidase subunit 4 isoform 1	mitochondrial [OS=Mus musculus]\""
ProteinCenter:sp_canonical|P20029 Endoplasmic reticulum chaperone BiP [OS=Mus musculus]	ProteinCenter:sp_canonical|P20029 Endoplasmic reticulum chaperone BiP [OS=Mus musculus]	0.4	0.00606	0.0485	FALSE	FALSE	FALSE	0	ProteinCenter:sp_canonical|P20029 Endoplasmic reticulum chaperone BiP [OS=Mus musculus]
ProteinCenter:sp_canonical|P20152 Vimentin [OS=Mus musculus]	ProteinCenter:sp_canonical|P20152 Vimentin [OS=Mus musculus]	1.3	0.0269	0.128	FALSE	FALSE	TRUE	1	ProteinCenter:sp_canonical|P20152 Vimentin [OS=Mus musculus]
ProteinCenter:sp_canonical|P20852 Cytochrome P450 2A5 [OS=Mus musculus]	ProteinCenter:sp_canonical|P20852 Cytochrome P450 2A5 [OS=Mus musculus]	1.26	0.0735	0.234	FALSE	FALSE	TRUE	6	ProteinCenter:sp_canonical|P20852 Cytochrome P450 2A5 [OS=Mus musculus]
ProteinCenter:sp_canonical|P20918 Plasminogen [OS=Mus musculus]	ProteinCenter:sp_canonical|P20918 Plasminogen [OS=Mus musculus]	0.0202	0.955	0.979	FALSE	FALSE	TRUE	10	ProteinCenter:sp_canonical|P20918 Plasminogen [OS=Mus musculus]
ProteinCenter:sp_canonical|P21107 Tropomyosin alpha-3 chain [OS=Mus musculus]	ProteinCenter:sp_canonical|P21107 Tropomyosin alpha-3 chain [OS=Mus musculus]	-0.205	0.446	0.655	FALSE	FALSE	FALSE	0	ProteinCenter:sp_canonical|P21107 Tropomyosin alpha-3 chain [OS=Mus musculus]
ProteinCenter:sp_canonical|P21614 Vitamin D-binding protein [OS=Mus musculus]	ProteinCenter:sp_canonical|P21614 Vitamin D-binding protein [OS=Mus musculus]	0.639	0.223	0.452	FALSE	FALSE	FALSE	0	ProteinCenter:sp_canonical|P21614 Vitamin D-binding protein [OS=Mus musculus]
ProteinCenter:sp_canonical|P21981 Protein-glutamine gamma-glutamyltransferase 2 [OS=Mus musculus]	ProteinCenter:sp_canonical|P21981 Protein-glutamine gamma-glutamyltransferase 2 [OS=Mus musculus]	-0.842	0.000156	0.00469	FALSE	FALSE	FALSE	0	ProteinCenter:sp_canonical|P21981 Protein-glutamine gamma-glutamyltransferase 2 [OS=Mus musculus]
ProteinCenter:sp_canonical|P22892 AP-1 complex subunit gamma-1 [OS=Mus musculus]	ProteinCenter:sp_canonical|P22892 AP-1 complex subunit gamma-1 [OS=Mus musculus]	0.984	0.229	0.459	FALSE	FALSE	FALSE	0	ProteinCenter:sp_canonical|P22892 AP-1 complex subunit gamma-1 [OS=Mus musculus]
ProteinCenter:sp_canonical|P23116 Eukaryotic translation initiation factor 3 subunit A [OS=Mus musculus]	ProteinCenter:sp_canonical|P23116 Eukaryotic translation initiation factor 3 subunit A [OS=Mus musculus]	0.107	0.579	0.756	FALSE	FALSE	FALSE	0	ProteinCenter:sp_canonical|P23116 Eukaryotic translation initiation factor 3 subunit A [OS=Mus musculus]
ProteinCenter:sp_canonical|P23475 X-ray repair cross-complementing protein 6 [OS=Mus musculus]	ProteinCenter:sp_canonical|P23475 X-ray repair cross-complementing protein 6 [OS=Mus musculus]	-0.311	0.122	0.314	FALSE	FALSE	FALSE	0	ProteinCenter:sp_canonical|P23475 X-ray repair cross-complementing protein 6 [OS=Mus musculus]
ProteinCenter:sp_canonical|P23492 Purine nucleoside phosphorylase [OS=Mus musculus]	ProteinCenter:sp_canonical|P23492 Purine nucleoside phosphorylase [OS=Mus musculus]	-0.995	0.295	0.524	FALSE	FALSE	TRUE	6	ProteinCenter:sp_canonical|P23492 Purine nucleoside phosphorylase [OS=Mus musculus]
ProteinCenter:sp_canonical|P23927 Alpha-crystallin B chain [OS=Mus musculus]	ProteinCenter:sp_canonical|P23927 Alpha-crystallin B chain [OS=Mus musculus]	0.464	0.037	0.162	FALSE	FALSE	FALSE	0	ProteinCenter:sp_canonical|P23927 Alpha-crystallin B chain [OS=Mus musculus]
ProteinCenter:sp_canonical|P23953 Carboxylesterase 1C [OS=Mus musculus]	ProteinCenter:sp_canonical|P23953 Carboxylesterase 1C [OS=Mus musculus]	-0.201	0.818	0.909	FALSE	FALSE	TRUE	4	ProteinCenter:sp_canonical|P23953 Carboxylesterase 1C [OS=Mus musculus]
ProteinCenter:sp_canonical|P24270 Catalase [OS=Mus musculus]	ProteinCenter:sp_canonical|P24270 Catalase [OS=Mus musculus]	-0.791	0.00277	0.0299	FALSE	FALSE	FALSE	0	ProteinCenter:sp_canonical|P24270 Catalase [OS=Mus musculus]
ProteinCenter:sp_canonical|P24369 Peptidyl-prolyl cis-trans isomerase B [OS=Mus musculus]	ProteinCenter:sp_canonical|P24369 Peptidyl-prolyl cis-trans isomerase B [OS=Mus musculus]	2.2	0.0224	0.115	FALSE	FALSE	FALSE	0	ProteinCenter:sp_canonical|P24369 Peptidyl-prolyl cis-trans isomerase B [OS=Mus musculus]
ProteinCenter:sp_canonical|P24472 Glutathione S-transferase A4 [OS=Mus musculus]	ProteinCenter:sp_canonical|P24472 Glutathione S-transferase A4 [OS=Mus musculus]	-0.914	0.00951	0.0649	FALSE	FALSE	FALSE	0	ProteinCenter:sp_canonical|P24472 Glutathione S-transferase A4 [OS=Mus musculus]
ProteinCenter:sp_canonical|P24547 Inosine-5'-monophosphate dehydrogenase 2 [OS=Mus musculus]	ProteinCenter:sp_canonical|P24547 Inosine-5'-monophosphate dehydrogenase 2 [OS=Mus musculus]	-1.06	0.271	0.503	FALSE	FALSE	TRUE	3	ProteinCenter:sp_canonical|P24547 Inosine-5'-monophosphate dehydrogenase 2 [OS=Mus musculus]
ProteinCenter:sp_canonical|P24549 Aldehyde dehydrogenase 1A1 [OS=Mus musculus]	ProteinCenter:sp_canonical|P24549 Aldehyde dehydrogenase 1A1 [OS=Mus musculus]	0.597	0.399	0.622	FALSE	FALSE	TRUE	3	ProteinCenter:sp_canonical|P24549 Aldehyde dehydrogenase 1A1 [OS=Mus musculus]
ProteinCenter:sp_canonical|P24668 Cation-dependent mannose-6-phosphate receptor [OS=Mus musculus]	ProteinCenter:sp_canonical|P24668 Cation-dependent mannose-6-phosphate receptor [OS=Mus musculus]	0.5	0.0065	0.0509	FALSE	FALSE	FALSE	0	ProteinCenter:sp_canonical|P24668 Cation-dependent mannose-6-phosphate receptor [OS=Mus musculus]
ProteinCenter:sp_canonical|P24815 3 beta-hydroxysteroid dehydrogenase/Delta 5-->4-isomerase type 1 [OS=Mus musculus]	ProteinCenter:sp_canonical|P24815 3 beta-hydroxysteroid dehydrogenase/Delta 5-->4-isomerase type 1 [OS=Mus musculus]	1.47	0.0747	0.236	FALSE	FALSE	TRUE	9	ProteinCenter:sp_canonical|P24815 3 beta-hydroxysteroid dehydrogenase/Delta 5-->4-isomerase type 1 [OS=Mus musculus]
ProteinCenter:sp_canonical|P25444 40S ribosomal protein S2 [OS=Mus musculus]	ProteinCenter:sp_canonical|P25444 40S ribosomal protein S2 [OS=Mus musculus]	0.178	0.459	0.666	FALSE	FALSE	FALSE	0	ProteinCenter:sp_canonical|P25444 40S ribosomal protein S2 [OS=Mus musculus]
ProteinCenter:sp_canonical|P25976 Nucleolar transcription factor 1 [OS=Mus musculus]	ProteinCenter:sp_canonical|P25976 Nucleolar transcription factor 1 [OS=Mus musculus]	0.793	0.0191	0.102	FALSE	FALSE	TRUE	1	ProteinCenter:sp_canonical|P25976 Nucleolar transcription factor 1 [OS=Mus musculus]
ProteinCenter:sp_canonical|P26039 Talin-1 [OS=Mus musculus]	ProteinCenter:sp_canonical|P26039 Talin-1 [OS=Mus musculus]	0.482	0.0909	0.262	FALSE	FALSE	FALSE	0	ProteinCenter:sp_canonical|P26039 Talin-1 [OS=Mus musculus]
ProteinCenter:sp_canonical|P26040 Ezrin [OS=Mus musculus]	ProteinCenter:sp_canonical|P26040 Ezrin [OS=Mus musculus]	-0.402	0.0114	0.0743	FALSE	FALSE	FALSE	0	ProteinCenter:sp_canonical|P26040 Ezrin [OS=Mus musculus]
ProteinCenter:sp_canonical|P26041 Moesin [OS=Mus musculus]	ProteinCenter:sp_canonical|P26041 Moesin [OS=Mus musculus]	-0.0665	0.758	0.877	FALSE	FALSE	FALSE	0	ProteinCenter:sp_canonical|P26041 Moesin [OS=Mus musculus]
ProteinCenter:sp_canonical|P26043 Radixin [OS=Mus musculus]	ProteinCenter:sp_canonical|P26043 Radixin [OS=Mus musculus]	-0.617	0.0193	0.103	FALSE	FALSE	FALSE	0	ProteinCenter:sp_canonical|P26043 Radixin [OS=Mus musculus]
ProteinCenter:sp_canonical|P26350 Prothymosin alpha [OS=Mus musculus]	ProteinCenter:sp_canonical|P26350 Prothymosin alpha [OS=Mus musculus]	0.11	0.914	0.957	FALSE	FALSE	TRUE	1	ProteinCenter:sp_canonical|P26350 Prothymosin alpha [OS=Mus musculus]
ProteinCenter:sp_canonical|P26369 Splicing factor U2AF 65 kDa subunit [OS=Mus musculus]	ProteinCenter:sp_canonical|P26369 Splicing factor U2AF 65 kDa subunit [OS=Mus musculus]	-1.49	0.143	0.341	FALSE	FALSE	TRUE	4	ProteinCenter:sp_canonical|P26369 Splicing factor U2AF 65 kDa subunit [OS=Mus musculus]
\ProteinCenter:sp_canonical|P26443 Glutamate dehydrogenase 1	mitochondrial [OS=Mus musculus]\""	\ProteinCenter:sp_canonical|P26443 Glutamate dehydrogenase 1	mitochondrial [OS=Mus musculus]\""	-1.16	0.0143	0.0876	FALSE	FALSE	TRUE	1	\ProteinCenter:sp_canonical|P26443 Glutamate dehydrogenase 1	mitochondrial [OS=Mus musculus]\""
ProteinCenter:sp_canonical|P26516 26S proteasome non-ATPase regulatory subunit 7 [OS=Mus musculus]	ProteinCenter:sp_canonical|P26516 26S proteasome non-ATPase regulatory subunit 7 [OS=Mus musculus]	0.653	0.208	0.43	FALSE	FALSE	TRUE	2	ProteinCenter:sp_canonical|P26516 26S proteasome non-ATPase regulatory subunit 7 [OS=Mus musculus]
\ProteinCenter:sp_canonical|P26638 Serine--tRNA ligase	cytoplasmic [OS=Mus musculus]\""	\ProteinCenter:sp_canonical|P26638 Serine--tRNA ligase	cytoplasmic [OS=Mus musculus]\""	0.188	0.216	0.442	FALSE	FALSE	FALSE	0	\ProteinCenter:sp_canonical|P26638 Serine--tRNA ligase	cytoplasmic [OS=Mus musculus]\""
ProteinCenter:sp_canonical|P26645 Myristoylated alanine-rich C-kinase substrate [OS=Mus musculus]	ProteinCenter:sp_canonical|P26645 Myristoylated alanine-rich C-kinase substrate [OS=Mus musculus]	-0.359	0.104	0.288	FALSE	FALSE	FALSE	0	ProteinCenter:sp_canonical|P26645 Myristoylated alanine-rich C-kinase substrate [OS=Mus musculus]
ProteinCenter:sp_canonical|P27005 Protein S100-A8 [OS=Mus musculus]	ProteinCenter:sp_canonical|P27005 Protein S100-A8 [OS=Mus musculus]	0.521	0.398	0.622	FALSE	FALSE	TRUE	7	ProteinCenter:sp_canonical|P27005 Protein S100-A8 [OS=Mus musculus]
ProteinCenter:sp_canonical|P27048 Small nuclear ribonucleoprotein-associated protein B [OS=Mus musculus]	ProteinCenter:sp_canonical|P27048 Small nuclear ribonucleoprotein-associated protein B [OS=Mus musculus]	0.495	0.352	0.583	FALSE	FALSE	TRUE	10	ProteinCenter:sp_canonical|P27048 Small nuclear ribonucleoprotein-associated protein B [OS=Mus musculus]
ProteinCenter:sp_canonical|P27546 Microtubule-associated protein 4 [OS=Mus musculus]	ProteinCenter:sp_canonical|P27546 Microtubule-associated protein 4 [OS=Mus musculus]	1.41	0.0535	0.198	FALSE	FALSE	TRUE	7	ProteinCenter:sp_canonical|P27546 Microtubule-associated protein 4 [OS=Mus musculus]
ProteinCenter:sp_canonical|P27601 Guanine nucleotide-binding protein subunit alpha-13 [OS=Mus musculus]	ProteinCenter:sp_canonical|P27601 Guanine nucleotide-binding protein subunit alpha-13 [OS=Mus musculus]	-0.359	0.586	0.76	FALSE	FALSE	TRUE	11	ProteinCenter:sp_canonical|P27601 Guanine nucleotide-binding protein subunit alpha-13 [OS=Mus musculus]
ProteinCenter:sp_canonical|P27612 Phospholipase A-2-activating protein [OS=Mus musculus]	ProteinCenter:sp_canonical|P27612 Phospholipase A-2-activating protein [OS=Mus musculus]	0.47	0.125	0.319	FALSE	FALSE	TRUE	1	ProteinCenter:sp_canonical|P27612 Phospholipase A-2-activating protein [OS=Mus musculus]
ProteinCenter:sp_canonical|P27641 X-ray repair cross-complementing protein 5 [OS=Mus musculus]	ProteinCenter:sp_canonical|P27641 X-ray repair cross-complementing protein 5 [OS=Mus musculus]	-1.2	0.142	0.34	FALSE	FALSE	TRUE	9	ProteinCenter:sp_canonical|P27641 X-ray repair cross-complementing protein 5 [OS=Mus musculus]
ProteinCenter:sp_canonical|P27659 60S ribosomal protein L3 [OS=Mus musculus]	ProteinCenter:sp_canonical|P27659 60S ribosomal protein L3 [OS=Mus musculus]	0.267	0.175	0.388	FALSE	FALSE	FALSE	0	ProteinCenter:sp_canonical|P27659 60S ribosomal protein L3 [OS=Mus musculus]
ProteinCenter:sp_canonical|P28474 Alcohol dehydrogenase class-3 [OS=Mus musculus]	ProteinCenter:sp_canonical|P28474 Alcohol dehydrogenase class-3 [OS=Mus musculus]	-0.75	0.00143	0.019	FALSE	FALSE	FALSE	0	ProteinCenter:sp_canonical|P28474 Alcohol dehydrogenase class-3 [OS=Mus musculus]
ProteinCenter:sp_canonical|P28653 Biglycan [OS=Mus musculus]	ProteinCenter:sp_canonical|P28653 Biglycan [OS=Mus musculus]	1.25	0.0332	0.148	FALSE	FALSE	TRUE	2	ProteinCenter:sp_canonical|P28653 Biglycan [OS=Mus musculus]
ProteinCenter:sp_canonical|P28656 Nucleosome assembly protein 1-like 1 [OS=Mus musculus]	ProteinCenter:sp_canonical|P28656 Nucleosome assembly protein 1-like 1 [OS=Mus musculus]	-0.443	0.02	0.106	FALSE	FALSE	FALSE	0	ProteinCenter:sp_canonical|P28656 Nucleosome assembly protein 1-like 1 [OS=Mus musculus]
ProteinCenter:sp_canonical|P28658 Ataxin-10 [OS=Mus musculus]	ProteinCenter:sp_canonical|P28658 Ataxin-10 [OS=Mus musculus]	0.436	0.305	0.534	FALSE	FALSE	TRUE	2	ProteinCenter:sp_canonical|P28658 Ataxin-10 [OS=Mus musculus]
ProteinCenter:sp_canonical|P28660 Nck-associated protein 1 [OS=Mus musculus]	ProteinCenter:sp_canonical|P28660 Nck-associated protein 1 [OS=Mus musculus]	0.242	0.301	0.529	FALSE	FALSE	FALSE	0	ProteinCenter:sp_canonical|P28660 Nck-associated protein 1 [OS=Mus musculus]
ProteinCenter:sp_canonical|P28665 Murinoglobulin-1 [OS=Mus musculus]	ProteinCenter:sp_canonical|P28665 Murinoglobulin-1 [OS=Mus musculus]	-0.121	0.523	0.719	FALSE	FALSE	FALSE	0	ProteinCenter:sp_canonical|P28665 Murinoglobulin-1 [OS=Mus musculus]
ProteinCenter:sp_canonical|P28798 Progranulin [OS=Mus musculus]	ProteinCenter:sp_canonical|P28798 Progranulin [OS=Mus musculus]	-0.575	0.0826	0.247	FALSE	FALSE	FALSE	0	ProteinCenter:sp_canonical|P28798 Progranulin [OS=Mus musculus]
ProteinCenter:sp_canonical|P28825 Meprin A subunit alpha [OS=Mus musculus]	ProteinCenter:sp_canonical|P28825 Meprin A subunit alpha [OS=Mus musculus]	-0.405	0.00831	0.0592	FALSE	FALSE	FALSE	0	ProteinCenter:sp_canonical|P28825 Meprin A subunit alpha [OS=Mus musculus]
ProteinCenter:sp_canonical|P28843 Dipeptidyl peptidase 4 [OS=Mus musculus]	ProteinCenter:sp_canonical|P28843 Dipeptidyl peptidase 4 [OS=Mus musculus]	-0.792	0.237	0.468	FALSE	FALSE	TRUE	1	ProteinCenter:sp_canonical|P28843 Dipeptidyl peptidase 4 [OS=Mus musculus]
ProteinCenter:sp_canonical|P28867 Protein kinase C delta type [OS=Mus musculus]	ProteinCenter:sp_canonical|P28867 Protein kinase C delta type [OS=Mus musculus]	-0.333	0.41	0.633	FALSE	FALSE	TRUE	11	ProteinCenter:sp_canonical|P28867 Protein kinase C delta type [OS=Mus musculus]
ProteinCenter:sp_canonical|P29341 Polyadenylate-binding protein 1 [OS=Mus musculus]	ProteinCenter:sp_canonical|P29341 Polyadenylate-binding protein 1 [OS=Mus musculus]	-1.11	0.0905	0.262	FALSE	FALSE	TRUE	1	ProteinCenter:sp_canonical|P29341 Polyadenylate-binding protein 1 [OS=Mus musculus]
ProteinCenter:sp_canonical|P29391 Ferritin light chain 1 [OS=Mus musculus]	ProteinCenter:sp_canonical|P29391 Ferritin light chain 1 [OS=Mus musculus]	-0.522	0.0679	0.223	FALSE	FALSE	FALSE	0	ProteinCenter:sp_canonical|P29391 Ferritin light chain 1 [OS=Mus musculus]
ProteinCenter:sp_canonical|P29788 Vitronectin [OS=Mus musculus]	ProteinCenter:sp_canonical|P29788 Vitronectin [OS=Mus musculus]	0.0779	0.827	0.912	FALSE	FALSE	FALSE	0	ProteinCenter:sp_canonical|P29788 Vitronectin [OS=Mus musculus]
\ProteinCenter:sp_canonical|P30275 Creatine kinase U-type	mitochondrial [OS=Mus musculus]\""	\ProteinCenter:sp_canonical|P30275 Creatine kinase U-type	mitochondrial [OS=Mus musculus]\""	1.28	0.0489	0.188	FALSE	FALSE	TRUE	9	\ProteinCenter:sp_canonical|P30275 Creatine kinase U-type	mitochondrial [OS=Mus musculus]\""
ProteinCenter:sp_canonical|P30412 Peptidyl-prolyl cis-trans isomerase C [OS=Mus musculus]	ProteinCenter:sp_canonical|P30412 Peptidyl-prolyl cis-trans isomerase C [OS=Mus musculus]	0.738	0.186	0.405	FALSE	FALSE	TRUE	11	ProteinCenter:sp_canonical|P30412 Peptidyl-prolyl cis-trans isomerase C [OS=Mus musculus]
ProteinCenter:sp_canonical|P30416 Peptidyl-prolyl cis-trans isomerase FKBP4 [OS=Mus musculus]	ProteinCenter:sp_canonical|P30416 Peptidyl-prolyl cis-trans isomerase FKBP4 [OS=Mus musculus]	1.2	0.159	0.369	FALSE	FALSE	FALSE	0	ProteinCenter:sp_canonical|P30416 Peptidyl-prolyl cis-trans isomerase FKBP4 [OS=Mus musculus]
ProteinCenter:sp_canonical|P30999 Catenin delta-1 [OS=Mus musculus]	ProteinCenter:sp_canonical|P30999 Catenin delta-1 [OS=Mus musculus]	-0.299	0.718	0.855	FALSE	FALSE	TRUE	2	ProteinCenter:sp_canonical|P30999 Catenin delta-1 [OS=Mus musculus]
ProteinCenter:sp_canonical|P31230 Aminoacyl tRNA synthase complex-interacting multifunctional protein 1 [OS=Mus musculus]	ProteinCenter:sp_canonical|P31230 Aminoacyl tRNA synthase complex-interacting multifunctional protein 1 [OS=Mus musculus]	0.554	0.000501	0.01	FALSE	FALSE	FALSE	0	ProteinCenter:sp_canonical|P31230 Aminoacyl tRNA synthase complex-interacting multifunctional protein 1 [OS=Mus musculus]
ProteinCenter:sp_canonical|P31428 Dipeptidase 1 [OS=Mus musculus]	ProteinCenter:sp_canonical|P31428 Dipeptidase 1 [OS=Mus musculus]	-0.346	0.0399	0.169	FALSE	FALSE	FALSE	0	ProteinCenter:sp_canonical|P31428 Dipeptidase 1 [OS=Mus musculus]
ProteinCenter:sp_canonical|P31786 Acyl-CoA-binding protein [OS=Mus musculus]	ProteinCenter:sp_canonical|P31786 Acyl-CoA-binding protein [OS=Mus musculus]	0.00987	0.975	0.986	FALSE	FALSE	FALSE	0	ProteinCenter:sp_canonical|P31786 Acyl-CoA-binding protein [OS=Mus musculus]
ProteinCenter:sp_canonical|P31938 Dual specificity mitogen-activated protein kinase kinase 1 [OS=Mus musculus]	ProteinCenter:sp_canonical|P31938 Dual specificity mitogen-activated protein kinase kinase 1 [OS=Mus musculus]	0.972	0.278	0.507	FALSE	FALSE	TRUE	4	ProteinCenter:sp_canonical|P31938 Dual specificity mitogen-activated protein kinase kinase 1 [OS=Mus musculus]
ProteinCenter:sp_canonical|P32020 Sterol carrier protein 2 [OS=Mus musculus]	ProteinCenter:sp_canonical|P32020 Sterol carrier protein 2 [OS=Mus musculus]	0.143	0.833	0.917	FALSE	FALSE	TRUE	1	ProteinCenter:sp_canonical|P32020 Sterol carrier protein 2 [OS=Mus musculus]
ProteinCenter:sp_canonical|P32067 Lupus La protein homolog [OS=Mus musculus]	ProteinCenter:sp_canonical|P32067 Lupus La protein homolog [OS=Mus musculus]	-1.57	0.106	0.291	FALSE	FALSE	TRUE	8	ProteinCenter:sp_canonical|P32067 Lupus La protein homolog [OS=Mus musculus]
\ProteinCenter:sp_canonical|P32921 Tryptophan--tRNA ligase	cytoplasmic [OS=Mus musculus]\""	\ProteinCenter:sp_canonical|P32921 Tryptophan--tRNA ligase	cytoplasmic [OS=Mus musculus]\""	-0.23	0.726	0.861	FALSE	FALSE	TRUE	1	\ProteinCenter:sp_canonical|P32921 Tryptophan--tRNA ligase	cytoplasmic [OS=Mus musculus]\""
ProteinCenter:sp_canonical|P33622 Apolipoprotein C-III [OS=Mus musculus]	ProteinCenter:sp_canonical|P33622 Apolipoprotein C-III [OS=Mus musculus]	1.38	0.0173	0.0965	FALSE	FALSE	TRUE	9	ProteinCenter:sp_canonical|P33622 Apolipoprotein C-III [OS=Mus musculus]
ProteinCenter:sp_canonical|P34884 Macrophage migration inhibitory factor [OS=Mus musculus]	ProteinCenter:sp_canonical|P34884 Macrophage migration inhibitory factor [OS=Mus musculus]	-0.11	0.502	0.701	FALSE	FALSE	FALSE	0	ProteinCenter:sp_canonical|P34884 Macrophage migration inhibitory factor [OS=Mus musculus]
ProteinCenter:sp_canonical|P34914 Bifunctional epoxide hydrolase 2 [OS=Mus musculus]	ProteinCenter:sp_canonical|P34914 Bifunctional epoxide hydrolase 2 [OS=Mus musculus]	-0.0271	0.869	0.936	FALSE	FALSE	FALSE	0	ProteinCenter:sp_canonical|P34914 Bifunctional epoxide hydrolase 2 [OS=Mus musculus]
ProteinCenter:sp_canonical|P35123 Ubiquitin carboxyl-terminal hydrolase 4 [OS=Mus musculus]	ProteinCenter:sp_canonical|P35123 Ubiquitin carboxyl-terminal hydrolase 4 [OS=Mus musculus]	0.152	0.799	0.9	FALSE	FALSE	TRUE	4	ProteinCenter:sp_canonical|P35123 Ubiquitin carboxyl-terminal hydrolase 4 [OS=Mus musculus]
ProteinCenter:sp_canonical|P35278 Ras-related protein Rab-5C [OS=Mus musculus]	ProteinCenter:sp_canonical|P35278 Ras-related protein Rab-5C [OS=Mus musculus]	0.000317	0.998	0.999	FALSE	FALSE	FALSE	0	ProteinCenter:sp_canonical|P35278 Ras-related protein Rab-5C [OS=Mus musculus]
ProteinCenter:sp_canonical|P35279 Ras-related protein Rab-6A [OS=Mus musculus]	ProteinCenter:sp_canonical|P35279 Ras-related protein Rab-6A [OS=Mus musculus]	0.0333	0.969	0.983	FALSE	FALSE	TRUE	9	ProteinCenter:sp_canonical|P35279 Ras-related protein Rab-6A [OS=Mus musculus]
ProteinCenter:sp_canonical|P35282 Ras-related protein Rab-21 [OS=Mus musculus]	ProteinCenter:sp_canonical|P35282 Ras-related protein Rab-21 [OS=Mus musculus]	0.391	0.0279	0.132	FALSE	FALSE	FALSE	0	ProteinCenter:sp_canonical|P35282 Ras-related protein Rab-21 [OS=Mus musculus]
ProteinCenter:sp_canonical|P35293 Ras-related protein Rab-18 [OS=Mus musculus]	ProteinCenter:sp_canonical|P35293 Ras-related protein Rab-18 [OS=Mus musculus]	0.148	0.276	0.506	FALSE	FALSE	FALSE	0	ProteinCenter:sp_canonical|P35293 Ras-related protein Rab-18 [OS=Mus musculus]
ProteinCenter:sp_canonical|P35441 Thrombospondin-1 [OS=Mus musculus]	ProteinCenter:sp_canonical|P35441 Thrombospondin-1 [OS=Mus musculus]	0.247	0.649	0.801	FALSE	FALSE	TRUE	2	ProteinCenter:sp_canonical|P35441 Thrombospondin-1 [OS=Mus musculus]
\ProteinCenter:sp_canonical|P35486 Pyruvate dehydrogenase E1 component subunit alpha	somatic form	mitochondrial [OS=Mus musculus]\""	\ProteinCenter:sp_canonical|P35486 Pyruvate dehydrogenase E1 component subunit alpha	somatic form	mitochondrial [OS=Mus musculus]\""	0.956	0.119	0.311	FALSE	FALSE	TRUE	1	\ProteinCenter:sp_canonical|P35486 Pyruvate dehydrogenase E1 component subunit alpha	somatic form	mitochondrial [OS=Mus musculus]\""
ProteinCenter:sp_canonical|P35550 rRNA 2'-O-methyltransferase fibrillarin [OS=Mus musculus]	ProteinCenter:sp_canonical|P35550 rRNA 2'-O-methyltransferase fibrillarin [OS=Mus musculus]	-0.133	0.746	0.874	FALSE	FALSE	TRUE	8	ProteinCenter:sp_canonical|P35550 rRNA 2'-O-methyltransferase fibrillarin [OS=Mus musculus]
ProteinCenter:sp_canonical|P35564 Calnexin [OS=Mus musculus]	ProteinCenter:sp_canonical|P35564 Calnexin [OS=Mus musculus]	-0.187	0.246	0.478	FALSE	FALSE	FALSE	0	ProteinCenter:sp_canonical|P35564 Calnexin [OS=Mus musculus]
ProteinCenter:sp_canonical|P35585 AP-1 complex subunit mu-1 [OS=Mus musculus]	ProteinCenter:sp_canonical|P35585 AP-1 complex subunit mu-1 [OS=Mus musculus]	0.717	0.154	0.362	FALSE	FALSE	TRUE	1	ProteinCenter:sp_canonical|P35585 AP-1 complex subunit mu-1 [OS=Mus musculus]
ProteinCenter:sp_canonical|P35700 Peroxiredoxin-1 [OS=Mus musculus]	ProteinCenter:sp_canonical|P35700 Peroxiredoxin-1 [OS=Mus musculus]	-0.441	0.00354	0.0347	FALSE	FALSE	FALSE	0	ProteinCenter:sp_canonical|P35700 Peroxiredoxin-1 [OS=Mus musculus]
ProteinCenter:sp_canonical|P35802 Neuronal membrane glycoprotein M6-a [OS=Mus musculus]	ProteinCenter:sp_canonical|P35802 Neuronal membrane glycoprotein M6-a [OS=Mus musculus]	-2.08	0.00967	0.0656	FALSE	FALSE	TRUE	2	ProteinCenter:sp_canonical|P35802 Neuronal membrane glycoprotein M6-a [OS=Mus musculus]
ProteinCenter:sp_canonical|P35846 Folate receptor alpha [OS=Mus musculus]	ProteinCenter:sp_canonical|P35846 Folate receptor alpha [OS=Mus musculus]	-0.18	0.432	0.643	FALSE	FALSE	FALSE	0	ProteinCenter:sp_canonical|P35846 Folate receptor alpha [OS=Mus musculus]
ProteinCenter:sp_canonical|P35979 60S ribosomal protein L12 [OS=Mus musculus]	ProteinCenter:sp_canonical|P35979 60S ribosomal protein L12 [OS=Mus musculus]	-0.329	0.2	0.421	FALSE	FALSE	FALSE	0	ProteinCenter:sp_canonical|P35979 60S ribosomal protein L12 [OS=Mus musculus]
ProteinCenter:sp_canonical|P35980 60S ribosomal protein L18 [OS=Mus musculus]	ProteinCenter:sp_canonical|P35980 60S ribosomal protein L18 [OS=Mus musculus]	0.307	0.0919	0.265	FALSE	FALSE	FALSE	0	ProteinCenter:sp_canonical|P35980 60S ribosomal protein L18 [OS=Mus musculus]
ProteinCenter:sp_canonical|P37040 NADPH--cytochrome P450 reductase [OS=Mus musculus]	ProteinCenter:sp_canonical|P37040 NADPH--cytochrome P450 reductase [OS=Mus musculus]	-0.195	0.32	0.547	FALSE	FALSE	FALSE	0	ProteinCenter:sp_canonical|P37040 NADPH--cytochrome P450 reductase [OS=Mus musculus]
\ProteinCenter:sp_canonical|P38647 Stress-70 protein	mitochondrial [OS=Mus musculus]\""	\ProteinCenter:sp_canonical|P38647 Stress-70 protein	mitochondrial [OS=Mus musculus]\""	0.261	0.253	0.484	FALSE	FALSE	FALSE	0	\ProteinCenter:sp_canonical|P38647 Stress-70 protein	mitochondrial [OS=Mus musculus]\""
ProteinCenter:sp_canonical|P39054 Dynamin-2 [OS=Mus musculus]	ProteinCenter:sp_canonical|P39054 Dynamin-2 [OS=Mus musculus]	0.859	0.249	0.482	FALSE	FALSE	TRUE	10	ProteinCenter:sp_canonical|P39054 Dynamin-2 [OS=Mus musculus]
ProteinCenter:sp_canonical|P40124 Adenylyl cyclase-associated protein 1 [OS=Mus musculus]	ProteinCenter:sp_canonical|P40124 Adenylyl cyclase-associated protein 1 [OS=Mus musculus]	0.757	0.00905	0.0628	FALSE	FALSE	FALSE	0	ProteinCenter:sp_canonical|P40124 Adenylyl cyclase-associated protein 1 [OS=Mus musculus]
ProteinCenter:sp_canonical|P40142 Transketolase [OS=Mus musculus]	ProteinCenter:sp_canonical|P40142 Transketolase [OS=Mus musculus]	-0.64	0.0153	0.0906	FALSE	FALSE	FALSE	0	ProteinCenter:sp_canonical|P40142 Transketolase [OS=Mus musculus]
ProteinCenter:sp_canonical|P40237 CD82 antigen [OS=Mus musculus]	ProteinCenter:sp_canonical|P40237 CD82 antigen [OS=Mus musculus]	0.348	0.306	0.534	FALSE	FALSE	TRUE	11	ProteinCenter:sp_canonical|P40237 CD82 antigen [OS=Mus musculus]
ProteinCenter:sp_canonical|P40336 Vacuolar protein sorting-associated protein 26A [OS=Mus musculus]	ProteinCenter:sp_canonical|P40336 Vacuolar protein sorting-associated protein 26A [OS=Mus musculus]	-1.02	0.0463	0.182	FALSE	FALSE	FALSE	0	ProteinCenter:sp_canonical|P40336 Vacuolar protein sorting-associated protein 26A [OS=Mus musculus]
ProteinCenter:sp_canonical|P40936 Indolethylamine N-methyltransferase [OS=Mus musculus]	ProteinCenter:sp_canonical|P40936 Indolethylamine N-methyltransferase [OS=Mus musculus]	-0.897	0.0141	0.0876	FALSE	FALSE	FALSE	0	ProteinCenter:sp_canonical|P40936 Indolethylamine N-methyltransferase [OS=Mus musculus]
ProteinCenter:sp_canonical|P41105 60S ribosomal protein L28 [OS=Mus musculus]	ProteinCenter:sp_canonical|P41105 60S ribosomal protein L28 [OS=Mus musculus]	0.699	0.123	0.316	FALSE	FALSE	FALSE	0	ProteinCenter:sp_canonical|P41105 60S ribosomal protein L28 [OS=Mus musculus]
ProteinCenter:sp_canonical|P41216 Long-chain-fatty-acid--CoA ligase 1 [OS=Mus musculus]	ProteinCenter:sp_canonical|P41216 Long-chain-fatty-acid--CoA ligase 1 [OS=Mus musculus]	0.648	0.000844	0.0138	FALSE	FALSE	FALSE	0	ProteinCenter:sp_canonical|P41216 Long-chain-fatty-acid--CoA ligase 1 [OS=Mus musculus]
ProteinCenter:sp_canonical|P41731 CD63 antigen [OS=Mus musculus]	ProteinCenter:sp_canonical|P41731 CD63 antigen [OS=Mus musculus]	0.797	0.000443	0.00943	FALSE	FALSE	FALSE	0	ProteinCenter:sp_canonical|P41731 CD63 antigen [OS=Mus musculus]
ProteinCenter:sp_canonical|P42208 Septin-2 [OS=Mus musculus]	ProteinCenter:sp_canonical|P42208 Septin-2 [OS=Mus musculus]	0.0538	0.933	0.968	FALSE	FALSE	TRUE	2	ProteinCenter:sp_canonical|P42208 Septin-2 [OS=Mus musculus]
ProteinCenter:sp_canonical|P42225 Signal transducer and activator of transcription 1 [OS=Mus musculus]	ProteinCenter:sp_canonical|P42225 Signal transducer and activator of transcription 1 [OS=Mus musculus]	0.154	0.743	0.874	FALSE	FALSE	TRUE	11	ProteinCenter:sp_canonical|P42225 Signal transducer and activator of transcription 1 [OS=Mus musculus]
ProteinCenter:sp_canonical|P42669 Transcriptional activator protein Pur-alpha [OS=Mus musculus]	ProteinCenter:sp_canonical|P42669 Transcriptional activator protein Pur-alpha [OS=Mus musculus]	0.096	0.7	0.843	FALSE	FALSE	FALSE	0	ProteinCenter:sp_canonical|P42669 Transcriptional activator protein Pur-alpha [OS=Mus musculus]
ProteinCenter:sp_canonical|P42859 Huntingtin [OS=Mus musculus]	ProteinCenter:sp_canonical|P42859 Huntingtin [OS=Mus musculus]	-0.16	0.776	0.887	FALSE	FALSE	TRUE	11	ProteinCenter:sp_canonical|P42859 Huntingtin [OS=Mus musculus]
ProteinCenter:sp_canonical|P42932 T-complex protein 1 subunit theta [OS=Mus musculus]	ProteinCenter:sp_canonical|P42932 T-complex protein 1 subunit theta [OS=Mus musculus]	-0.0818	0.509	0.708	FALSE	FALSE	FALSE	0	ProteinCenter:sp_canonical|P42932 T-complex protein 1 subunit theta [OS=Mus musculus]
ProteinCenter:sp_canonical|P43274 Histone H1.4 [OS=Mus musculus]	ProteinCenter:sp_canonical|P43274 Histone H1.4 [OS=Mus musculus]	2.19	0.133	0.326	FALSE	FALSE	TRUE	1	ProteinCenter:sp_canonical|P43274 Histone H1.4 [OS=Mus musculus]
ProteinCenter:sp_canonical|P43276 Histone H1.5 [OS=Mus musculus]	ProteinCenter:sp_canonical|P43276 Histone H1.5 [OS=Mus musculus]	1.33	0.0878	0.257	FALSE	FALSE	TRUE	9	ProteinCenter:sp_canonical|P43276 Histone H1.5 [OS=Mus musculus]
ProteinCenter:sp_canonical|P43277 Histone H1.3 [OS=Mus musculus]	ProteinCenter:sp_canonical|P43277 Histone H1.3 [OS=Mus musculus]	2.42	0.0243	0.121	FALSE	FALSE	TRUE	2	ProteinCenter:sp_canonical|P43277 Histone H1.3 [OS=Mus musculus]
ProteinCenter:sp_canonical|P45376 Aldo-keto reductase family 1 member B1 [OS=Mus musculus]	ProteinCenter:sp_canonical|P45376 Aldo-keto reductase family 1 member B1 [OS=Mus musculus]	-0.778	0.00887	0.0626	FALSE	FALSE	FALSE	0	ProteinCenter:sp_canonical|P45376 Aldo-keto reductase family 1 member B1 [OS=Mus musculus]
ProteinCenter:sp_canonical|P45377 Aldose reductase-related protein 2 [OS=Mus musculus]	ProteinCenter:sp_canonical|P45377 Aldose reductase-related protein 2 [OS=Mus musculus]	1.23	0.0318	0.143	FALSE	FALSE	TRUE	5	ProteinCenter:sp_canonical|P45377 Aldose reductase-related protein 2 [OS=Mus musculus]
ProteinCenter:sp_canonical|P45591 Cofilin-2 [OS=Mus musculus]	ProteinCenter:sp_canonical|P45591 Cofilin-2 [OS=Mus musculus]	0.0972	0.864	0.936	FALSE	FALSE	TRUE	2	ProteinCenter:sp_canonical|P45591 Cofilin-2 [OS=Mus musculus]
\ProteinCenter:sp_canonical|P45952 Medium-chain specific acyl-CoA dehydrogenase	mitochondrial [OS=Mus musculus]\""	\ProteinCenter:sp_canonical|P45952 Medium-chain specific acyl-CoA dehydrogenase	mitochondrial [OS=Mus musculus]\""	-0.937	7.91E-05	0.00372	FALSE	FALSE	FALSE	0	\ProteinCenter:sp_canonical|P45952 Medium-chain specific acyl-CoA dehydrogenase	mitochondrial [OS=Mus musculus]\""
ProteinCenter:sp_canonical|P46412 Glutathione peroxidase 3 [OS=Mus musculus]	ProteinCenter:sp_canonical|P46412 Glutathione peroxidase 3 [OS=Mus musculus]	-0.338	0.478	0.684	FALSE	FALSE	TRUE	1	ProteinCenter:sp_canonical|P46412 Glutathione peroxidase 3 [OS=Mus musculus]
ProteinCenter:sp_canonical|P46460 Vesicle-fusing ATPase [OS=Mus musculus]	ProteinCenter:sp_canonical|P46460 Vesicle-fusing ATPase [OS=Mus musculus]	-0.511	0.000871	0.014	FALSE	FALSE	FALSE	0	ProteinCenter:sp_canonical|P46460 Vesicle-fusing ATPase [OS=Mus musculus]
ProteinCenter:sp_canonical|P46467 Vacuolar protein sorting-associated protein 4B [OS=Mus musculus]	ProteinCenter:sp_canonical|P46467 Vacuolar protein sorting-associated protein 4B [OS=Mus musculus]	1.06	0.132	0.325	FALSE	FALSE	TRUE	1	ProteinCenter:sp_canonical|P46467 Vacuolar protein sorting-associated protein 4B [OS=Mus musculus]
ProteinCenter:sp_canonical|P46471 26S proteasome regulatory subunit 7 [OS=Mus musculus]	ProteinCenter:sp_canonical|P46471 26S proteasome regulatory subunit 7 [OS=Mus musculus]	0.15	0.365	0.593	FALSE	FALSE	FALSE	0	ProteinCenter:sp_canonical|P46471 26S proteasome regulatory subunit 7 [OS=Mus musculus]
ProteinCenter:sp_canonical|P46638 Ras-related protein Rab-11B [OS=Mus musculus]	ProteinCenter:sp_canonical|P46638 Ras-related protein Rab-11B [OS=Mus musculus]	0.574	0.000622	0.0107	FALSE	FALSE	FALSE	0	ProteinCenter:sp_canonical|P46638 Ras-related protein Rab-11B [OS=Mus musculus]
ProteinCenter:sp_canonical|P46735 Unconventional myosin-Ib [OS=Mus musculus]	ProteinCenter:sp_canonical|P46735 Unconventional myosin-Ib [OS=Mus musculus]	-1.35	0.172	0.384	FALSE	FALSE	TRUE	9	ProteinCenter:sp_canonical|P46735 Unconventional myosin-Ib [OS=Mus musculus]
ProteinCenter:sp_canonical|P46935 E3 ubiquitin-protein ligase NEDD4 [OS=Mus musculus]	ProteinCenter:sp_canonical|P46935 E3 ubiquitin-protein ligase NEDD4 [OS=Mus musculus]	-0.236	0.666	0.819	FALSE	FALSE	TRUE	1	ProteinCenter:sp_canonical|P46935 E3 ubiquitin-protein ligase NEDD4 [OS=Mus musculus]
ProteinCenter:sp_canonical|P46978 Dolichyl-diphosphooligosaccharide--protein glycosyltransferase subunit STT3A [OS=Mus musculus]	ProteinCenter:sp_canonical|P46978 Dolichyl-diphosphooligosaccharide--protein glycosyltransferase subunit STT3A [OS=Mus musculus]	-0.16	0.799	0.9	FALSE	FALSE	FALSE	0	ProteinCenter:sp_canonical|P46978 Dolichyl-diphosphooligosaccharide--protein glycosyltransferase subunit STT3A [OS=Mus musculus]
ProteinCenter:sp_canonical|P47199 Quinone oxidoreductase [OS=Mus musculus]	ProteinCenter:sp_canonical|P47199 Quinone oxidoreductase [OS=Mus musculus]	-0.638	0.00289	0.0307	FALSE	FALSE	FALSE	0	ProteinCenter:sp_canonical|P47199 Quinone oxidoreductase [OS=Mus musculus]
\ProteinCenter:sp_canonical|P47738 Aldehyde dehydrogenase	mitochondrial [OS=Mus musculus]\""	\ProteinCenter:sp_canonical|P47738 Aldehyde dehydrogenase	mitochondrial [OS=Mus musculus]\""	-0.197	0.45	0.659	FALSE	FALSE	FALSE	0	\ProteinCenter:sp_canonical|P47738 Aldehyde dehydrogenase	mitochondrial [OS=Mus musculus]\""
ProteinCenter:sp_canonical|P47740 Aldehyde dehydrogenase family 3 member A2 [OS=Mus musculus]	ProteinCenter:sp_canonical|P47740 Aldehyde dehydrogenase family 3 member A2 [OS=Mus musculus]	-0.286	0.0683	0.224	FALSE	FALSE	FALSE	0	ProteinCenter:sp_canonical|P47740 Aldehyde dehydrogenase family 3 member A2 [OS=Mus musculus]
ProteinCenter:sp_canonical|P47753 F-actin-capping protein subunit alpha-1 [OS=Mus musculus]	ProteinCenter:sp_canonical|P47753 F-actin-capping protein subunit alpha-1 [OS=Mus musculus]	0.887	0.123	0.316	FALSE	FALSE	TRUE	9	ProteinCenter:sp_canonical|P47753 F-actin-capping protein subunit alpha-1 [OS=Mus musculus]
ProteinCenter:sp_canonical|P47754 F-actin-capping protein subunit alpha-2 [OS=Mus musculus]	ProteinCenter:sp_canonical|P47754 F-actin-capping protein subunit alpha-2 [OS=Mus musculus]	1.27	0.0316	0.143	FALSE	FALSE	TRUE	3	ProteinCenter:sp_canonical|P47754 F-actin-capping protein subunit alpha-2 [OS=Mus musculus]
ProteinCenter:sp_canonical|P47757 F-actin-capping protein subunit beta [OS=Mus musculus]	ProteinCenter:sp_canonical|P47757 F-actin-capping protein subunit beta [OS=Mus musculus]	0.468	0.346	0.575	FALSE	FALSE	FALSE	0	ProteinCenter:sp_canonical|P47757 F-actin-capping protein subunit beta [OS=Mus musculus]
\ProteinCenter:sp_canonical|P47791 Glutathione reductase	mitochondrial [OS=Mus musculus]\""	\ProteinCenter:sp_canonical|P47791 Glutathione reductase	mitochondrial [OS=Mus musculus]\""	-0.771	0.0812	0.244	FALSE	FALSE	TRUE	8	\ProteinCenter:sp_canonical|P47791 Glutathione reductase	mitochondrial [OS=Mus musculus]\""
ProteinCenter:sp_canonical|P47856 Glutamine--fructose-6-phosphate aminotransferase [isomerizing] 1 [OS=Mus musculus]	ProteinCenter:sp_canonical|P47856 Glutamine--fructose-6-phosphate aminotransferase [isomerizing] 1 [OS=Mus musculus]	-0.335	0.331	0.56	FALSE	FALSE	FALSE	0	ProteinCenter:sp_canonical|P47856 Glutamine--fructose-6-phosphate aminotransferase [isomerizing] 1 [OS=Mus musculus]
\ProteinCenter:sp_canonical|P47857 ATP-dependent 6-phosphofructokinase	muscle type [OS=Mus musculus]\""	\ProteinCenter:sp_canonical|P47857 ATP-dependent 6-phosphofructokinase	muscle type [OS=Mus musculus]\""	0.727	0.0382	0.165	FALSE	FALSE	FALSE	0	\ProteinCenter:sp_canonical|P47857 ATP-dependent 6-phosphofructokinase	muscle type [OS=Mus musculus]\""
ProteinCenter:sp_canonical|P47911 60S ribosomal protein L6 [OS=Mus musculus]	ProteinCenter:sp_canonical|P47911 60S ribosomal protein L6 [OS=Mus musculus]	0.345	0.0945	0.269	FALSE	FALSE	FALSE	0	ProteinCenter:sp_canonical|P47911 60S ribosomal protein L6 [OS=Mus musculus]
ProteinCenter:sp_canonical|P47915 60S ribosomal protein L29 [OS=Mus musculus]	ProteinCenter:sp_canonical|P47915 60S ribosomal protein L29 [OS=Mus musculus]	0.614	0.0296	0.137	FALSE	FALSE	FALSE	0	ProteinCenter:sp_canonical|P47915 60S ribosomal protein L29 [OS=Mus musculus]
ProteinCenter:sp_canonical|P47955 60S acidic ribosomal protein P1 [OS=Mus musculus]	ProteinCenter:sp_canonical|P47955 60S acidic ribosomal protein P1 [OS=Mus musculus]	-0.042	0.864	0.936	FALSE	FALSE	FALSE	0	ProteinCenter:sp_canonical|P47955 60S acidic ribosomal protein P1 [OS=Mus musculus]
ProteinCenter:sp_canonical|P47962 60S ribosomal protein L5 [OS=Mus musculus]	ProteinCenter:sp_canonical|P47962 60S ribosomal protein L5 [OS=Mus musculus]	-0.116	0.735	0.868	FALSE	FALSE	FALSE	0	ProteinCenter:sp_canonical|P47962 60S ribosomal protein L5 [OS=Mus musculus]
ProteinCenter:sp_canonical|P47963 60S ribosomal protein L13 [OS=Mus musculus]	ProteinCenter:sp_canonical|P47963 60S ribosomal protein L13 [OS=Mus musculus]	0.524	0.0616	0.212	FALSE	FALSE	FALSE	0	ProteinCenter:sp_canonical|P47963 60S ribosomal protein L13 [OS=Mus musculus]
ProteinCenter:sp_canonical|P47964 60S ribosomal protein L36 [OS=Mus musculus]	ProteinCenter:sp_canonical|P47964 60S ribosomal protein L36 [OS=Mus musculus]	0.459	0.0517	0.194	FALSE	FALSE	FALSE	0	ProteinCenter:sp_canonical|P47964 60S ribosomal protein L36 [OS=Mus musculus]
ProteinCenter:sp_canonical|P48036 Annexin A5 [OS=Mus musculus]	ProteinCenter:sp_canonical|P48036 Annexin A5 [OS=Mus musculus]	1.2	0.0773	0.239	FALSE	FALSE	FALSE	0	ProteinCenter:sp_canonical|P48036 Annexin A5 [OS=Mus musculus]
ProteinCenter:sp_canonical|P48758 Carbonyl reductase [NADPH] 1 [OS=Mus musculus]	ProteinCenter:sp_canonical|P48758 Carbonyl reductase [NADPH] 1 [OS=Mus musculus]	0.687	0.425	0.641	FALSE	FALSE	FALSE	0	ProteinCenter:sp_canonical|P48758 Carbonyl reductase [NADPH] 1 [OS=Mus musculus]
\ProteinCenter:sp_canonical|P48771 Cytochrome c oxidase subunit 7A2	mitochondrial [OS=Mus musculus]\""	\ProteinCenter:sp_canonical|P48771 Cytochrome c oxidase subunit 7A2	mitochondrial [OS=Mus musculus]\""	-0.736	0.306	0.534	FALSE	FALSE	TRUE	7	\ProteinCenter:sp_canonical|P48771 Cytochrome c oxidase subunit 7A2	mitochondrial [OS=Mus musculus]\""
ProteinCenter:sp_canonical|P49442 Inositol polyphosphate 1-phosphatase [OS=Mus musculus]	ProteinCenter:sp_canonical|P49442 Inositol polyphosphate 1-phosphatase [OS=Mus musculus]	0.0827	0.637	0.792	FALSE	FALSE	TRUE	1	ProteinCenter:sp_canonical|P49442 Inositol polyphosphate 1-phosphatase [OS=Mus musculus]
ProteinCenter:sp_canonical|P49586 Choline-phosphate cytidylyltransferase A [OS=Mus musculus]	ProteinCenter:sp_canonical|P49586 Choline-phosphate cytidylyltransferase A [OS=Mus musculus]	-0.877	0.13	0.323	FALSE	FALSE	TRUE	7	ProteinCenter:sp_canonical|P49586 Choline-phosphate cytidylyltransferase A [OS=Mus musculus]
ProteinCenter:sp_canonical|P49698 Hepatocyte nuclear factor 4-alpha [OS=Mus musculus]	ProteinCenter:sp_canonical|P49698 Hepatocyte nuclear factor 4-alpha [OS=Mus musculus]	0.597	0.544	0.739	FALSE	FALSE	TRUE	5	ProteinCenter:sp_canonical|P49698 Hepatocyte nuclear factor 4-alpha [OS=Mus musculus]
ProteinCenter:sp_canonical|P49722 Proteasome subunit alpha type-2 [OS=Mus musculus]	ProteinCenter:sp_canonical|P49722 Proteasome subunit alpha type-2 [OS=Mus musculus]	0.0479	0.826	0.912	FALSE	FALSE	FALSE	0	ProteinCenter:sp_canonical|P49722 Proteasome subunit alpha type-2 [OS=Mus musculus]
ProteinCenter:sp_canonical|P49817 Caveolin-1 [OS=Mus musculus]	ProteinCenter:sp_canonical|P49817 Caveolin-1 [OS=Mus musculus]	0.909	0.0652	0.218	FALSE	FALSE	TRUE	1	ProteinCenter:sp_canonical|P49817 Caveolin-1 [OS=Mus musculus]
ProteinCenter:sp_canonical|P49962 Signal recognition particle 9 kDa protein [OS=Mus musculus]	ProteinCenter:sp_canonical|P49962 Signal recognition particle 9 kDa protein [OS=Mus musculus]	0.035	0.938	0.97	FALSE	FALSE	TRUE	11	ProteinCenter:sp_canonical|P49962 Signal recognition particle 9 kDa protein [OS=Mus musculus]
ProteinCenter:sp_canonical|P50172 11-beta-hydroxysteroid dehydrogenase 1 [OS=Mus musculus]	ProteinCenter:sp_canonical|P50172 11-beta-hydroxysteroid dehydrogenase 1 [OS=Mus musculus]	0.531	0.512	0.71	FALSE	FALSE	TRUE	1	ProteinCenter:sp_canonical|P50172 11-beta-hydroxysteroid dehydrogenase 1 [OS=Mus musculus]
ProteinCenter:sp_canonical|P50247 Adenosylhomocysteinase [OS=Mus musculus]	ProteinCenter:sp_canonical|P50247 Adenosylhomocysteinase [OS=Mus musculus]	-0.424	0.0816	0.245	FALSE	FALSE	FALSE	0	ProteinCenter:sp_canonical|P50247 Adenosylhomocysteinase [OS=Mus musculus]
ProteinCenter:sp_canonical|P50285 Dimethylaniline monooxygenase [N-oxide-forming] 1 [OS=Mus musculus]	ProteinCenter:sp_canonical|P50285 Dimethylaniline monooxygenase [N-oxide-forming] 1 [OS=Mus musculus]	-0.207	0.278	0.507	FALSE	FALSE	FALSE	0	ProteinCenter:sp_canonical|P50285 Dimethylaniline monooxygenase [N-oxide-forming] 1 [OS=Mus musculus]
ProteinCenter:sp_canonical|P50516 V-type proton ATPase catalytic subunit A [OS=Mus musculus]	ProteinCenter:sp_canonical|P50516 V-type proton ATPase catalytic subunit A [OS=Mus musculus]	0.617	0.0144	0.0876	FALSE	FALSE	FALSE	0	ProteinCenter:sp_canonical|P50516 V-type proton ATPase catalytic subunit A [OS=Mus musculus]
ProteinCenter:sp_canonical|P50518 V-type proton ATPase subunit E 1 [OS=Mus musculus]	ProteinCenter:sp_canonical|P50518 V-type proton ATPase subunit E 1 [OS=Mus musculus]	0.768	0.00033	0.00776	FALSE	FALSE	FALSE	0	ProteinCenter:sp_canonical|P50518 V-type proton ATPase subunit E 1 [OS=Mus musculus]
\ProteinCenter:sp_canonical|P50544 Very long-chain specific acyl-CoA dehydrogenase	mitochondrial [OS=Mus musculus]\""	\ProteinCenter:sp_canonical|P50544 Very long-chain specific acyl-CoA dehydrogenase	mitochondrial [OS=Mus musculus]\""	-0.882	0.327	0.555	FALSE	FALSE	TRUE	6	\ProteinCenter:sp_canonical|P50544 Very long-chain specific acyl-CoA dehydrogenase	mitochondrial [OS=Mus musculus]\""
ProteinCenter:sp_canonical|P50580 Proliferation-associated protein 2G4 [OS=Mus musculus]	ProteinCenter:sp_canonical|P50580 Proliferation-associated protein 2G4 [OS=Mus musculus]	0.671	0.413	0.635	FALSE	FALSE	TRUE	3	ProteinCenter:sp_canonical|P50580 Proliferation-associated protein 2G4 [OS=Mus musculus]
ProteinCenter:sp_canonical|P51150 Ras-related protein Rab-7a [OS=Mus musculus]	ProteinCenter:sp_canonical|P51150 Ras-related protein Rab-7a [OS=Mus musculus]	0.412	0.451	0.659	FALSE	FALSE	FALSE	0	ProteinCenter:sp_canonical|P51150 Ras-related protein Rab-7a [OS=Mus musculus]
\ProteinCenter:sp_canonical|P51174 Long-chain specific acyl-CoA dehydrogenase	mitochondrial [OS=Mus musculus]\""	\ProteinCenter:sp_canonical|P51174 Long-chain specific acyl-CoA dehydrogenase	mitochondrial [OS=Mus musculus]\""	-0.763	0.325	0.553	FALSE	FALSE	TRUE	8	\ProteinCenter:sp_canonical|P51174 Long-chain specific acyl-CoA dehydrogenase	mitochondrial [OS=Mus musculus]\""
ProteinCenter:sp_canonical|P51410 60S ribosomal protein L9 [OS=Mus musculus]	ProteinCenter:sp_canonical|P51410 60S ribosomal protein L9 [OS=Mus musculus]	-0.145	0.336	0.565	FALSE	FALSE	FALSE	0	ProteinCenter:sp_canonical|P51410 60S ribosomal protein L9 [OS=Mus musculus]
ProteinCenter:sp_canonical|P51855 Glutathione synthetase [OS=Mus musculus]	ProteinCenter:sp_canonical|P51855 Glutathione synthetase [OS=Mus musculus]	-0.352	0.671	0.822	FALSE	FALSE	TRUE	3	ProteinCenter:sp_canonical|P51855 Glutathione synthetase [OS=Mus musculus]
ProteinCenter:sp_canonical|P51863 V-type proton ATPase subunit d 1 [OS=Mus musculus]	ProteinCenter:sp_canonical|P51863 V-type proton ATPase subunit d 1 [OS=Mus musculus]	0.344	0.0662	0.22	FALSE	FALSE	FALSE	0	ProteinCenter:sp_canonical|P51863 V-type proton ATPase subunit d 1 [OS=Mus musculus]
ProteinCenter:sp_canonical|P51881 ADP/ATP translocase 2 [OS=Mus musculus]	ProteinCenter:sp_canonical|P51881 ADP/ATP translocase 2 [OS=Mus musculus]	-0.239	0.419	0.639	FALSE	FALSE	FALSE	0	ProteinCenter:sp_canonical|P51881 ADP/ATP translocase 2 [OS=Mus musculus]
ProteinCenter:sp_canonical|P51885 Lumican [OS=Mus musculus]	ProteinCenter:sp_canonical|P51885 Lumican [OS=Mus musculus]	-0.434	0.386	0.615	FALSE	FALSE	TRUE	3	ProteinCenter:sp_canonical|P51885 Lumican [OS=Mus musculus]
ProteinCenter:sp_canonical|P51906 Excitatory amino acid transporter 3 [OS=Mus musculus]	ProteinCenter:sp_canonical|P51906 Excitatory amino acid transporter 3 [OS=Mus musculus]	0.201	0.384	0.613	FALSE	FALSE	TRUE	1	ProteinCenter:sp_canonical|P51906 Excitatory amino acid transporter 3 [OS=Mus musculus]
ProteinCenter:sp_canonical|P52019 Squalene monooxygenase [OS=Mus musculus]	ProteinCenter:sp_canonical|P52019 Squalene monooxygenase [OS=Mus musculus]	0.19	0.601	0.768	FALSE	FALSE	TRUE	1	ProteinCenter:sp_canonical|P52019 Squalene monooxygenase [OS=Mus musculus]
ProteinCenter:sp_canonical|P52332 Tyrosine-protein kinase JAK1 [OS=Mus musculus]	ProteinCenter:sp_canonical|P52332 Tyrosine-protein kinase JAK1 [OS=Mus musculus]	0.508	0.255	0.485	FALSE	FALSE	TRUE	7	ProteinCenter:sp_canonical|P52332 Tyrosine-protein kinase JAK1 [OS=Mus musculus]
ProteinCenter:sp_canonical|P52430 Serum paraoxonase/arylesterase 1 [OS=Mus musculus]	ProteinCenter:sp_canonical|P52430 Serum paraoxonase/arylesterase 1 [OS=Mus musculus]	0.157	0.777	0.887	FALSE	FALSE	TRUE	11	ProteinCenter:sp_canonical|P52430 Serum paraoxonase/arylesterase 1 [OS=Mus musculus]
ProteinCenter:sp_canonical|P52480 Pyruvate kinase PKM [OS=Mus musculus]	ProteinCenter:sp_canonical|P52480 Pyruvate kinase PKM [OS=Mus musculus]	0.734	0.000123	0.00438	FALSE	FALSE	FALSE	0	ProteinCenter:sp_canonical|P52480 Pyruvate kinase PKM [OS=Mus musculus]
ProteinCenter:sp_canonical|P52623 Uridine-cytidine kinase 1 [OS=Mus musculus]	ProteinCenter:sp_canonical|P52623 Uridine-cytidine kinase 1 [OS=Mus musculus]	0.374	0.51	0.709	FALSE	FALSE	TRUE	7	ProteinCenter:sp_canonical|P52623 Uridine-cytidine kinase 1 [OS=Mus musculus]
ProteinCenter:sp_canonical|P53026 60S ribosomal protein L10a [OS=Mus musculus]	ProteinCenter:sp_canonical|P53026 60S ribosomal protein L10a [OS=Mus musculus]	0.107	0.591	0.762	FALSE	FALSE	FALSE	0	ProteinCenter:sp_canonical|P53026 60S ribosomal protein L10a [OS=Mus musculus]
\ProteinCenter:sp_canonical|P53395 Lipoamide acyltransferase component of branched-chain alpha-keto acid dehydrogenase complex	mitochondrial [OS=Mus musculus]\""	\ProteinCenter:sp_canonical|P53395 Lipoamide acyltransferase component of branched-chain alpha-keto acid dehydrogenase complex	mitochondrial [OS=Mus musculus]\""	-0.0441	0.799	0.9	FALSE	FALSE	FALSE	0	\ProteinCenter:sp_canonical|P53395 Lipoamide acyltransferase component of branched-chain alpha-keto acid dehydrogenase complex	mitochondrial [OS=Mus musculus]\""
ProteinCenter:sp_canonical|P53657 Pyruvate kinase PKLR [OS=Mus musculus]	ProteinCenter:sp_canonical|P53657 Pyruvate kinase PKLR [OS=Mus musculus]	0.292	0.555	0.742	FALSE	FALSE	TRUE	9	ProteinCenter:sp_canonical|P53657 Pyruvate kinase PKLR [OS=Mus musculus]
ProteinCenter:sp_canonical|P53808 Phosphatidylcholine transfer protein [OS=Mus musculus]	ProteinCenter:sp_canonical|P53808 Phosphatidylcholine transfer protein [OS=Mus musculus]	-0.855	0.104	0.288	FALSE	FALSE	TRUE	4	ProteinCenter:sp_canonical|P53808 Phosphatidylcholine transfer protein [OS=Mus musculus]
ProteinCenter:sp_canonical|P53810 Phosphatidylinositol transfer protein alpha isoform [OS=Mus musculus]	ProteinCenter:sp_canonical|P53810 Phosphatidylinositol transfer protein alpha isoform [OS=Mus musculus]	-1.09	0.164	0.374	FALSE	FALSE	TRUE	11	ProteinCenter:sp_canonical|P53810 Phosphatidylinositol transfer protein alpha isoform [OS=Mus musculus]
ProteinCenter:sp_canonical|P53811 Phosphatidylinositol transfer protein beta isoform [OS=Mus musculus]	ProteinCenter:sp_canonical|P53811 Phosphatidylinositol transfer protein beta isoform [OS=Mus musculus]	-1.26	0.193	0.414	FALSE	FALSE	TRUE	4	ProteinCenter:sp_canonical|P53811 Phosphatidylinositol transfer protein beta isoform [OS=Mus musculus]
ProteinCenter:sp_canonical|P53994 Ras-related protein Rab-2A [OS=Mus musculus]	ProteinCenter:sp_canonical|P53994 Ras-related protein Rab-2A [OS=Mus musculus]	0.26	0.722	0.858	FALSE	FALSE	TRUE	1	ProteinCenter:sp_canonical|P53994 Ras-related protein Rab-2A [OS=Mus musculus]
ProteinCenter:sp_canonical|P53996 CCHC-type zinc finger nucleic acid binding protein [OS=Mus musculus]	ProteinCenter:sp_canonical|P53996 CCHC-type zinc finger nucleic acid binding protein [OS=Mus musculus]	0.702	0.239	0.469	FALSE	FALSE	TRUE	2	ProteinCenter:sp_canonical|P53996 CCHC-type zinc finger nucleic acid binding protein [OS=Mus musculus]
\ProteinCenter:sp_canonical|P54071 Isocitrate dehydrogenase [NADP]	mitochondrial [OS=Mus musculus]\""	\ProteinCenter:sp_canonical|P54071 Isocitrate dehydrogenase [NADP]	mitochondrial [OS=Mus musculus]\""	-0.298	0.205	0.429	FALSE	FALSE	FALSE	0	\ProteinCenter:sp_canonical|P54071 Isocitrate dehydrogenase [NADP]	mitochondrial [OS=Mus musculus]\""
ProteinCenter:sp_canonical|P54775 26S proteasome regulatory subunit 6B [OS=Mus musculus]	ProteinCenter:sp_canonical|P54775 26S proteasome regulatory subunit 6B [OS=Mus musculus]	0.204	0.394	0.621	FALSE	FALSE	FALSE	0	ProteinCenter:sp_canonical|P54775 26S proteasome regulatory subunit 6B [OS=Mus musculus]
ProteinCenter:sp_canonical|P54818 Galactocerebrosidase [OS=Mus musculus]	ProteinCenter:sp_canonical|P54818 Galactocerebrosidase [OS=Mus musculus]	-0.355	0.322	0.551	FALSE	FALSE	TRUE	11	ProteinCenter:sp_canonical|P54818 Galactocerebrosidase [OS=Mus musculus]
ProteinCenter:sp_canonical|P54822 Adenylosuccinate lyase [OS=Mus musculus]	ProteinCenter:sp_canonical|P54822 Adenylosuccinate lyase [OS=Mus musculus]	0.186	0.162	0.373	FALSE	FALSE	FALSE	0	ProteinCenter:sp_canonical|P54822 Adenylosuccinate lyase [OS=Mus musculus]
ProteinCenter:sp_canonical|P54823 Probable ATP-dependent RNA helicase DDX6 [OS=Mus musculus]	ProteinCenter:sp_canonical|P54823 Probable ATP-dependent RNA helicase DDX6 [OS=Mus musculus]	0.282	0.583	0.759	FALSE	FALSE	TRUE	1	ProteinCenter:sp_canonical|P54823 Probable ATP-dependent RNA helicase DDX6 [OS=Mus musculus]
ProteinCenter:sp_canonical|P55014 Solute carrier family 12 member 1 [OS=Mus musculus]	ProteinCenter:sp_canonical|P55014 Solute carrier family 12 member 1 [OS=Mus musculus]	0.266	0.368	0.596	FALSE	FALSE	FALSE	0	ProteinCenter:sp_canonical|P55014 Solute carrier family 12 member 1 [OS=Mus musculus]
ProteinCenter:sp_canonical|P55258 Ras-related protein Rab-8A [OS=Mus musculus]	ProteinCenter:sp_canonical|P55258 Ras-related protein Rab-8A [OS=Mus musculus]	0.678	0.331	0.56	FALSE	FALSE	TRUE	10	ProteinCenter:sp_canonical|P55258 Ras-related protein Rab-8A [OS=Mus musculus]
ProteinCenter:sp_canonical|P55264 Adenosine kinase [OS=Mus musculus]	ProteinCenter:sp_canonical|P55264 Adenosine kinase [OS=Mus musculus]	0.216	0.347	0.576	FALSE	FALSE	FALSE	0	ProteinCenter:sp_canonical|P55264 Adenosine kinase [OS=Mus musculus]
ProteinCenter:sp_canonical|P55302 Alpha-2-macroglobulin receptor-associated protein [OS=Mus musculus]	ProteinCenter:sp_canonical|P55302 Alpha-2-macroglobulin receptor-associated protein [OS=Mus musculus]	0.325	0.446	0.655	FALSE	FALSE	FALSE	0	ProteinCenter:sp_canonical|P55302 Alpha-2-macroglobulin receptor-associated protein [OS=Mus musculus]
ProteinCenter:sp_canonical|P55937 Golgin subfamily A member 3 [OS=Mus musculus]	ProteinCenter:sp_canonical|P55937 Golgin subfamily A member 3 [OS=Mus musculus]	0.166	0.813	0.907	FALSE	FALSE	TRUE	6	ProteinCenter:sp_canonical|P55937 Golgin subfamily A member 3 [OS=Mus musculus]
\ProteinCenter:sp_canonical|P56135 ATP synthase subunit f	mitochondrial [OS=Mus musculus]\""	\ProteinCenter:sp_canonical|P56135 ATP synthase subunit f	mitochondrial [OS=Mus musculus]\""	-0.262	0.259	0.489	FALSE	FALSE	FALSE	0	\ProteinCenter:sp_canonical|P56135 ATP synthase subunit f	mitochondrial [OS=Mus musculus]\""
ProteinCenter:sp_canonical|P56375 Acylphosphatase-2 [OS=Mus musculus]	ProteinCenter:sp_canonical|P56375 Acylphosphatase-2 [OS=Mus musculus]	-0.706	0.173	0.385	FALSE	FALSE	TRUE	9	ProteinCenter:sp_canonical|P56375 Acylphosphatase-2 [OS=Mus musculus]
\ProteinCenter:sp_canonical|P56383 ATP synthase F(0) complex subunit C2	mitochondrial [OS=Mus musculus]\""	\ProteinCenter:sp_canonical|P56383 ATP synthase F(0) complex subunit C2	mitochondrial [OS=Mus musculus]\""	-0.54	0.00221	0.0248	FALSE	FALSE	FALSE	0	\ProteinCenter:sp_canonical|P56383 ATP synthase F(0) complex subunit C2	mitochondrial [OS=Mus musculus]\""
ProteinCenter:sp_canonical|P56389 Cytidine deaminase [OS=Mus musculus]	ProteinCenter:sp_canonical|P56389 Cytidine deaminase [OS=Mus musculus]	-0.454	0.00907	0.0628	FALSE	FALSE	FALSE	0	ProteinCenter:sp_canonical|P56389 Cytidine deaminase [OS=Mus musculus]
ProteinCenter:sp_canonical|P56395 Cytochrome b5 [OS=Mus musculus]	ProteinCenter:sp_canonical|P56395 Cytochrome b5 [OS=Mus musculus]	0.276	0.105	0.289	FALSE	FALSE	FALSE	0	ProteinCenter:sp_canonical|P56395 Cytochrome b5 [OS=Mus musculus]
ProteinCenter:sp_canonical|P56399 Ubiquitin carboxyl-terminal hydrolase 5 [OS=Mus musculus]	ProteinCenter:sp_canonical|P56399 Ubiquitin carboxyl-terminal hydrolase 5 [OS=Mus musculus]	0.113	0.868	0.936	FALSE	FALSE	TRUE	1	ProteinCenter:sp_canonical|P56399 Ubiquitin carboxyl-terminal hydrolase 5 [OS=Mus musculus]
\ProteinCenter:sp_canonical|P56480 ATP synthase subunit beta	mitochondrial [OS=Mus musculus]\""	\ProteinCenter:sp_canonical|P56480 ATP synthase subunit beta	mitochondrial [OS=Mus musculus]\""	-0.47	0.258	0.488	FALSE	FALSE	FALSE	0	\ProteinCenter:sp_canonical|P56480 ATP synthase subunit beta	mitochondrial [OS=Mus musculus]\""
ProteinCenter:sp_canonical|P56528 ADP-ribosyl cyclase/cyclic ADP-ribose hydrolase 1 [OS=Mus musculus]	ProteinCenter:sp_canonical|P56528 ADP-ribosyl cyclase/cyclic ADP-ribose hydrolase 1 [OS=Mus musculus]	-0.662	0.0973	0.276	FALSE	FALSE	TRUE	3	ProteinCenter:sp_canonical|P56528 ADP-ribosyl cyclase/cyclic ADP-ribose hydrolase 1 [OS=Mus musculus]
ProteinCenter:sp_canonical|P57716 Nicastrin [OS=Mus musculus]	ProteinCenter:sp_canonical|P57716 Nicastrin [OS=Mus musculus]	-0.0354	0.923	0.962	FALSE	FALSE	TRUE	11	ProteinCenter:sp_canonical|P57716 Nicastrin [OS=Mus musculus]
ProteinCenter:sp_canonical|P57746 V-type proton ATPase subunit D [OS=Mus musculus]	ProteinCenter:sp_canonical|P57746 V-type proton ATPase subunit D [OS=Mus musculus]	2.06	0.00641	0.0507	FALSE	FALSE	FALSE	0	ProteinCenter:sp_canonical|P57746 V-type proton ATPase subunit D [OS=Mus musculus]
ProteinCenter:sp_canonical|P57776 Elongation factor 1-delta [OS=Mus musculus]	ProteinCenter:sp_canonical|P57776 Elongation factor 1-delta [OS=Mus musculus]	0.305	0.358	0.59	FALSE	FALSE	FALSE	0	ProteinCenter:sp_canonical|P57776 Elongation factor 1-delta [OS=Mus musculus]
ProteinCenter:sp_canonical|P57780 Alpha-actinin-4 [OS=Mus musculus]	ProteinCenter:sp_canonical|P57780 Alpha-actinin-4 [OS=Mus musculus]	-0.111	0.619	0.78	FALSE	FALSE	FALSE	0	ProteinCenter:sp_canonical|P57780 Alpha-actinin-4 [OS=Mus musculus]
ProteinCenter:sp_canonical|P58021 Transmembrane 9 superfamily member 2 [OS=Mus musculus]	ProteinCenter:sp_canonical|P58021 Transmembrane 9 superfamily member 2 [OS=Mus musculus]	0.0843	0.804	0.902	FALSE	FALSE	TRUE	1	ProteinCenter:sp_canonical|P58021 Transmembrane 9 superfamily member 2 [OS=Mus musculus]
ProteinCenter:sp_canonical|P58252 Elongation factor 2 [OS=Mus musculus]	ProteinCenter:sp_canonical|P58252 Elongation factor 2 [OS=Mus musculus]	-0.472	0.00608	0.0485	FALSE	FALSE	FALSE	0	ProteinCenter:sp_canonical|P58252 Elongation factor 2 [OS=Mus musculus]
ProteinCenter:sp_canonical|P58771 Tropomyosin alpha-1 chain [OS=Mus musculus]	ProteinCenter:sp_canonical|P58771 Tropomyosin alpha-1 chain [OS=Mus musculus]	-0.903	0.266	0.498	FALSE	FALSE	TRUE	6	ProteinCenter:sp_canonical|P58771 Tropomyosin alpha-1 chain [OS=Mus musculus]
ProteinCenter:sp_canonical|P59016 Vacuolar protein sorting-associated protein 33B [OS=Mus musculus]	ProteinCenter:sp_canonical|P59016 Vacuolar protein sorting-associated protein 33B [OS=Mus musculus]	0.139	0.779	0.889	FALSE	FALSE	TRUE	9	ProteinCenter:sp_canonical|P59016 Vacuolar protein sorting-associated protein 33B [OS=Mus musculus]
ProteinCenter:sp_canonical|P59325 Eukaryotic translation initiation factor 5 [OS=Mus musculus]	ProteinCenter:sp_canonical|P59325 Eukaryotic translation initiation factor 5 [OS=Mus musculus]	-1.22	0.0977	0.276	FALSE	FALSE	TRUE	7	ProteinCenter:sp_canonical|P59325 Eukaryotic translation initiation factor 5 [OS=Mus musculus]
ProteinCenter:sp_canonical|P59999 Actin-related protein 2/3 complex subunit 4 [OS=Mus musculus]	ProteinCenter:sp_canonical|P59999 Actin-related protein 2/3 complex subunit 4 [OS=Mus musculus]	-0.278	0.783	0.893	FALSE	FALSE	TRUE	4	ProteinCenter:sp_canonical|P59999 Actin-related protein 2/3 complex subunit 4 [OS=Mus musculus]
ProteinCenter:sp_canonical|P60229 Eukaryotic translation initiation factor 3 subunit E [OS=Mus musculus]	ProteinCenter:sp_canonical|P60229 Eukaryotic translation initiation factor 3 subunit E [OS=Mus musculus]	-0.127	0.872	0.936	FALSE	FALSE	TRUE	1	ProteinCenter:sp_canonical|P60229 Eukaryotic translation initiation factor 3 subunit E [OS=Mus musculus]
ProteinCenter:sp_canonical|P60335 Poly(rC)-binding protein 1 [OS=Mus musculus]	ProteinCenter:sp_canonical|P60335 Poly(rC)-binding protein 1 [OS=Mus musculus]	0.0687	0.744	0.874	FALSE	FALSE	FALSE	0	ProteinCenter:sp_canonical|P60335 Poly(rC)-binding protein 1 [OS=Mus musculus]
\ProteinCenter:sp_canonical|P60710 Actin	cytoplasmic 1 [OS=Mus musculus]\""	\ProteinCenter:sp_canonical|P60710 Actin	cytoplasmic 1 [OS=Mus musculus]\""	0.121	0.34	0.568	FALSE	FALSE	FALSE	0	\ProteinCenter:sp_canonical|P60710 Actin	cytoplasmic 1 [OS=Mus musculus]\""
ProteinCenter:sp_canonical|P60766 Cell division control protein 42 homolog [OS=Mus musculus]	ProteinCenter:sp_canonical|P60766 Cell division control protein 42 homolog [OS=Mus musculus]	0.0136	0.929	0.965	FALSE	FALSE	FALSE	0	ProteinCenter:sp_canonical|P60766 Cell division control protein 42 homolog [OS=Mus musculus]
ProteinCenter:sp_canonical|P60843 Eukaryotic initiation factor 4A-I [OS=Mus musculus]	ProteinCenter:sp_canonical|P60843 Eukaryotic initiation factor 4A-I [OS=Mus musculus]	-0.0933	0.47	0.677	FALSE	FALSE	FALSE	0	ProteinCenter:sp_canonical|P60843 Eukaryotic initiation factor 4A-I [OS=Mus musculus]
ProteinCenter:sp_canonical|P60867 40S ribosomal protein S20 [OS=Mus musculus]	ProteinCenter:sp_canonical|P60867 40S ribosomal protein S20 [OS=Mus musculus]	0.00673	0.962	0.981	FALSE	FALSE	FALSE	0	ProteinCenter:sp_canonical|P60867 40S ribosomal protein S20 [OS=Mus musculus]
ProteinCenter:sp_canonical|P61027 Ras-related protein Rab-10 [OS=Mus musculus]	ProteinCenter:sp_canonical|P61027 Ras-related protein Rab-10 [OS=Mus musculus]	0.358	0.0862	0.254	FALSE	FALSE	FALSE	0	ProteinCenter:sp_canonical|P61027 Ras-related protein Rab-10 [OS=Mus musculus]
ProteinCenter:sp_canonical|P61028 Ras-related protein Rab-8B [OS=Mus musculus]	ProteinCenter:sp_canonical|P61028 Ras-related protein Rab-8B [OS=Mus musculus]	0.883	0.106	0.292	FALSE	FALSE	TRUE	10	ProteinCenter:sp_canonical|P61028 Ras-related protein Rab-8B [OS=Mus musculus]
ProteinCenter:sp_canonical|P61087 Ubiquitin-conjugating enzyme E2 K [OS=Mus musculus]	ProteinCenter:sp_canonical|P61087 Ubiquitin-conjugating enzyme E2 K [OS=Mus musculus]	-0.416	0.359	0.59	FALSE	FALSE	TRUE	7	ProteinCenter:sp_canonical|P61087 Ubiquitin-conjugating enzyme E2 K [OS=Mus musculus]
ProteinCenter:sp_canonical|P61089 Ubiquitin-conjugating enzyme E2 N [OS=Mus musculus]	ProteinCenter:sp_canonical|P61089 Ubiquitin-conjugating enzyme E2 N [OS=Mus musculus]	0.115	0.871	0.936	FALSE	FALSE	TRUE	10	ProteinCenter:sp_canonical|P61089 Ubiquitin-conjugating enzyme E2 N [OS=Mus musculus]
ProteinCenter:sp_canonical|P61110 Kidney androgen-regulated protein [OS=Mus musculus]	ProteinCenter:sp_canonical|P61110 Kidney androgen-regulated protein [OS=Mus musculus]	0.0805	0.77	0.884	FALSE	FALSE	FALSE	0	ProteinCenter:sp_canonical|P61110 Kidney androgen-regulated protein [OS=Mus musculus]
ProteinCenter:sp_canonical|P61161 Actin-related protein 2 [OS=Mus musculus]	ProteinCenter:sp_canonical|P61161 Actin-related protein 2 [OS=Mus musculus]	-1.06	0.114	0.304	FALSE	FALSE	TRUE	2	ProteinCenter:sp_canonical|P61161 Actin-related protein 2 [OS=Mus musculus]
ProteinCenter:sp_canonical|P61164 Alpha-centractin [OS=Mus musculus]	ProteinCenter:sp_canonical|P61164 Alpha-centractin [OS=Mus musculus]	0.317	0.0616	0.212	FALSE	FALSE	FALSE	0	ProteinCenter:sp_canonical|P61164 Alpha-centractin [OS=Mus musculus]
ProteinCenter:sp_canonical|P61166 Transmembrane protein 258 [OS=Mus musculus]	ProteinCenter:sp_canonical|P61166 Transmembrane protein 258 [OS=Mus musculus]	0.914	0.167	0.378	FALSE	FALSE	TRUE	1	ProteinCenter:sp_canonical|P61166 Transmembrane protein 258 [OS=Mus musculus]
ProteinCenter:sp_canonical|P61202 COP9 signalosome complex subunit 2 [OS=Mus musculus]	ProteinCenter:sp_canonical|P61202 COP9 signalosome complex subunit 2 [OS=Mus musculus]	-0.0583	0.906	0.953	FALSE	FALSE	TRUE	3	ProteinCenter:sp_canonical|P61202 COP9 signalosome complex subunit 2 [OS=Mus musculus]
ProteinCenter:sp_canonical|P61205 ADP-ribosylation factor 3 [OS=Mus musculus]	ProteinCenter:sp_canonical|P61205 ADP-ribosylation factor 3 [OS=Mus musculus]	0.133	0.337	0.565	FALSE	FALSE	FALSE	0	ProteinCenter:sp_canonical|P61205 ADP-ribosylation factor 3 [OS=Mus musculus]
ProteinCenter:sp_canonical|P61211 ADP-ribosylation factor-like protein 1 [OS=Mus musculus]	ProteinCenter:sp_canonical|P61211 ADP-ribosylation factor-like protein 1 [OS=Mus musculus]	0.217	0.609	0.772	FALSE	FALSE	FALSE	0	ProteinCenter:sp_canonical|P61211 ADP-ribosylation factor-like protein 1 [OS=Mus musculus]
ProteinCenter:sp_canonical|P61255 60S ribosomal protein L26 [OS=Mus musculus]	ProteinCenter:sp_canonical|P61255 60S ribosomal protein L26 [OS=Mus musculus]	0.0306	0.913	0.957	FALSE	FALSE	FALSE	0	ProteinCenter:sp_canonical|P61255 60S ribosomal protein L26 [OS=Mus musculus]
ProteinCenter:sp_canonical|P61290 Proteasome activator complex subunit 3 [OS=Mus musculus]	ProteinCenter:sp_canonical|P61290 Proteasome activator complex subunit 3 [OS=Mus musculus]	-0.606	0.155	0.363	FALSE	FALSE	TRUE	5	ProteinCenter:sp_canonical|P61290 Proteasome activator complex subunit 3 [OS=Mus musculus]
ProteinCenter:sp_canonical|P61358 60S ribosomal protein L27 [OS=Mus musculus]	ProteinCenter:sp_canonical|P61358 60S ribosomal protein L27 [OS=Mus musculus]	0.581	0.0529	0.197	FALSE	FALSE	FALSE	0	ProteinCenter:sp_canonical|P61358 60S ribosomal protein L27 [OS=Mus musculus]
ProteinCenter:sp_canonical|P61458 Pterin-4-alpha-carbinolamine dehydratase [OS=Mus musculus]	ProteinCenter:sp_canonical|P61458 Pterin-4-alpha-carbinolamine dehydratase [OS=Mus musculus]	-1.44	0.00706	0.0535	FALSE	FALSE	FALSE	0	ProteinCenter:sp_canonical|P61458 Pterin-4-alpha-carbinolamine dehydratase [OS=Mus musculus]
ProteinCenter:sp_canonical|P61514 60S ribosomal protein L37a [OS=Mus musculus]	ProteinCenter:sp_canonical|P61514 60S ribosomal protein L37a [OS=Mus musculus]	0.505	0.0133	0.0845	FALSE	FALSE	FALSE	0	ProteinCenter:sp_canonical|P61514 60S ribosomal protein L37a [OS=Mus musculus]
ProteinCenter:sp_canonical|P61620 Protein transport protein Sec61 subunit alpha isoform 1 [OS=Mus musculus]	ProteinCenter:sp_canonical|P61620 Protein transport protein Sec61 subunit alpha isoform 1 [OS=Mus musculus]	1.17	0.319	0.547	FALSE	FALSE	TRUE	6	ProteinCenter:sp_canonical|P61620 Protein transport protein Sec61 subunit alpha isoform 1 [OS=Mus musculus]
ProteinCenter:sp_canonical|P61750 ADP-ribosylation factor 4 [OS=Mus musculus]	ProteinCenter:sp_canonical|P61750 ADP-ribosylation factor 4 [OS=Mus musculus]	0.137	0.474	0.681	FALSE	FALSE	FALSE	0	ProteinCenter:sp_canonical|P61750 ADP-ribosylation factor 4 [OS=Mus musculus]
ProteinCenter:sp_canonical|P61759 Prefoldin subunit 3 [OS=Mus musculus]	ProteinCenter:sp_canonical|P61759 Prefoldin subunit 3 [OS=Mus musculus]	-0.585	0.24	0.471	FALSE	FALSE	TRUE	7	ProteinCenter:sp_canonical|P61759 Prefoldin subunit 3 [OS=Mus musculus]
ProteinCenter:sp_canonical|P61793 Lysophosphatidic acid receptor 1 [OS=Mus musculus]	ProteinCenter:sp_canonical|P61793 Lysophosphatidic acid receptor 1 [OS=Mus musculus]	-0.561	0.134	0.328	FALSE	FALSE	TRUE	10	ProteinCenter:sp_canonical|P61793 Lysophosphatidic acid receptor 1 [OS=Mus musculus]
ProteinCenter:sp_canonical|P61804 Dolichyl-diphosphooligosaccharide--protein glycosyltransferase subunit DAD1 [OS=Mus musculus]	ProteinCenter:sp_canonical|P61804 Dolichyl-diphosphooligosaccharide--protein glycosyltransferase subunit DAD1 [OS=Mus musculus]	0.208	0.325	0.553	FALSE	FALSE	FALSE	0	ProteinCenter:sp_canonical|P61804 Dolichyl-diphosphooligosaccharide--protein glycosyltransferase subunit DAD1 [OS=Mus musculus]
ProteinCenter:sp_canonical|P61924 Coatomer subunit zeta-1 [OS=Mus musculus]	ProteinCenter:sp_canonical|P61924 Coatomer subunit zeta-1 [OS=Mus musculus]	1.73	0.176	0.389	FALSE	FALSE	TRUE	2	ProteinCenter:sp_canonical|P61924 Coatomer subunit zeta-1 [OS=Mus musculus]
ProteinCenter:sp_canonical|P61963 DDB1- and CUL4-associated factor 7 [OS=Mus musculus]	ProteinCenter:sp_canonical|P61963 DDB1- and CUL4-associated factor 7 [OS=Mus musculus]	0.492	0.323	0.551	FALSE	FALSE	TRUE	9	ProteinCenter:sp_canonical|P61963 DDB1- and CUL4-associated factor 7 [OS=Mus musculus]
ProteinCenter:sp_canonical|P61967 AP-1 complex subunit sigma-1A [OS=Mus musculus]	ProteinCenter:sp_canonical|P61967 AP-1 complex subunit sigma-1A [OS=Mus musculus]	-0.604	0.298	0.528	FALSE	FALSE	TRUE	4	ProteinCenter:sp_canonical|P61967 AP-1 complex subunit sigma-1A [OS=Mus musculus]
ProteinCenter:sp_canonical|P61979 Heterogeneous nuclear ribonucleoprotein K [OS=Mus musculus]	ProteinCenter:sp_canonical|P61979 Heterogeneous nuclear ribonucleoprotein K [OS=Mus musculus]	0.126	0.6	0.768	FALSE	FALSE	FALSE	0	ProteinCenter:sp_canonical|P61979 Heterogeneous nuclear ribonucleoprotein K [OS=Mus musculus]
ProteinCenter:sp_canonical|P61982 14-3-3 protein gamma [OS=Mus musculus]	ProteinCenter:sp_canonical|P61982 14-3-3 protein gamma [OS=Mus musculus]	-0.0203	0.905	0.953	FALSE	FALSE	FALSE	0	ProteinCenter:sp_canonical|P61982 14-3-3 protein gamma [OS=Mus musculus]
ProteinCenter:sp_canonical|P62082 40S ribosomal protein S7 [OS=Mus musculus]	ProteinCenter:sp_canonical|P62082 40S ribosomal protein S7 [OS=Mus musculus]	1.09	0.0966	0.274	FALSE	FALSE	TRUE	1	ProteinCenter:sp_canonical|P62082 40S ribosomal protein S7 [OS=Mus musculus]
ProteinCenter:sp_canonical|P62137 Serine/threonine-protein phosphatase PP1-alpha catalytic subunit [OS=Mus musculus]	ProteinCenter:sp_canonical|P62137 Serine/threonine-protein phosphatase PP1-alpha catalytic subunit [OS=Mus musculus]	0.0727	0.787	0.895	FALSE	FALSE	FALSE	0	ProteinCenter:sp_canonical|P62137 Serine/threonine-protein phosphatase PP1-alpha catalytic subunit [OS=Mus musculus]
ProteinCenter:sp_canonical|P62192 26S proteasome regulatory subunit 4 [OS=Mus musculus]	ProteinCenter:sp_canonical|P62192 26S proteasome regulatory subunit 4 [OS=Mus musculus]	0.82	0.0248	0.122	FALSE	FALSE	FALSE	0	ProteinCenter:sp_canonical|P62192 26S proteasome regulatory subunit 4 [OS=Mus musculus]
ProteinCenter:sp_canonical|P62196 26S proteasome regulatory subunit 8 [OS=Mus musculus]	ProteinCenter:sp_canonical|P62196 26S proteasome regulatory subunit 8 [OS=Mus musculus]	0.0849	0.591	0.762	FALSE	FALSE	FALSE	0	ProteinCenter:sp_canonical|P62196 26S proteasome regulatory subunit 8 [OS=Mus musculus]
ProteinCenter:sp_canonical|P62242 40S ribosomal protein S8 [OS=Mus musculus]	ProteinCenter:sp_canonical|P62242 40S ribosomal protein S8 [OS=Mus musculus]	0.199	0.229	0.459	FALSE	FALSE	FALSE	0	ProteinCenter:sp_canonical|P62242 40S ribosomal protein S8 [OS=Mus musculus]
ProteinCenter:sp_canonical|P62245 40S ribosomal protein S15a [OS=Mus musculus]	ProteinCenter:sp_canonical|P62245 40S ribosomal protein S15a [OS=Mus musculus]	0.346	0.16	0.37	FALSE	FALSE	FALSE	0	ProteinCenter:sp_canonical|P62245 40S ribosomal protein S15a [OS=Mus musculus]
ProteinCenter:sp_canonical|P62259 14-3-3 protein epsilon [OS=Mus musculus]	ProteinCenter:sp_canonical|P62259 14-3-3 protein epsilon [OS=Mus musculus]	-0.427	0.0179	0.0985	FALSE	FALSE	FALSE	0	ProteinCenter:sp_canonical|P62259 14-3-3 protein epsilon [OS=Mus musculus]
ProteinCenter:sp_canonical|P62264 40S ribosomal protein S14 [OS=Mus musculus]	ProteinCenter:sp_canonical|P62264 40S ribosomal protein S14 [OS=Mus musculus]	0.404	0.0567	0.204	FALSE	FALSE	FALSE	0	ProteinCenter:sp_canonical|P62264 40S ribosomal protein S14 [OS=Mus musculus]
ProteinCenter:sp_canonical|P62270 40S ribosomal protein S18 [OS=Mus musculus]	ProteinCenter:sp_canonical|P62270 40S ribosomal protein S18 [OS=Mus musculus]	0.319	0.102	0.285	FALSE	FALSE	FALSE	0	ProteinCenter:sp_canonical|P62270 40S ribosomal protein S18 [OS=Mus musculus]
ProteinCenter:sp_canonical|P62281 40S ribosomal protein S11 [OS=Mus musculus]	ProteinCenter:sp_canonical|P62281 40S ribosomal protein S11 [OS=Mus musculus]	0.13	0.494	0.694	FALSE	FALSE	FALSE	0	ProteinCenter:sp_canonical|P62281 40S ribosomal protein S11 [OS=Mus musculus]
ProteinCenter:sp_canonical|P62301 40S ribosomal protein S13 [OS=Mus musculus]	ProteinCenter:sp_canonical|P62301 40S ribosomal protein S13 [OS=Mus musculus]	0.651	0.0652	0.218	FALSE	FALSE	FALSE	0	ProteinCenter:sp_canonical|P62301 40S ribosomal protein S13 [OS=Mus musculus]
ProteinCenter:sp_canonical|P62305 Small nuclear ribonucleoprotein E [OS=Mus musculus]	ProteinCenter:sp_canonical|P62305 Small nuclear ribonucleoprotein E [OS=Mus musculus]	1.6	0.0315	0.142	FALSE	FALSE	TRUE	4	ProteinCenter:sp_canonical|P62305 Small nuclear ribonucleoprotein E [OS=Mus musculus]
ProteinCenter:sp_canonical|P62309 Small nuclear ribonucleoprotein G [OS=Mus musculus]	ProteinCenter:sp_canonical|P62309 Small nuclear ribonucleoprotein G [OS=Mus musculus]	0.451	0.429	0.642	FALSE	FALSE	TRUE	1	ProteinCenter:sp_canonical|P62309 Small nuclear ribonucleoprotein G [OS=Mus musculus]
ProteinCenter:sp_canonical|P62315 Small nuclear ribonucleoprotein Sm D1 [OS=Mus musculus]	ProteinCenter:sp_canonical|P62315 Small nuclear ribonucleoprotein Sm D1 [OS=Mus musculus]	-0.211	0.565	0.744	FALSE	FALSE	FALSE	0	ProteinCenter:sp_canonical|P62315 Small nuclear ribonucleoprotein Sm D1 [OS=Mus musculus]
ProteinCenter:sp_canonical|P62317 Small nuclear ribonucleoprotein Sm D2 [OS=Mus musculus]	ProteinCenter:sp_canonical|P62317 Small nuclear ribonucleoprotein Sm D2 [OS=Mus musculus]	0.307	0.424	0.641	FALSE	FALSE	TRUE	1	ProteinCenter:sp_canonical|P62317 Small nuclear ribonucleoprotein Sm D2 [OS=Mus musculus]
ProteinCenter:sp_canonical|P62331 ADP-ribosylation factor 6 [OS=Mus musculus]	ProteinCenter:sp_canonical|P62331 ADP-ribosylation factor 6 [OS=Mus musculus]	0.475	0.593	0.764	FALSE	FALSE	TRUE	2	ProteinCenter:sp_canonical|P62331 ADP-ribosylation factor 6 [OS=Mus musculus]
ProteinCenter:sp_canonical|P62334 26S proteasome regulatory subunit 10B [OS=Mus musculus]	ProteinCenter:sp_canonical|P62334 26S proteasome regulatory subunit 10B [OS=Mus musculus]	0.117	0.47	0.677	FALSE	FALSE	FALSE	0	ProteinCenter:sp_canonical|P62334 26S proteasome regulatory subunit 10B [OS=Mus musculus]
ProteinCenter:sp_canonical|P62627 Dynein light chain roadblock-type 1 [OS=Mus musculus]	ProteinCenter:sp_canonical|P62627 Dynein light chain roadblock-type 1 [OS=Mus musculus]	0.63	0.00279	0.0299	FALSE	FALSE	FALSE	0	ProteinCenter:sp_canonical|P62627 Dynein light chain roadblock-type 1 [OS=Mus musculus]
\ProteinCenter:sp_canonical|P62702 40S ribosomal protein S4	X isoform [OS=Mus musculus]\""	\ProteinCenter:sp_canonical|P62702 40S ribosomal protein S4	X isoform [OS=Mus musculus]\""	0.244	0.186	0.405	FALSE	FALSE	FALSE	0	\ProteinCenter:sp_canonical|P62702 40S ribosomal protein S4	X isoform [OS=Mus musculus]\""
ProteinCenter:sp_canonical|P62715 Serine/threonine-protein phosphatase 2A catalytic subunit beta isoform [OS=Mus musculus]	ProteinCenter:sp_canonical|P62715 Serine/threonine-protein phosphatase 2A catalytic subunit beta isoform [OS=Mus musculus]	1.2	0.12	0.312	FALSE	FALSE	TRUE	2	ProteinCenter:sp_canonical|P62715 Serine/threonine-protein phosphatase 2A catalytic subunit beta isoform [OS=Mus musculus]
ProteinCenter:sp_canonical|P62717 60S ribosomal protein L18a [OS=Mus musculus]	ProteinCenter:sp_canonical|P62717 60S ribosomal protein L18a [OS=Mus musculus]	0.0598	0.696	0.84	FALSE	FALSE	FALSE	0	ProteinCenter:sp_canonical|P62717 60S ribosomal protein L18a [OS=Mus musculus]
\ProteinCenter:sp_canonical|P62737 Actin	aortic smooth muscle [OS=Mus musculus]\""	\ProteinCenter:sp_canonical|P62737 Actin	aortic smooth muscle [OS=Mus musculus]\""	0.213	0.111	0.299	FALSE	FALSE	FALSE	0	\ProteinCenter:sp_canonical|P62737 Actin	aortic smooth muscle [OS=Mus musculus]\""
ProteinCenter:sp_canonical|P62743 AP-2 complex subunit sigma [OS=Mus musculus]	ProteinCenter:sp_canonical|P62743 AP-2 complex subunit sigma [OS=Mus musculus]	-0.414	0.0159	0.0919	FALSE	FALSE	FALSE	0	ProteinCenter:sp_canonical|P62743 AP-2 complex subunit sigma [OS=Mus musculus]
ProteinCenter:sp_canonical|P62748 Hippocalcin-like protein 1 [OS=Mus musculus]	ProteinCenter:sp_canonical|P62748 Hippocalcin-like protein 1 [OS=Mus musculus]	0.63	0.000977	0.015	FALSE	FALSE	FALSE	0	ProteinCenter:sp_canonical|P62748 Hippocalcin-like protein 1 [OS=Mus musculus]
ProteinCenter:sp_canonical|P62754 40S ribosomal protein S6 [OS=Mus musculus]	ProteinCenter:sp_canonical|P62754 40S ribosomal protein S6 [OS=Mus musculus]	0.272	0.0893	0.26	FALSE	FALSE	FALSE	0	ProteinCenter:sp_canonical|P62754 40S ribosomal protein S6 [OS=Mus musculus]
ProteinCenter:sp_canonical|P62806 Histone H4 [OS=Mus musculus]	ProteinCenter:sp_canonical|P62806 Histone H4 [OS=Mus musculus]	1.13	0.121	0.313	FALSE	FALSE	TRUE	6	ProteinCenter:sp_canonical|P62806 Histone H4 [OS=Mus musculus]
\ProteinCenter:sp_canonical|P62814 V-type proton ATPase subunit B	brain isoform [OS=Mus musculus]\""	\ProteinCenter:sp_canonical|P62814 V-type proton ATPase subunit B	brain isoform [OS=Mus musculus]\""	0.62	0.00216	0.0247	FALSE	FALSE	FALSE	0	\ProteinCenter:sp_canonical|P62814 V-type proton ATPase subunit B	brain isoform [OS=Mus musculus]\""
ProteinCenter:sp_canonical|P62821 Ras-related protein Rab-1A [OS=Mus musculus]	ProteinCenter:sp_canonical|P62821 Ras-related protein Rab-1A [OS=Mus musculus]	0.465	0.0146	0.0881	FALSE	FALSE	FALSE	0	ProteinCenter:sp_canonical|P62821 Ras-related protein Rab-1A [OS=Mus musculus]
ProteinCenter:sp_canonical|P62827 GTP-binding nuclear protein Ran [OS=Mus musculus]	ProteinCenter:sp_canonical|P62827 GTP-binding nuclear protein Ran [OS=Mus musculus]	-0.0459	0.702	0.844	FALSE	FALSE	FALSE	0	ProteinCenter:sp_canonical|P62827 GTP-binding nuclear protein Ran [OS=Mus musculus]
ProteinCenter:sp_canonical|P62830 60S ribosomal protein L23 [OS=Mus musculus]	ProteinCenter:sp_canonical|P62830 60S ribosomal protein L23 [OS=Mus musculus]	0.596	0.00818	0.0591	FALSE	FALSE	FALSE	0	ProteinCenter:sp_canonical|P62830 60S ribosomal protein L23 [OS=Mus musculus]
ProteinCenter:sp_canonical|P62835 Ras-related protein Rap-1A [OS=Mus musculus]	ProteinCenter:sp_canonical|P62835 Ras-related protein Rap-1A [OS=Mus musculus]	0.724	0.363	0.593	FALSE	FALSE	TRUE	1	ProteinCenter:sp_canonical|P62835 Ras-related protein Rap-1A [OS=Mus musculus]
ProteinCenter:sp_canonical|P62843 40S ribosomal protein S15 [OS=Mus musculus]	ProteinCenter:sp_canonical|P62843 40S ribosomal protein S15 [OS=Mus musculus]	0.375	0.234	0.465	FALSE	FALSE	FALSE	0	ProteinCenter:sp_canonical|P62843 40S ribosomal protein S15 [OS=Mus musculus]
ProteinCenter:sp_canonical|P62849 40S ribosomal protein S24 [OS=Mus musculus]	ProteinCenter:sp_canonical|P62849 40S ribosomal protein S24 [OS=Mus musculus]	0.523	0.0458	0.182	FALSE	FALSE	FALSE	0	ProteinCenter:sp_canonical|P62849 40S ribosomal protein S24 [OS=Mus musculus]
ProteinCenter:sp_canonical|P62852 40S ribosomal protein S25 [OS=Mus musculus]	ProteinCenter:sp_canonical|P62852 40S ribosomal protein S25 [OS=Mus musculus]	0.734	0.171	0.383	FALSE	FALSE	FALSE	0	ProteinCenter:sp_canonical|P62852 40S ribosomal protein S25 [OS=Mus musculus]
ProteinCenter:sp_canonical|P62855 40S ribosomal protein S26 [OS=Mus musculus]	ProteinCenter:sp_canonical|P62855 40S ribosomal protein S26 [OS=Mus musculus]	0.414	0.0269	0.128	FALSE	FALSE	FALSE	0	ProteinCenter:sp_canonical|P62855 40S ribosomal protein S26 [OS=Mus musculus]
ProteinCenter:sp_canonical|P62858 40S ribosomal protein S28 [OS=Mus musculus]	ProteinCenter:sp_canonical|P62858 40S ribosomal protein S28 [OS=Mus musculus]	-0.444	0.147	0.35	FALSE	FALSE	FALSE	0	ProteinCenter:sp_canonical|P62858 40S ribosomal protein S28 [OS=Mus musculus]
ProteinCenter:sp_canonical|P62869 Elongin-B [OS=Mus musculus]	ProteinCenter:sp_canonical|P62869 Elongin-B [OS=Mus musculus]	-0.242	0.165	0.375	FALSE	FALSE	FALSE	0	ProteinCenter:sp_canonical|P62869 Elongin-B [OS=Mus musculus]
ProteinCenter:sp_canonical|P62874 Guanine nucleotide-binding protein G(I)/G(S)/G(T) subunit beta-1 [OS=Mus musculus]	ProteinCenter:sp_canonical|P62874 Guanine nucleotide-binding protein G(I)/G(S)/G(T) subunit beta-1 [OS=Mus musculus]	0.172	0.399	0.622	FALSE	FALSE	FALSE	0	ProteinCenter:sp_canonical|P62874 Guanine nucleotide-binding protein G(I)/G(S)/G(T) subunit beta-1 [OS=Mus musculus]
ProteinCenter:sp_canonical|P62878 E3 ubiquitin-protein ligase RBX1 [OS=Mus musculus]	ProteinCenter:sp_canonical|P62878 E3 ubiquitin-protein ligase RBX1 [OS=Mus musculus]	0.502	0.314	0.542	FALSE	FALSE	TRUE	10	ProteinCenter:sp_canonical|P62878 E3 ubiquitin-protein ligase RBX1 [OS=Mus musculus]
ProteinCenter:sp_canonical|P62880 Guanine nucleotide-binding protein G(I)/G(S)/G(T) subunit beta-2 [OS=Mus musculus]	ProteinCenter:sp_canonical|P62880 Guanine nucleotide-binding protein G(I)/G(S)/G(T) subunit beta-2 [OS=Mus musculus]	0.0627	0.719	0.856	FALSE	FALSE	FALSE	0	ProteinCenter:sp_canonical|P62880 Guanine nucleotide-binding protein G(I)/G(S)/G(T) subunit beta-2 [OS=Mus musculus]
ProteinCenter:sp_canonical|P62889 60S ribosomal protein L30 [OS=Mus musculus]	ProteinCenter:sp_canonical|P62889 60S ribosomal protein L30 [OS=Mus musculus]	0.18	0.314	0.542	FALSE	FALSE	FALSE	0	ProteinCenter:sp_canonical|P62889 60S ribosomal protein L30 [OS=Mus musculus]
ProteinCenter:sp_canonical|P62900 60S ribosomal protein L31 [OS=Mus musculus]	ProteinCenter:sp_canonical|P62900 60S ribosomal protein L31 [OS=Mus musculus]	0.144	0.634	0.79	FALSE	FALSE	FALSE	0	ProteinCenter:sp_canonical|P62900 60S ribosomal protein L31 [OS=Mus musculus]
ProteinCenter:sp_canonical|P62908 40S ribosomal protein S3 [OS=Mus musculus]	ProteinCenter:sp_canonical|P62908 40S ribosomal protein S3 [OS=Mus musculus]	0.305	0.0589	0.207	FALSE	FALSE	FALSE	0	ProteinCenter:sp_canonical|P62908 40S ribosomal protein S3 [OS=Mus musculus]
ProteinCenter:sp_canonical|P62911 60S ribosomal protein L32 [OS=Mus musculus]	ProteinCenter:sp_canonical|P62911 60S ribosomal protein L32 [OS=Mus musculus]	0.668	0.0106	0.0705	FALSE	FALSE	FALSE	0	ProteinCenter:sp_canonical|P62911 60S ribosomal protein L32 [OS=Mus musculus]
ProteinCenter:sp_canonical|P62918 60S ribosomal protein L8 [OS=Mus musculus]	ProteinCenter:sp_canonical|P62918 60S ribosomal protein L8 [OS=Mus musculus]	0.417	0.0794	0.242	FALSE	FALSE	FALSE	0	ProteinCenter:sp_canonical|P62918 60S ribosomal protein L8 [OS=Mus musculus]
ProteinCenter:sp_canonical|P62960 Y-box-binding protein 1 [OS=Mus musculus]	ProteinCenter:sp_canonical|P62960 Y-box-binding protein 1 [OS=Mus musculus]	-1.04	0.00719	0.0539	FALSE	FALSE	FALSE	0	ProteinCenter:sp_canonical|P62960 Y-box-binding protein 1 [OS=Mus musculus]
ProteinCenter:sp_canonical|P62983 Ubiquitin-40S ribosomal protein S27a [OS=Mus musculus]	ProteinCenter:sp_canonical|P62983 Ubiquitin-40S ribosomal protein S27a [OS=Mus musculus]	0.0574	0.764	0.882	FALSE	FALSE	FALSE	0	ProteinCenter:sp_canonical|P62983 Ubiquitin-40S ribosomal protein S27a [OS=Mus musculus]
ProteinCenter:sp_canonical|P62996 Transformer-2 protein homolog beta [OS=Mus musculus]	ProteinCenter:sp_canonical|P62996 Transformer-2 protein homolog beta [OS=Mus musculus]	-0.37	0.579	0.756	FALSE	FALSE	TRUE	9	ProteinCenter:sp_canonical|P62996 Transformer-2 protein homolog beta [OS=Mus musculus]
ProteinCenter:sp_canonical|P63001 Ras-related C3 botulinum toxin substrate 1 [OS=Mus musculus]	ProteinCenter:sp_canonical|P63001 Ras-related C3 botulinum toxin substrate 1 [OS=Mus musculus]	-0.126	0.366	0.594	FALSE	FALSE	FALSE	0	ProteinCenter:sp_canonical|P63001 Ras-related C3 botulinum toxin substrate 1 [OS=Mus musculus]
ProteinCenter:sp_canonical|P63005 Platelet-activating factor acetylhydrolase IB subunit beta [OS=Mus musculus]	ProteinCenter:sp_canonical|P63005 Platelet-activating factor acetylhydrolase IB subunit beta [OS=Mus musculus]	0.45	0.18	0.393	FALSE	FALSE	FALSE	0	ProteinCenter:sp_canonical|P63005 Platelet-activating factor acetylhydrolase IB subunit beta [OS=Mus musculus]
ProteinCenter:sp_canonical|P63017 Heat shock cognate 71 kDa protein [OS=Mus musculus]	ProteinCenter:sp_canonical|P63017 Heat shock cognate 71 kDa protein [OS=Mus musculus]	-0.26	0.046	0.182	FALSE	FALSE	FALSE	0	ProteinCenter:sp_canonical|P63017 Heat shock cognate 71 kDa protein [OS=Mus musculus]
ProteinCenter:sp_canonical|P63024 Vesicle-associated membrane protein 3 [OS=Mus musculus]	ProteinCenter:sp_canonical|P63024 Vesicle-associated membrane protein 3 [OS=Mus musculus]	1.42	0.025	0.123	FALSE	FALSE	TRUE	1	ProteinCenter:sp_canonical|P63024 Vesicle-associated membrane protein 3 [OS=Mus musculus]
ProteinCenter:sp_canonical|P63028 Translationally-controlled tumor protein [OS=Mus musculus]	ProteinCenter:sp_canonical|P63028 Translationally-controlled tumor protein [OS=Mus musculus]	-0.422	0.535	0.732	FALSE	FALSE	TRUE	9	ProteinCenter:sp_canonical|P63028 Translationally-controlled tumor protein [OS=Mus musculus]
ProteinCenter:sp_canonical|P63037 DnaJ homolog subfamily A member 1 [OS=Mus musculus]	ProteinCenter:sp_canonical|P63037 DnaJ homolog subfamily A member 1 [OS=Mus musculus]	-0.185	0.258	0.487	FALSE	FALSE	FALSE	0	ProteinCenter:sp_canonical|P63037 DnaJ homolog subfamily A member 1 [OS=Mus musculus]
\ProteinCenter:sp_canonical|P63038 60 kDa heat shock protein	mitochondrial [OS=Mus musculus]\""	\ProteinCenter:sp_canonical|P63038 60 kDa heat shock protein	mitochondrial [OS=Mus musculus]\""	0.228	0.794	0.898	FALSE	FALSE	TRUE	1	\ProteinCenter:sp_canonical|P63038 60 kDa heat shock protein	mitochondrial [OS=Mus musculus]\""
ProteinCenter:sp_canonical|P63073 Eukaryotic translation initiation factor 4E [OS=Mus musculus]	ProteinCenter:sp_canonical|P63073 Eukaryotic translation initiation factor 4E [OS=Mus musculus]	-1.03	0.13	0.323	FALSE	FALSE	TRUE	7	ProteinCenter:sp_canonical|P63073 Eukaryotic translation initiation factor 4E [OS=Mus musculus]
ProteinCenter:sp_canonical|P63082 V-type proton ATPase 16 kDa proteolipid subunit c [OS=Mus musculus]	ProteinCenter:sp_canonical|P63082 V-type proton ATPase 16 kDa proteolipid subunit c [OS=Mus musculus]	-0.376	0.355	0.588	FALSE	FALSE	TRUE	11	ProteinCenter:sp_canonical|P63082 V-type proton ATPase 16 kDa proteolipid subunit c [OS=Mus musculus]
ProteinCenter:sp_canonical|P63085 Mitogen-activated protein kinase 1 [OS=Mus musculus]	ProteinCenter:sp_canonical|P63085 Mitogen-activated protein kinase 1 [OS=Mus musculus]	0.188	0.298	0.528	FALSE	FALSE	FALSE	0	ProteinCenter:sp_canonical|P63085 Mitogen-activated protein kinase 1 [OS=Mus musculus]
ProteinCenter:sp_canonical|P63101 14-3-3 protein zeta/delta [OS=Mus musculus]	ProteinCenter:sp_canonical|P63101 14-3-3 protein zeta/delta [OS=Mus musculus]	-0.276	0.0795	0.242	FALSE	FALSE	FALSE	0	ProteinCenter:sp_canonical|P63101 14-3-3 protein zeta/delta [OS=Mus musculus]
ProteinCenter:sp_canonical|P63213 Guanine nucleotide-binding protein G(I)/G(S)/G(O) subunit gamma-2 [OS=Mus musculus]	ProteinCenter:sp_canonical|P63213 Guanine nucleotide-binding protein G(I)/G(S)/G(O) subunit gamma-2 [OS=Mus musculus]	-0.218	0.34	0.568	FALSE	FALSE	FALSE	0	ProteinCenter:sp_canonical|P63213 Guanine nucleotide-binding protein G(I)/G(S)/G(O) subunit gamma-2 [OS=Mus musculus]
ProteinCenter:sp_canonical|P63242 Eukaryotic translation initiation factor 5A-1 [OS=Mus musculus]	ProteinCenter:sp_canonical|P63242 Eukaryotic translation initiation factor 5A-1 [OS=Mus musculus]	-0.403	0.116	0.306	FALSE	FALSE	FALSE	0	ProteinCenter:sp_canonical|P63242 Eukaryotic translation initiation factor 5A-1 [OS=Mus musculus]
\ProteinCenter:sp_canonical|P63260 Actin	cytoplasmic 2 [OS=Mus musculus]\""	\ProteinCenter:sp_canonical|P63260 Actin	cytoplasmic 2 [OS=Mus musculus]\""	0.498	0.00375	0.035	FALSE	FALSE	FALSE	0	\ProteinCenter:sp_canonical|P63260 Actin	cytoplasmic 2 [OS=Mus musculus]\""
ProteinCenter:sp_canonical|P63276 40S ribosomal protein S17 [OS=Mus musculus]	ProteinCenter:sp_canonical|P63276 40S ribosomal protein S17 [OS=Mus musculus]	1.06	0.311	0.54	FALSE	FALSE	TRUE	1	ProteinCenter:sp_canonical|P63276 40S ribosomal protein S17 [OS=Mus musculus]
ProteinCenter:sp_canonical|P63321 Ras-related protein Ral-A [OS=Mus musculus]	ProteinCenter:sp_canonical|P63321 Ras-related protein Ral-A [OS=Mus musculus]	-0.294	0.508	0.708	FALSE	FALSE	TRUE	9	ProteinCenter:sp_canonical|P63321 Ras-related protein Ral-A [OS=Mus musculus]
ProteinCenter:sp_canonical|P63323 40S ribosomal protein S12 [OS=Mus musculus]	ProteinCenter:sp_canonical|P63323 40S ribosomal protein S12 [OS=Mus musculus]	0.802	0.136	0.332	FALSE	FALSE	FALSE	0	ProteinCenter:sp_canonical|P63323 40S ribosomal protein S12 [OS=Mus musculus]
ProteinCenter:sp_canonical|P63325 40S ribosomal protein S10 [OS=Mus musculus]	ProteinCenter:sp_canonical|P63325 40S ribosomal protein S10 [OS=Mus musculus]	-1.11	0.131	0.323	FALSE	FALSE	TRUE	4	ProteinCenter:sp_canonical|P63325 40S ribosomal protein S10 [OS=Mus musculus]
ProteinCenter:sp_canonical|P67984 60S ribosomal protein L22 [OS=Mus musculus]	ProteinCenter:sp_canonical|P67984 60S ribosomal protein L22 [OS=Mus musculus]	0.167	0.498	0.697	FALSE	FALSE	FALSE	0	ProteinCenter:sp_canonical|P67984 60S ribosomal protein L22 [OS=Mus musculus]
ProteinCenter:sp_canonical|P68040 Receptor of activated protein C kinase 1 [OS=Mus musculus]	ProteinCenter:sp_canonical|P68040 Receptor of activated protein C kinase 1 [OS=Mus musculus]	0.0887	0.56	0.744	FALSE	FALSE	FALSE	0	ProteinCenter:sp_canonical|P68040 Receptor of activated protein C kinase 1 [OS=Mus musculus]
ProteinCenter:sp_canonical|P68254 14-3-3 protein theta [OS=Mus musculus]	ProteinCenter:sp_canonical|P68254 14-3-3 protein theta [OS=Mus musculus]	0.166	0.272	0.504	FALSE	FALSE	FALSE	0	ProteinCenter:sp_canonical|P68254 14-3-3 protein theta [OS=Mus musculus]
ProteinCenter:sp_canonical|P68368 Tubulin alpha-4A chain [OS=Mus musculus]	ProteinCenter:sp_canonical|P68368 Tubulin alpha-4A chain [OS=Mus musculus]	-0.153	0.276	0.506	FALSE	FALSE	FALSE	0	ProteinCenter:sp_canonical|P68368 Tubulin alpha-4A chain [OS=Mus musculus]
ProteinCenter:sp_canonical|P68369 Tubulin alpha-1A chain [OS=Mus musculus]	ProteinCenter:sp_canonical|P68369 Tubulin alpha-1A chain [OS=Mus musculus]	1.83	0.0229	0.117	FALSE	FALSE	TRUE	1	ProteinCenter:sp_canonical|P68369 Tubulin alpha-1A chain [OS=Mus musculus]
ProteinCenter:sp_canonical|P68372 Tubulin beta-4B chain [OS=Mus musculus]	ProteinCenter:sp_canonical|P68372 Tubulin beta-4B chain [OS=Mus musculus]	0.0949	0.481	0.686	FALSE	FALSE	FALSE	0	ProteinCenter:sp_canonical|P68372 Tubulin beta-4B chain [OS=Mus musculus]
ProteinCenter:sp_canonical|P68373 Tubulin alpha-1C chain [OS=Mus musculus]	ProteinCenter:sp_canonical|P68373 Tubulin alpha-1C chain [OS=Mus musculus]	0.262	0.0614	0.212	FALSE	FALSE	FALSE	0	ProteinCenter:sp_canonical|P68373 Tubulin alpha-1C chain [OS=Mus musculus]
ProteinCenter:sp_canonical|P68433 Histone H3.1 [OS=Mus musculus]	ProteinCenter:sp_canonical|P68433 Histone H3.1 [OS=Mus musculus]	-0.349	0.55	0.74	FALSE	FALSE	TRUE	10	ProteinCenter:sp_canonical|P68433 Histone H3.1 [OS=Mus musculus]
ProteinCenter:sp_canonical|P68510 14-3-3 protein eta [OS=Mus musculus]	ProteinCenter:sp_canonical|P68510 14-3-3 protein eta [OS=Mus musculus]	0.648	0.394	0.621	FALSE	FALSE	TRUE	6	ProteinCenter:sp_canonical|P68510 14-3-3 protein eta [OS=Mus musculus]
ProteinCenter:sp_canonical|P70122 Ribosome maturation protein SBDS [OS=Mus musculus]	ProteinCenter:sp_canonical|P70122 Ribosome maturation protein SBDS [OS=Mus musculus]	0.105	0.727	0.861	FALSE	FALSE	FALSE	0	ProteinCenter:sp_canonical|P70122 Ribosome maturation protein SBDS [OS=Mus musculus]
ProteinCenter:sp_canonical|P70168 Importin subunit beta-1 [OS=Mus musculus]	ProteinCenter:sp_canonical|P70168 Importin subunit beta-1 [OS=Mus musculus]	-0.136	0.421	0.639	FALSE	FALSE	FALSE	0	ProteinCenter:sp_canonical|P70168 Importin subunit beta-1 [OS=Mus musculus]
ProteinCenter:sp_canonical|P70195 Proteasome subunit beta type-7 [OS=Mus musculus]	ProteinCenter:sp_canonical|P70195 Proteasome subunit beta type-7 [OS=Mus musculus]	0.909	0.187	0.405	FALSE	FALSE	FALSE	0	ProteinCenter:sp_canonical|P70195 Proteasome subunit beta type-7 [OS=Mus musculus]
ProteinCenter:sp_canonical|P70290 55 kDa erythrocyte membrane protein [OS=Mus musculus]	ProteinCenter:sp_canonical|P70290 55 kDa erythrocyte membrane protein [OS=Mus musculus]	0.431	0.442	0.653	FALSE	FALSE	TRUE	1	ProteinCenter:sp_canonical|P70290 55 kDa erythrocyte membrane protein [OS=Mus musculus]
ProteinCenter:sp_canonical|P70295 Lipid droplet-regulating VLDL assembly factor AUP1 [OS=Mus musculus]	ProteinCenter:sp_canonical|P70295 Lipid droplet-regulating VLDL assembly factor AUP1 [OS=Mus musculus]	0.704	0.187	0.405	FALSE	FALSE	TRUE	9	ProteinCenter:sp_canonical|P70295 Lipid droplet-regulating VLDL assembly factor AUP1 [OS=Mus musculus]
ProteinCenter:sp_canonical|P70296 Phosphatidylethanolamine-binding protein 1 [OS=Mus musculus]	ProteinCenter:sp_canonical|P70296 Phosphatidylethanolamine-binding protein 1 [OS=Mus musculus]	-2.13	0.0502	0.19	FALSE	FALSE	TRUE	4	ProteinCenter:sp_canonical|P70296 Phosphatidylethanolamine-binding protein 1 [OS=Mus musculus]
ProteinCenter:sp_canonical|P70333 Heterogeneous nuclear ribonucleoprotein H2 [OS=Mus musculus]	ProteinCenter:sp_canonical|P70333 Heterogeneous nuclear ribonucleoprotein H2 [OS=Mus musculus]	0.5	0.0691	0.225	FALSE	FALSE	FALSE	0	ProteinCenter:sp_canonical|P70333 Heterogeneous nuclear ribonucleoprotein H2 [OS=Mus musculus]
ProteinCenter:sp_canonical|P70336 Rho-associated protein kinase 2 [OS=Mus musculus]	ProteinCenter:sp_canonical|P70336 Rho-associated protein kinase 2 [OS=Mus musculus]	0.728	0.251	0.482	FALSE	FALSE	TRUE	9	ProteinCenter:sp_canonical|P70336 Rho-associated protein kinase 2 [OS=Mus musculus]
ProteinCenter:sp_canonical|P70349 Adenosine 5'-monophosphoramidase HINT1 [OS=Mus musculus]	ProteinCenter:sp_canonical|P70349 Adenosine 5'-monophosphoramidase HINT1 [OS=Mus musculus]	0.195	0.703	0.845	FALSE	FALSE	FALSE	0	ProteinCenter:sp_canonical|P70349 Adenosine 5'-monophosphoramidase HINT1 [OS=Mus musculus]
ProteinCenter:sp_canonical|P70398 Probable ubiquitin carboxyl-terminal hydrolase FAF-X [OS=Mus musculus]	ProteinCenter:sp_canonical|P70398 Probable ubiquitin carboxyl-terminal hydrolase FAF-X [OS=Mus musculus]	0.196	0.623	0.784	FALSE	FALSE	FALSE	0	ProteinCenter:sp_canonical|P70398 Probable ubiquitin carboxyl-terminal hydrolase FAF-X [OS=Mus musculus]
ProteinCenter:sp_canonical|P70441 Na(+)/H(+) exchange regulatory cofactor NHE-RF1 [OS=Mus musculus]	ProteinCenter:sp_canonical|P70441 Na(+)/H(+) exchange regulatory cofactor NHE-RF1 [OS=Mus musculus]	0.0963	0.602	0.768	FALSE	FALSE	FALSE	0	ProteinCenter:sp_canonical|P70441 Na(+)/H(+) exchange regulatory cofactor NHE-RF1 [OS=Mus musculus]
ProteinCenter:sp_canonical|P80313 T-complex protein 1 subunit eta [OS=Mus musculus]	ProteinCenter:sp_canonical|P80313 T-complex protein 1 subunit eta [OS=Mus musculus]	0.0255	0.922	0.962	FALSE	FALSE	FALSE	0	ProteinCenter:sp_canonical|P80313 T-complex protein 1 subunit eta [OS=Mus musculus]
ProteinCenter:sp_canonical|P80314 T-complex protein 1 subunit beta [OS=Mus musculus]	ProteinCenter:sp_canonical|P80314 T-complex protein 1 subunit beta [OS=Mus musculus]	-0.206	0.205	0.429	FALSE	FALSE	FALSE	0	ProteinCenter:sp_canonical|P80314 T-complex protein 1 subunit beta [OS=Mus musculus]
ProteinCenter:sp_canonical|P80315 T-complex protein 1 subunit delta [OS=Mus musculus]	ProteinCenter:sp_canonical|P80315 T-complex protein 1 subunit delta [OS=Mus musculus]	-0.837	0.0113	0.0737	FALSE	FALSE	FALSE	0	ProteinCenter:sp_canonical|P80315 T-complex protein 1 subunit delta [OS=Mus musculus]
ProteinCenter:sp_canonical|P80316 T-complex protein 1 subunit epsilon [OS=Mus musculus]	ProteinCenter:sp_canonical|P80316 T-complex protein 1 subunit epsilon [OS=Mus musculus]	0.0179	0.891	0.949	FALSE	FALSE	FALSE	0	ProteinCenter:sp_canonical|P80316 T-complex protein 1 subunit epsilon [OS=Mus musculus]
ProteinCenter:sp_canonical|P80317 T-complex protein 1 subunit zeta [OS=Mus musculus]	ProteinCenter:sp_canonical|P80317 T-complex protein 1 subunit zeta [OS=Mus musculus]	-0.036	0.78	0.89	FALSE	FALSE	FALSE	0	ProteinCenter:sp_canonical|P80317 T-complex protein 1 subunit zeta [OS=Mus musculus]
ProteinCenter:sp_canonical|P80318 T-complex protein 1 subunit gamma [OS=Mus musculus]	ProteinCenter:sp_canonical|P80318 T-complex protein 1 subunit gamma [OS=Mus musculus]	-0.0634	0.599	0.768	FALSE	FALSE	FALSE	0	ProteinCenter:sp_canonical|P80318 T-complex protein 1 subunit gamma [OS=Mus musculus]
ProteinCenter:sp_canonical|P82343 N-acylglucosamine 2-epimerase [OS=Mus musculus]	ProteinCenter:sp_canonical|P82343 N-acylglucosamine 2-epimerase [OS=Mus musculus]	-0.484	0.078	0.24	FALSE	FALSE	FALSE	0	ProteinCenter:sp_canonical|P82343 N-acylglucosamine 2-epimerase [OS=Mus musculus]
ProteinCenter:sp_canonical|P83882 60S ribosomal protein L36a [OS=Mus musculus]	ProteinCenter:sp_canonical|P83882 60S ribosomal protein L36a [OS=Mus musculus]	0.146	0.531	0.727	FALSE	FALSE	FALSE	0	ProteinCenter:sp_canonical|P83882 60S ribosomal protein L36a [OS=Mus musculus]
ProteinCenter:sp_canonical|P83887 Tubulin gamma-1 chain [OS=Mus musculus]	ProteinCenter:sp_canonical|P83887 Tubulin gamma-1 chain [OS=Mus musculus]	0.668	0.275	0.506	FALSE	FALSE	TRUE	8	ProteinCenter:sp_canonical|P83887 Tubulin gamma-1 chain [OS=Mus musculus]
ProteinCenter:sp_canonical|P84084 ADP-ribosylation factor 5 [OS=Mus musculus]	ProteinCenter:sp_canonical|P84084 ADP-ribosylation factor 5 [OS=Mus musculus]	-0.915	0.334	0.563	FALSE	FALSE	TRUE	1	ProteinCenter:sp_canonical|P84084 ADP-ribosylation factor 5 [OS=Mus musculus]
ProteinCenter:sp_canonical|P84091 AP-2 complex subunit mu [OS=Mus musculus]	ProteinCenter:sp_canonical|P84091 AP-2 complex subunit mu [OS=Mus musculus]	0.0432	0.791	0.897	FALSE	FALSE	FALSE	0	ProteinCenter:sp_canonical|P84091 AP-2 complex subunit mu [OS=Mus musculus]
ProteinCenter:sp_canonical|P84099 60S ribosomal protein L19 [OS=Mus musculus]	ProteinCenter:sp_canonical|P84099 60S ribosomal protein L19 [OS=Mus musculus]	0.436	0.0583	0.206	FALSE	FALSE	FALSE	0	ProteinCenter:sp_canonical|P84099 60S ribosomal protein L19 [OS=Mus musculus]
ProteinCenter:sp_canonical|P84104 Serine/arginine-rich splicing factor 3 [OS=Mus musculus]	ProteinCenter:sp_canonical|P84104 Serine/arginine-rich splicing factor 3 [OS=Mus musculus]	-0.206	0.331	0.56	FALSE	FALSE	FALSE	0	ProteinCenter:sp_canonical|P84104 Serine/arginine-rich splicing factor 3 [OS=Mus musculus]
ProteinCenter:sp_canonical|P97351 40S ribosomal protein S3a [OS=Mus musculus]	ProteinCenter:sp_canonical|P97351 40S ribosomal protein S3a [OS=Mus musculus]	0.276	0.0718	0.232	FALSE	FALSE	FALSE	0	ProteinCenter:sp_canonical|P97351 40S ribosomal protein S3a [OS=Mus musculus]
\ProteinCenter:sp_canonical|P97364 Selenide	water dikinase 2 [OS=Mus musculus]\""	\ProteinCenter:sp_canonical|P97364 Selenide	water dikinase 2 [OS=Mus musculus]\""	1.3	0.0977	0.276	FALSE	FALSE	TRUE	1	\ProteinCenter:sp_canonical|P97364 Selenide	water dikinase 2 [OS=Mus musculus]\""
ProteinCenter:sp_canonical|P97371 Proteasome activator complex subunit 1 [OS=Mus musculus]	ProteinCenter:sp_canonical|P97371 Proteasome activator complex subunit 1 [OS=Mus musculus]	1.75	0.0512	0.193	FALSE	FALSE	TRUE	2	ProteinCenter:sp_canonical|P97371 Proteasome activator complex subunit 1 [OS=Mus musculus]
ProteinCenter:sp_canonical|P97384 Annexin A11 [OS=Mus musculus]	ProteinCenter:sp_canonical|P97384 Annexin A11 [OS=Mus musculus]	1.81	0.0388	0.167	FALSE	FALSE	TRUE	1	ProteinCenter:sp_canonical|P97384 Annexin A11 [OS=Mus musculus]
ProteinCenter:sp_canonical|P97390 Vacuolar protein sorting-associated protein 45 [OS=Mus musculus]	ProteinCenter:sp_canonical|P97390 Vacuolar protein sorting-associated protein 45 [OS=Mus musculus]	0.836	0.0496	0.189	FALSE	FALSE	TRUE	11	ProteinCenter:sp_canonical|P97390 Vacuolar protein sorting-associated protein 45 [OS=Mus musculus]
ProteinCenter:sp_canonical|P97434 Myosin phosphatase Rho-interacting protein [OS=Mus musculus]	ProteinCenter:sp_canonical|P97434 Myosin phosphatase Rho-interacting protein [OS=Mus musculus]	0.00216	0.999	0.999	FALSE	FALSE	TRUE	9	ProteinCenter:sp_canonical|P97434 Myosin phosphatase Rho-interacting protein [OS=Mus musculus]
ProteinCenter:sp_canonical|P97449 Aminopeptidase N [OS=Mus musculus]	ProteinCenter:sp_canonical|P97449 Aminopeptidase N [OS=Mus musculus]	-0.354	0.11	0.299	FALSE	FALSE	FALSE	0	ProteinCenter:sp_canonical|P97449 Aminopeptidase N [OS=Mus musculus]
ProteinCenter:sp_canonical|P97461 40S ribosomal protein S5 [OS=Mus musculus]	ProteinCenter:sp_canonical|P97461 40S ribosomal protein S5 [OS=Mus musculus]	0.437	0.168	0.379	FALSE	FALSE	FALSE	0	ProteinCenter:sp_canonical|P97461 40S ribosomal protein S5 [OS=Mus musculus]
ProteinCenter:sp_canonical|P97470 Serine/threonine-protein phosphatase 4 catalytic subunit [OS=Mus musculus]	ProteinCenter:sp_canonical|P97470 Serine/threonine-protein phosphatase 4 catalytic subunit [OS=Mus musculus]	-0.113	0.827	0.912	FALSE	FALSE	TRUE	8	ProteinCenter:sp_canonical|P97470 Serine/threonine-protein phosphatase 4 catalytic subunit [OS=Mus musculus]
ProteinCenter:sp_canonical|P97494 Glutamate--cysteine ligase catalytic subunit [OS=Mus musculus]	ProteinCenter:sp_canonical|P97494 Glutamate--cysteine ligase catalytic subunit [OS=Mus musculus]	-1.51	0.0289	0.135	FALSE	FALSE	TRUE	3	ProteinCenter:sp_canonical|P97494 Glutamate--cysteine ligase catalytic subunit [OS=Mus musculus]
ProteinCenter:sp_canonical|P97496 SWI/SNF complex subunit SMARCC1 [OS=Mus musculus]	ProteinCenter:sp_canonical|P97496 SWI/SNF complex subunit SMARCC1 [OS=Mus musculus]	0.673	0.202	0.426	FALSE	FALSE	TRUE	7	ProteinCenter:sp_canonical|P97496 SWI/SNF complex subunit SMARCC1 [OS=Mus musculus]
ProteinCenter:sp_canonical|P97499 Telomerase protein component 1 [OS=Mus musculus]	ProteinCenter:sp_canonical|P97499 Telomerase protein component 1 [OS=Mus musculus]	-0.451	0.647	0.8	FALSE	FALSE	TRUE	10	ProteinCenter:sp_canonical|P97499 Telomerase protein component 1 [OS=Mus musculus]
\ProteinCenter:sp_canonical|P97742 Carnitine O-palmitoyltransferase 1	liver isoform [OS=Mus musculus]\""	\ProteinCenter:sp_canonical|P97742 Carnitine O-palmitoyltransferase 1	liver isoform [OS=Mus musculus]\""	-0.642	0.369	0.596	FALSE	FALSE	TRUE	2	\ProteinCenter:sp_canonical|P97742 Carnitine O-palmitoyltransferase 1	liver isoform [OS=Mus musculus]\""
ProteinCenter:sp_canonical|P97770 tRNA (guanine(6)-N2)-methyltransferase THUMP3 [OS=Mus musculus]	ProteinCenter:sp_canonical|P97770 tRNA (guanine(6)-N2)-methyltransferase THUMP3 [OS=Mus musculus]	0.395	0.584	0.76	FALSE	FALSE	TRUE	9	ProteinCenter:sp_canonical|P97770 tRNA (guanine(6)-N2)-methyltransferase THUMP3 [OS=Mus musculus]
ProteinCenter:sp_canonical|P97789 5'-3' exoribonuclease 1 [OS=Mus musculus]	ProteinCenter:sp_canonical|P97789 5'-3' exoribonuclease 1 [OS=Mus musculus]	0.399	0.388	0.616	FALSE	FALSE	TRUE	9	ProteinCenter:sp_canonical|P97789 5'-3' exoribonuclease 1 [OS=Mus musculus]
\ProteinCenter:sp_canonical|P97807 Fumarate hydratase	mitochondrial [OS=Mus musculus]\""	\ProteinCenter:sp_canonical|P97807 Fumarate hydratase	mitochondrial [OS=Mus musculus]\""	-0.864	0.176	0.389	FALSE	FALSE	TRUE	11	\ProteinCenter:sp_canonical|P97807 Fumarate hydratase	mitochondrial [OS=Mus musculus]\""
ProteinCenter:sp_canonical|P97816 Protein S100-G [OS=Mus musculus]	ProteinCenter:sp_canonical|P97816 Protein S100-G [OS=Mus musculus]	-0.561	0.479	0.684	FALSE	FALSE	TRUE	6	ProteinCenter:sp_canonical|P97816 Protein S100-G [OS=Mus musculus]
ProteinCenter:sp_canonical|P97823 Acyl-protein thioesterase 1 [OS=Mus musculus]	ProteinCenter:sp_canonical|P97823 Acyl-protein thioesterase 1 [OS=Mus musculus]	0.11	0.59	0.762	FALSE	FALSE	FALSE	0	ProteinCenter:sp_canonical|P97823 Acyl-protein thioesterase 1 [OS=Mus musculus]
ProteinCenter:sp_canonical|P97872 Flavin-containing monooxygenase 5 [OS=Mus musculus]	ProteinCenter:sp_canonical|P97872 Flavin-containing monooxygenase 5 [OS=Mus musculus]	0.762	0.000112	0.00432	FALSE	FALSE	FALSE	0	ProteinCenter:sp_canonical|P97872 Flavin-containing monooxygenase 5 [OS=Mus musculus]
ProteinCenter:sp_canonical|P98078 Disabled homolog 2 [OS=Mus musculus]	ProteinCenter:sp_canonical|P98078 Disabled homolog 2 [OS=Mus musculus]	0.674	0.0662	0.22	FALSE	FALSE	TRUE	9	ProteinCenter:sp_canonical|P98078 Disabled homolog 2 [OS=Mus musculus]
ProteinCenter:sp_canonical|P98197 Phospholipid-transporting ATPase IH [OS=Mus musculus]	ProteinCenter:sp_canonical|P98197 Phospholipid-transporting ATPase IH [OS=Mus musculus]	0.124	0.88	0.941	FALSE	FALSE	TRUE	1	ProteinCenter:sp_canonical|P98197 Phospholipid-transporting ATPase IH [OS=Mus musculus]
ProteinCenter:sp_canonical|P99024 Tubulin beta-5 chain [OS=Mus musculus]	ProteinCenter:sp_canonical|P99024 Tubulin beta-5 chain [OS=Mus musculus]	0.285	0.126	0.319	FALSE	FALSE	FALSE	0	ProteinCenter:sp_canonical|P99024 Tubulin beta-5 chain [OS=Mus musculus]
ProteinCenter:sp_canonical|P99026 Proteasome subunit beta type-4 [OS=Mus musculus]	ProteinCenter:sp_canonical|P99026 Proteasome subunit beta type-4 [OS=Mus musculus]	-0.0227	0.95	0.976	FALSE	FALSE	FALSE	0	ProteinCenter:sp_canonical|P99026 Proteasome subunit beta type-4 [OS=Mus musculus]
ProteinCenter:sp_canonical|P99027 60S acidic ribosomal protein P2 [OS=Mus musculus]	ProteinCenter:sp_canonical|P99027 60S acidic ribosomal protein P2 [OS=Mus musculus]	-0.379	0.113	0.302	FALSE	FALSE	FALSE	0	ProteinCenter:sp_canonical|P99027 60S acidic ribosomal protein P2 [OS=Mus musculus]
ProteinCenter:sp_canonical|Q00519 Xanthine dehydrogenase/oxidase [OS=Mus musculus]	ProteinCenter:sp_canonical|Q00519 Xanthine dehydrogenase/oxidase [OS=Mus musculus]	0.908	0.258	0.487	FALSE	FALSE	TRUE	7	ProteinCenter:sp_canonical|Q00519 Xanthine dehydrogenase/oxidase [OS=Mus musculus]
ProteinCenter:sp_canonical|Q00612 Glucose-6-phosphate 1-dehydrogenase X [OS=Mus musculus]	ProteinCenter:sp_canonical|Q00612 Glucose-6-phosphate 1-dehydrogenase X [OS=Mus musculus]	1.15	0.034	0.151	FALSE	FALSE	TRUE	1	ProteinCenter:sp_canonical|Q00612 Glucose-6-phosphate 1-dehydrogenase X [OS=Mus musculus]
ProteinCenter:sp_canonical|Q00623 Apolipoprotein A-I [OS=Mus musculus]	ProteinCenter:sp_canonical|Q00623 Apolipoprotein A-I [OS=Mus musculus]	0.345	0.0807	0.243	FALSE	FALSE	FALSE	0	ProteinCenter:sp_canonical|Q00623 Apolipoprotein A-I [OS=Mus musculus]
ProteinCenter:sp_canonical|Q00896 Alpha-1-antitrypsin 1-3 [OS=Mus musculus]	ProteinCenter:sp_canonical|Q00896 Alpha-1-antitrypsin 1-3 [OS=Mus musculus]	-0.1	0.752	0.875	FALSE	FALSE	FALSE	0	ProteinCenter:sp_canonical|Q00896 Alpha-1-antitrypsin 1-3 [OS=Mus musculus]
ProteinCenter:sp_canonical|Q00897 Alpha-1-antitrypsin 1-4 [OS=Mus musculus]	ProteinCenter:sp_canonical|Q00897 Alpha-1-antitrypsin 1-4 [OS=Mus musculus]	0.877	0.213	0.438	FALSE	FALSE	TRUE	2	ProteinCenter:sp_canonical|Q00897 Alpha-1-antitrypsin 1-4 [OS=Mus musculus]
ProteinCenter:sp_canonical|Q00898 Alpha-1-antitrypsin 1-5 [OS=Mus musculus]	ProteinCenter:sp_canonical|Q00898 Alpha-1-antitrypsin 1-5 [OS=Mus musculus]	-0.262	0.307	0.535	FALSE	FALSE	FALSE	0	ProteinCenter:sp_canonical|Q00898 Alpha-1-antitrypsin 1-5 [OS=Mus musculus]
ProteinCenter:sp_canonical|Q00PI9 Heterogeneous nuclear ribonucleoprotein U-like protein 2 [OS=Mus musculus]	ProteinCenter:sp_canonical|Q00PI9 Heterogeneous nuclear ribonucleoprotein U-like protein 2 [OS=Mus musculus]	0.242	0.564	0.744	FALSE	FALSE	FALSE	0	ProteinCenter:sp_canonical|Q00PI9 Heterogeneous nuclear ribonucleoprotein U-like protein 2 [OS=Mus musculus]
ProteinCenter:sp_canonical|Q01405 Protein transport protein Sec23A [OS=Mus musculus]	ProteinCenter:sp_canonical|Q01405 Protein transport protein Sec23A [OS=Mus musculus]	-0.652	0.0575	0.205	FALSE	FALSE	FALSE	0	ProteinCenter:sp_canonical|Q01405 Protein transport protein Sec23A [OS=Mus musculus]
ProteinCenter:sp_canonical|Q01730 Ras suppressor protein 1 [OS=Mus musculus]	ProteinCenter:sp_canonical|Q01730 Ras suppressor protein 1 [OS=Mus musculus]	-0.355	0.404	0.628	FALSE	FALSE	TRUE	2	ProteinCenter:sp_canonical|Q01730 Ras suppressor protein 1 [OS=Mus musculus]
ProteinCenter:sp_canonical|Q01768 Nucleoside diphosphate kinase B [OS=Mus musculus]	ProteinCenter:sp_canonical|Q01768 Nucleoside diphosphate kinase B [OS=Mus musculus]	-0.316	0.283	0.513	FALSE	FALSE	FALSE	0	ProteinCenter:sp_canonical|Q01768 Nucleoside diphosphate kinase B [OS=Mus musculus]
ProteinCenter:sp_canonical|Q01853 Transitional endoplasmic reticulum ATPase [OS=Mus musculus]	ProteinCenter:sp_canonical|Q01853 Transitional endoplasmic reticulum ATPase [OS=Mus musculus]	-0.195	0.228	0.459	FALSE	FALSE	FALSE	0	ProteinCenter:sp_canonical|Q01853 Transitional endoplasmic reticulum ATPase [OS=Mus musculus]
ProteinCenter:sp_canonical|Q02013 Aquaporin-1 [OS=Mus musculus]	ProteinCenter:sp_canonical|Q02013 Aquaporin-1 [OS=Mus musculus]	-0.668	0.0162	0.0925	FALSE	FALSE	FALSE	0	ProteinCenter:sp_canonical|Q02013 Aquaporin-1 [OS=Mus musculus]
ProteinCenter:sp_canonical|Q02053 Ubiquitin-like modifier-activating enzyme 1 [OS=Mus musculus]	ProteinCenter:sp_canonical|Q02053 Ubiquitin-like modifier-activating enzyme 1 [OS=Mus musculus]	-0.124	0.517	0.714	FALSE	FALSE	FALSE	0	ProteinCenter:sp_canonical|Q02053 Ubiquitin-like modifier-activating enzyme 1 [OS=Mus musculus]
ProteinCenter:sp_canonical|Q02257 Junction plakoglobin [OS=Mus musculus]	ProteinCenter:sp_canonical|Q02257 Junction plakoglobin [OS=Mus musculus]	0.106	0.862	0.935	FALSE	FALSE	TRUE	2	ProteinCenter:sp_canonical|Q02257 Junction plakoglobin [OS=Mus musculus]
ProteinCenter:sp_canonical|Q02819 Nucleobindin-1 [OS=Mus musculus]	ProteinCenter:sp_canonical|Q02819 Nucleobindin-1 [OS=Mus musculus]	0.0864	0.747	0.874	FALSE	FALSE	FALSE	0	ProteinCenter:sp_canonical|Q02819 Nucleobindin-1 [OS=Mus musculus]
\ProteinCenter:sp_canonical|Q03265 ATP synthase subunit alpha	mitochondrial [OS=Mus musculus]\""	\ProteinCenter:sp_canonical|Q03265 ATP synthase subunit alpha	mitochondrial [OS=Mus musculus]\""	-0.628	0.000273	0.00676	FALSE	FALSE	FALSE	0	\ProteinCenter:sp_canonical|Q03265 ATP synthase subunit alpha	mitochondrial [OS=Mus musculus]\""
ProteinCenter:sp_canonical|Q03734 Serine protease inhibitor A3M [OS=Mus musculus]	ProteinCenter:sp_canonical|Q03734 Serine protease inhibitor A3M [OS=Mus musculus]	0.199	0.678	0.826	FALSE	FALSE	TRUE	8	ProteinCenter:sp_canonical|Q03734 Serine protease inhibitor A3M [OS=Mus musculus]
\ProteinCenter:sp_canonical|Q03963 Interferon-induced	double-stranded RNA-activated protein kinase [OS=Mus musculus]\""	\ProteinCenter:sp_canonical|Q03963 Interferon-induced	double-stranded RNA-activated protein kinase [OS=Mus musculus]\""	0.663	0.122	0.314	FALSE	FALSE	TRUE	6	\ProteinCenter:sp_canonical|Q03963 Interferon-induced	double-stranded RNA-activated protein kinase [OS=Mus musculus]\""
ProteinCenter:sp_canonical|Q04646 Sodium/potassium-transporting ATPase subunit gamma [OS=Mus musculus]	ProteinCenter:sp_canonical|Q04646 Sodium/potassium-transporting ATPase subunit gamma [OS=Mus musculus]	-1.06	0.109	0.296	FALSE	FALSE	FALSE	0	ProteinCenter:sp_canonical|Q04646 Sodium/potassium-transporting ATPase subunit gamma [OS=Mus musculus]
ProteinCenter:sp_canonical|Q05421 Cytochrome P450 2E1 [OS=Mus musculus]	ProteinCenter:sp_canonical|Q05421 Cytochrome P450 2E1 [OS=Mus musculus]	0.162	0.552	0.74	FALSE	FALSE	FALSE	0	ProteinCenter:sp_canonical|Q05421 Cytochrome P450 2E1 [OS=Mus musculus]
\ProteinCenter:sp_canonical|Q05920 Pyruvate carboxylase	mitochondrial [OS=Mus musculus]\""	\ProteinCenter:sp_canonical|Q05920 Pyruvate carboxylase	mitochondrial [OS=Mus musculus]\""	0.334	0.712	0.85	FALSE	FALSE	TRUE	1	\ProteinCenter:sp_canonical|Q05920 Pyruvate carboxylase	mitochondrial [OS=Mus musculus]\""
ProteinCenter:sp_canonical|Q05CL8 La-related protein 7 [OS=Mus musculus]	ProteinCenter:sp_canonical|Q05CL8 La-related protein 7 [OS=Mus musculus]	-0.372	0.255	0.485	FALSE	FALSE	TRUE	1	ProteinCenter:sp_canonical|Q05CL8 La-related protein 7 [OS=Mus musculus]
\ProteinCenter:sp_canonical|Q06185 ATP synthase subunit e	mitochondrial [OS=Mus musculus]\""	\ProteinCenter:sp_canonical|Q06185 ATP synthase subunit e	mitochondrial [OS=Mus musculus]\""	-0.65	0.365	0.593	FALSE	FALSE	TRUE	11	\ProteinCenter:sp_canonical|Q06185 ATP synthase subunit e	mitochondrial [OS=Mus musculus]\""
ProteinCenter:sp_canonical|Q06335 Amyloid beta precursor like protein 2 [OS=Mus musculus]	ProteinCenter:sp_canonical|Q06335 Amyloid beta precursor like protein 2 [OS=Mus musculus]	-0.0392	0.926	0.963	FALSE	FALSE	TRUE	11	ProteinCenter:sp_canonical|Q06335 Amyloid beta precursor like protein 2 [OS=Mus musculus]
ProteinCenter:sp_canonical|Q06890 Clusterin [OS=Mus musculus]	ProteinCenter:sp_canonical|Q06890 Clusterin [OS=Mus musculus]	1.89	0.0118	0.0757	FALSE	FALSE	TRUE	1	ProteinCenter:sp_canonical|Q06890 Clusterin [OS=Mus musculus]
ProteinCenter:sp_canonical|Q07076 Annexin A7 [OS=Mus musculus]	ProteinCenter:sp_canonical|Q07076 Annexin A7 [OS=Mus musculus]	1.02	0.42	0.639	FALSE	FALSE	TRUE	5	ProteinCenter:sp_canonical|Q07076 Annexin A7 [OS=Mus musculus]
\ProteinCenter:sp_canonical|Q07417 Short-chain specific acyl-CoA dehydrogenase	mitochondrial [OS=Mus musculus]\""	\ProteinCenter:sp_canonical|Q07417 Short-chain specific acyl-CoA dehydrogenase	mitochondrial [OS=Mus musculus]\""	0.16	0.756	0.877	FALSE	FALSE	FALSE	0	\ProteinCenter:sp_canonical|Q07417 Short-chain specific acyl-CoA dehydrogenase	mitochondrial [OS=Mus musculus]\""
ProteinCenter:sp_canonical|Q07797 Galectin-3-binding protein [OS=Mus musculus]	ProteinCenter:sp_canonical|Q07797 Galectin-3-binding protein [OS=Mus musculus]	0.626	0.414	0.636	FALSE	FALSE	TRUE	6	ProteinCenter:sp_canonical|Q07797 Galectin-3-binding protein [OS=Mus musculus]
ProteinCenter:sp_canonical|Q08481 Platelet endothelial cell adhesion molecule [OS=Mus musculus]	ProteinCenter:sp_canonical|Q08481 Platelet endothelial cell adhesion molecule [OS=Mus musculus]	0.363	0.547	0.739	FALSE	FALSE	TRUE	5	ProteinCenter:sp_canonical|Q08481 Platelet endothelial cell adhesion molecule [OS=Mus musculus]
ProteinCenter:sp_canonical|Q08857 Platelet glycoprotein 4 [OS=Mus musculus]	ProteinCenter:sp_canonical|Q08857 Platelet glycoprotein 4 [OS=Mus musculus]	0.00945	0.98	0.989	FALSE	FALSE	FALSE	0	ProteinCenter:sp_canonical|Q08857 Platelet glycoprotein 4 [OS=Mus musculus]
ProteinCenter:sp_canonical|Q0P5W1 Vacuolar protein sorting-associated protein 8 homolog [OS=Mus musculus]	ProteinCenter:sp_canonical|Q0P5W1 Vacuolar protein sorting-associated protein 8 homolog [OS=Mus musculus]	-0.0831	0.838	0.92	FALSE	FALSE	TRUE	2	ProteinCenter:sp_canonical|Q0P5W1 Vacuolar protein sorting-associated protein 8 homolog [OS=Mus musculus]
ProteinCenter:sp_canonical|Q0VGY8 Protein TANC1 [OS=Mus musculus]	ProteinCenter:sp_canonical|Q0VGY8 Protein TANC1 [OS=Mus musculus]	0.262	0.624	0.784	FALSE	FALSE	TRUE	10	ProteinCenter:sp_canonical|Q0VGY8 Protein TANC1 [OS=Mus musculus]
ProteinCenter:sp_canonical|Q11011 Puromycin-sensitive aminopeptidase [OS=Mus musculus]	ProteinCenter:sp_canonical|Q11011 Puromycin-sensitive aminopeptidase [OS=Mus musculus]	1.43	0.0404	0.171	FALSE	FALSE	TRUE	1	ProteinCenter:sp_canonical|Q11011 Puromycin-sensitive aminopeptidase [OS=Mus musculus]
ProteinCenter:sp_canonical|Q11136 Xaa-Pro dipeptidase [OS=Mus musculus]	ProteinCenter:sp_canonical|Q11136 Xaa-Pro dipeptidase [OS=Mus musculus]	-2.34	0.0253	0.124	FALSE	FALSE	TRUE	5	ProteinCenter:sp_canonical|Q11136 Xaa-Pro dipeptidase [OS=Mus musculus]
ProteinCenter:sp_canonical|Q2YDW2 Protein misato homolog 1 [OS=Mus musculus]	ProteinCenter:sp_canonical|Q2YDW2 Protein misato homolog 1 [OS=Mus musculus]	0.266	0.627	0.786	FALSE	FALSE	TRUE	7	ProteinCenter:sp_canonical|Q2YDW2 Protein misato homolog 1 [OS=Mus musculus]
ProteinCenter:sp_canonical|Q3TDD9 Protein phosphatase 1 regulatory subunit 21 [OS=Mus musculus]	ProteinCenter:sp_canonical|Q3TDD9 Protein phosphatase 1 regulatory subunit 21 [OS=Mus musculus]	0.223	0.414	0.636	FALSE	FALSE	FALSE	0	ProteinCenter:sp_canonical|Q3TDD9 Protein phosphatase 1 regulatory subunit 21 [OS=Mus musculus]
ProteinCenter:sp_canonical|Q3TDK6 Protein rogdi homolog [OS=Mus musculus]	ProteinCenter:sp_canonical|Q3TDK6 Protein rogdi homolog [OS=Mus musculus]	0.477	0.406	0.631	FALSE	FALSE	TRUE	6	ProteinCenter:sp_canonical|Q3TDK6 Protein rogdi homolog [OS=Mus musculus]
ProteinCenter:sp_canonical|Q3TDN2 FAS-associated factor 2 [OS=Mus musculus]	ProteinCenter:sp_canonical|Q3TDN2 FAS-associated factor 2 [OS=Mus musculus]	0.153	0.864	0.936	FALSE	FALSE	TRUE	9	ProteinCenter:sp_canonical|Q3TDN2 FAS-associated factor 2 [OS=Mus musculus]
ProteinCenter:sp_canonical|Q3TDQ1 Dolichyl-diphosphooligosaccharide--protein glycosyltransferase subunit STT3B [OS=Mus musculus]	ProteinCenter:sp_canonical|Q3TDQ1 Dolichyl-diphosphooligosaccharide--protein glycosyltransferase subunit STT3B [OS=Mus musculus]	0.221	0.747	0.874	FALSE	FALSE	TRUE	4	ProteinCenter:sp_canonical|Q3TDQ1 Dolichyl-diphosphooligosaccharide--protein glycosyltransferase subunit STT3B [OS=Mus musculus]
ProteinCenter:sp_canonical|Q3TEA8 Heterochromatin protein 1-binding protein 3 [OS=Mus musculus]	ProteinCenter:sp_canonical|Q3TEA8 Heterochromatin protein 1-binding protein 3 [OS=Mus musculus]	0.816	0.244	0.475	FALSE	FALSE	TRUE	8	ProteinCenter:sp_canonical|Q3TEA8 Heterochromatin protein 1-binding protein 3 [OS=Mus musculus]
ProteinCenter:sp_canonical|Q3THG9 Alanyl-tRNA editing protein Aarsd1 [OS=Mus musculus]	ProteinCenter:sp_canonical|Q3THG9 Alanyl-tRNA editing protein Aarsd1 [OS=Mus musculus]	-0.521	0.117	0.307	FALSE	FALSE	TRUE	4	ProteinCenter:sp_canonical|Q3THG9 Alanyl-tRNA editing protein Aarsd1 [OS=Mus musculus]
ProteinCenter:sp_canonical|Q3THK7 GMP synthase [glutamine-hydrolyzing] [OS=Mus musculus]	ProteinCenter:sp_canonical|Q3THK7 GMP synthase [glutamine-hydrolyzing] [OS=Mus musculus]	-1.21	0.177	0.39	FALSE	FALSE	TRUE	4	ProteinCenter:sp_canonical|Q3THK7 GMP synthase [glutamine-hydrolyzing] [OS=Mus musculus]
ProteinCenter:sp_canonical|Q3THS6 S-adenosylmethionine synthase isoform type-2 [OS=Mus musculus]	ProteinCenter:sp_canonical|Q3THS6 S-adenosylmethionine synthase isoform type-2 [OS=Mus musculus]	-0.259	0.295	0.524	FALSE	FALSE	FALSE	0	ProteinCenter:sp_canonical|Q3THS6 S-adenosylmethionine synthase isoform type-2 [OS=Mus musculus]
ProteinCenter:sp_canonical|Q3TIR1 Trafficking protein particle complex subunit 13 [OS=Mus musculus]	ProteinCenter:sp_canonical|Q3TIR1 Trafficking protein particle complex subunit 13 [OS=Mus musculus]	0.86	0.00889	0.0626	FALSE	FALSE	FALSE	0	ProteinCenter:sp_canonical|Q3TIR1 Trafficking protein particle complex subunit 13 [OS=Mus musculus]
ProteinCenter:sp_canonical|Q3TJZ6 Protein FAM98A [OS=Mus musculus]	ProteinCenter:sp_canonical|Q3TJZ6 Protein FAM98A [OS=Mus musculus]	-0.0354	0.958	0.979	FALSE	FALSE	TRUE	1	ProteinCenter:sp_canonical|Q3TJZ6 Protein FAM98A [OS=Mus musculus]
ProteinCenter:sp_canonical|Q3TLI0 Trafficking protein particle complex subunit 10 [OS=Mus musculus]	ProteinCenter:sp_canonical|Q3TLI0 Trafficking protein particle complex subunit 10 [OS=Mus musculus]	-0.0327	0.951	0.976	FALSE	FALSE	TRUE	6	ProteinCenter:sp_canonical|Q3TLI0 Trafficking protein particle complex subunit 10 [OS=Mus musculus]
ProteinCenter:sp_canonical|Q3TNA1 Xylulose kinase [OS=Mus musculus]	ProteinCenter:sp_canonical|Q3TNA1 Xylulose kinase [OS=Mus musculus]	-0.901	3.17E-05	0.00228	FALSE	FALSE	FALSE	0	ProteinCenter:sp_canonical|Q3TNA1 Xylulose kinase [OS=Mus musculus]
ProteinCenter:sp_canonical|Q3TVI8 Pre-B-cell leukemia transcription factor-interacting protein 1 [OS=Mus musculus]	ProteinCenter:sp_canonical|Q3TVI8 Pre-B-cell leukemia transcription factor-interacting protein 1 [OS=Mus musculus]	1.13	0.00853	0.0605	FALSE	FALSE	TRUE	10	ProteinCenter:sp_canonical|Q3TVI8 Pre-B-cell leukemia transcription factor-interacting protein 1 [OS=Mus musculus]
ProteinCenter:sp_canonical|Q3TW96 UDP-N-acetylhexosamine pyrophosphorylase-like protein 1 [OS=Mus musculus]	ProteinCenter:sp_canonical|Q3TW96 UDP-N-acetylhexosamine pyrophosphorylase-like protein 1 [OS=Mus musculus]	0.933	0.157	0.365	FALSE	FALSE	TRUE	1	ProteinCenter:sp_canonical|Q3TW96 UDP-N-acetylhexosamine pyrophosphorylase-like protein 1 [OS=Mus musculus]
ProteinCenter:sp_canonical|Q3TWW8 Serine/arginine-rich splicing factor 6 [OS=Mus musculus]	ProteinCenter:sp_canonical|Q3TWW8 Serine/arginine-rich splicing factor 6 [OS=Mus musculus]	0.083	0.869	0.936	FALSE	FALSE	TRUE	11	ProteinCenter:sp_canonical|Q3TWW8 Serine/arginine-rich splicing factor 6 [OS=Mus musculus]
ProteinCenter:sp_canonical|Q3TXS7 26S proteasome non-ATPase regulatory subunit 1 [OS=Mus musculus]	ProteinCenter:sp_canonical|Q3TXS7 26S proteasome non-ATPase regulatory subunit 1 [OS=Mus musculus]	-0.104	0.563	0.744	FALSE	FALSE	FALSE	0	ProteinCenter:sp_canonical|Q3TXS7 26S proteasome non-ATPase regulatory subunit 1 [OS=Mus musculus]
ProteinCenter:sp_canonical|Q3TZZ7 Extended synaptotagmin-2 [OS=Mus musculus]	ProteinCenter:sp_canonical|Q3TZZ7 Extended synaptotagmin-2 [OS=Mus musculus]	0.454	0.0292	0.136	FALSE	FALSE	TRUE	1	ProteinCenter:sp_canonical|Q3TZZ7 Extended synaptotagmin-2 [OS=Mus musculus]
ProteinCenter:sp_canonical|Q3U0V2 Tumor necrosis factor receptor type 1-associated DEATH domain protein [OS=Mus musculus]	ProteinCenter:sp_canonical|Q3U0V2 Tumor necrosis factor receptor type 1-associated DEATH domain protein [OS=Mus musculus]	0.217	0.635	0.79	FALSE	FALSE	TRUE	10	ProteinCenter:sp_canonical|Q3U0V2 Tumor necrosis factor receptor type 1-associated DEATH domain protein [OS=Mus musculus]
ProteinCenter:sp_canonical|Q3U1J4 DNA damage-binding protein 1 [OS=Mus musculus]	ProteinCenter:sp_canonical|Q3U1J4 DNA damage-binding protein 1 [OS=Mus musculus]	-1.62	0.0614	0.212	FALSE	FALSE	TRUE	3	ProteinCenter:sp_canonical|Q3U1J4 DNA damage-binding protein 1 [OS=Mus musculus]
ProteinCenter:sp_canonical|Q3U487 E3 ubiquitin-protein ligase HECTD3 [OS=Mus musculus]	ProteinCenter:sp_canonical|Q3U487 E3 ubiquitin-protein ligase HECTD3 [OS=Mus musculus]	0.724	0.211	0.434	FALSE	FALSE	TRUE	1	ProteinCenter:sp_canonical|Q3U487 E3 ubiquitin-protein ligase HECTD3 [OS=Mus musculus]
ProteinCenter:sp_canonical|Q3U564 mRNA-decapping enzyme 1B [OS=Mus musculus]	ProteinCenter:sp_canonical|Q3U564 mRNA-decapping enzyme 1B [OS=Mus musculus]	0.305	0.435	0.646	FALSE	FALSE	TRUE	9	ProteinCenter:sp_canonical|Q3U564 mRNA-decapping enzyme 1B [OS=Mus musculus]
ProteinCenter:sp_canonical|Q3U7R1 Extended synaptotagmin-1 [OS=Mus musculus]	ProteinCenter:sp_canonical|Q3U7R1 Extended synaptotagmin-1 [OS=Mus musculus]	1.2	0.114	0.304	FALSE	FALSE	TRUE	9	ProteinCenter:sp_canonical|Q3U7R1 Extended synaptotagmin-1 [OS=Mus musculus]
ProteinCenter:sp_canonical|Q3UBX0 Transmembrane protein 109 [OS=Mus musculus]	ProteinCenter:sp_canonical|Q3UBX0 Transmembrane protein 109 [OS=Mus musculus]	0.748	0.364	0.593	FALSE	FALSE	TRUE	4	ProteinCenter:sp_canonical|Q3UBX0 Transmembrane protein 109 [OS=Mus musculus]
ProteinCenter:sp_canonical|Q3UDE2 Tubulin--tyrosine ligase-like protein 12 [OS=Mus musculus]	ProteinCenter:sp_canonical|Q3UDE2 Tubulin--tyrosine ligase-like protein 12 [OS=Mus musculus]	-0.0305	0.935	0.968	FALSE	FALSE	TRUE	11	ProteinCenter:sp_canonical|Q3UDE2 Tubulin--tyrosine ligase-like protein 12 [OS=Mus musculus]
ProteinCenter:sp_canonical|Q3UGF1 WD repeat-containing protein 19 [OS=Mus musculus]	ProteinCenter:sp_canonical|Q3UGF1 WD repeat-containing protein 19 [OS=Mus musculus]	1.13	0.107	0.293	FALSE	FALSE	TRUE	9	ProteinCenter:sp_canonical|Q3UGF1 WD repeat-containing protein 19 [OS=Mus musculus]
ProteinCenter:sp_canonical|Q3UHA3 Spatacsin [OS=Mus musculus]	ProteinCenter:sp_canonical|Q3UHA3 Spatacsin [OS=Mus musculus]	0.0538	0.889	0.948	FALSE	FALSE	TRUE	10	ProteinCenter:sp_canonical|Q3UHA3 Spatacsin [OS=Mus musculus]
ProteinCenter:sp_canonical|Q3UHD6 Sorting nexin-27 [OS=Mus musculus]	ProteinCenter:sp_canonical|Q3UHD6 Sorting nexin-27 [OS=Mus musculus]	0.974	0.116	0.306	FALSE	FALSE	TRUE	11	ProteinCenter:sp_canonical|Q3UHD6 Sorting nexin-27 [OS=Mus musculus]
ProteinCenter:sp_canonical|Q3UHJ0 AP2-associated protein kinase 1 [OS=Mus musculus]	ProteinCenter:sp_canonical|Q3UHJ0 AP2-associated protein kinase 1 [OS=Mus musculus]	1.22	0.0531	0.197	FALSE	FALSE	TRUE	9	ProteinCenter:sp_canonical|Q3UHJ0 AP2-associated protein kinase 1 [OS=Mus musculus]
ProteinCenter:sp_canonical|Q3UIU2 NADH dehydrogenase [ubiquinone] 1 beta subcomplex subunit 6 [OS=Mus musculus]	ProteinCenter:sp_canonical|Q3UIU2 NADH dehydrogenase [ubiquinone] 1 beta subcomplex subunit 6 [OS=Mus musculus]	-0.971	0.0549	0.2	FALSE	FALSE	TRUE	7	ProteinCenter:sp_canonical|Q3UIU2 NADH dehydrogenase [ubiquinone] 1 beta subcomplex subunit 6 [OS=Mus musculus]
ProteinCenter:sp_canonical|Q3UM29 Conserved oligomeric Golgi complex subunit 7 [OS=Mus musculus]	ProteinCenter:sp_canonical|Q3UM29 Conserved oligomeric Golgi complex subunit 7 [OS=Mus musculus]	0.499	0.177	0.39	FALSE	FALSE	TRUE	1	ProteinCenter:sp_canonical|Q3UM29 Conserved oligomeric Golgi complex subunit 7 [OS=Mus musculus]
ProteinCenter:sp_canonical|Q3UMB9 WASH complex subunit 4 [OS=Mus musculus]	ProteinCenter:sp_canonical|Q3UMB9 WASH complex subunit 4 [OS=Mus musculus]	-0.704	0.206	0.43	FALSE	FALSE	TRUE	8	ProteinCenter:sp_canonical|Q3UMB9 WASH complex subunit 4 [OS=Mus musculus]
ProteinCenter:sp_canonical|Q3UMC0 ATPase family protein 2 homolog [OS=Mus musculus]	ProteinCenter:sp_canonical|Q3UMC0 ATPase family protein 2 homolog [OS=Mus musculus]	-0.0558	0.854	0.931	FALSE	FALSE	TRUE	1	ProteinCenter:sp_canonical|Q3UMC0 ATPase family protein 2 homolog [OS=Mus musculus]
ProteinCenter:sp_canonical|Q3UMF0 Cordon-bleu protein-like 1 [OS=Mus musculus]	ProteinCenter:sp_canonical|Q3UMF0 Cordon-bleu protein-like 1 [OS=Mus musculus]	-1.06	0.246	0.478	FALSE	FALSE	TRUE	6	ProteinCenter:sp_canonical|Q3UMF0 Cordon-bleu protein-like 1 [OS=Mus musculus]
ProteinCenter:sp_canonical|Q3UN02 Lysocardiolipin acyltransferase 1 [OS=Mus musculus]	ProteinCenter:sp_canonical|Q3UN02 Lysocardiolipin acyltransferase 1 [OS=Mus musculus]	-0.119	0.846	0.927	FALSE	FALSE	TRUE	7	ProteinCenter:sp_canonical|Q3UN02 Lysocardiolipin acyltransferase 1 [OS=Mus musculus]
ProteinCenter:sp_canonical|Q3UP75 UDP-glucuronosyltransferase 3A1 [OS=Mus musculus]	ProteinCenter:sp_canonical|Q3UP75 UDP-glucuronosyltransferase 3A1 [OS=Mus musculus]	0.463	0.159	0.369	FALSE	FALSE	FALSE	0	ProteinCenter:sp_canonical|Q3UP75 UDP-glucuronosyltransferase 3A1 [OS=Mus musculus]
ProteinCenter:sp_canonical|Q3UPH1 Protein PRRC1 [OS=Mus musculus]	ProteinCenter:sp_canonical|Q3UPH1 Protein PRRC1 [OS=Mus musculus]	-0.264	0.54	0.736	FALSE	FALSE	TRUE	11	ProteinCenter:sp_canonical|Q3UPH1 Protein PRRC1 [OS=Mus musculus]
ProteinCenter:sp_canonical|Q3UPL0 Protein transport protein Sec31A [OS=Mus musculus]	ProteinCenter:sp_canonical|Q3UPL0 Protein transport protein Sec31A [OS=Mus musculus]	0.98	0.0288	0.135	FALSE	FALSE	FALSE	0	ProteinCenter:sp_canonical|Q3UPL0 Protein transport protein Sec31A [OS=Mus musculus]
ProteinCenter:sp_canonical|Q3UU96 Serine/threonine-protein kinase MRCK alpha [OS=Mus musculus]	ProteinCenter:sp_canonical|Q3UU96 Serine/threonine-protein kinase MRCK alpha [OS=Mus musculus]	0.622	0.276	0.506	FALSE	FALSE	TRUE	2	ProteinCenter:sp_canonical|Q3UU96 Serine/threonine-protein kinase MRCK alpha [OS=Mus musculus]
ProteinCenter:sp_canonical|Q3UVG3 Protein FAM91A1 [OS=Mus musculus]	ProteinCenter:sp_canonical|Q3UVG3 Protein FAM91A1 [OS=Mus musculus]	0.55	0.464	0.671	FALSE	FALSE	TRUE	3	ProteinCenter:sp_canonical|Q3UVG3 Protein FAM91A1 [OS=Mus musculus]
ProteinCenter:sp_canonical|Q3UZZ6 Sulfotransferase 1 family member D1 [OS=Mus musculus]	ProteinCenter:sp_canonical|Q3UZZ6 Sulfotransferase 1 family member D1 [OS=Mus musculus]	-0.704	0.00266	0.0293	FALSE	FALSE	FALSE	0	ProteinCenter:sp_canonical|Q3UZZ6 Sulfotransferase 1 family member D1 [OS=Mus musculus]
ProteinCenter:sp_canonical|Q3V3R4 Integrin alpha-1 [OS=Mus musculus]	ProteinCenter:sp_canonical|Q3V3R4 Integrin alpha-1 [OS=Mus musculus]	0.237	0.672	0.822	FALSE	FALSE	TRUE	1	ProteinCenter:sp_canonical|Q3V3R4 Integrin alpha-1 [OS=Mus musculus]
ProteinCenter:sp_canonical|Q3V4B5 COMM domain-containing protein 6 [OS=Mus musculus]	ProteinCenter:sp_canonical|Q3V4B5 COMM domain-containing protein 6 [OS=Mus musculus]	2.97	0.0428	0.176	FALSE	FALSE	TRUE	7	ProteinCenter:sp_canonical|Q3V4B5 COMM domain-containing protein 6 [OS=Mus musculus]
ProteinCenter:sp_canonical|Q45VK7 Cytoplasmic dynein 2 heavy chain 1 [OS=Mus musculus]	ProteinCenter:sp_canonical|Q45VK7 Cytoplasmic dynein 2 heavy chain 1 [OS=Mus musculus]	0.676	0.487	0.689	FALSE	FALSE	TRUE	3	ProteinCenter:sp_canonical|Q45VK7 Cytoplasmic dynein 2 heavy chain 1 [OS=Mus musculus]
ProteinCenter:sp_canonical|Q4KML4 Costars family protein ABRACL [OS=Mus musculus]	ProteinCenter:sp_canonical|Q4KML4 Costars family protein ABRACL [OS=Mus musculus]	-0.0257	0.96	0.98	FALSE	FALSE	TRUE	2	ProteinCenter:sp_canonical|Q4KML4 Costars family protein ABRACL [OS=Mus musculus]
ProteinCenter:sp_canonical|Q501J6 Probable ATP-dependent RNA helicase DDX17 [OS=Mus musculus]	ProteinCenter:sp_canonical|Q501J6 Probable ATP-dependent RNA helicase DDX17 [OS=Mus musculus]	0.529	0.373	0.599	FALSE	FALSE	TRUE	3	ProteinCenter:sp_canonical|Q501J6 Probable ATP-dependent RNA helicase DDX17 [OS=Mus musculus]
ProteinCenter:sp_canonical|Q505D1 Serine/threonine-protein phosphatase 6 regulatory ankyrin repeat subunit A [OS=Mus musculus]	ProteinCenter:sp_canonical|Q505D1 Serine/threonine-protein phosphatase 6 regulatory ankyrin repeat subunit A [OS=Mus musculus]	-0.0393	0.957	0.979	FALSE	FALSE	TRUE	5	ProteinCenter:sp_canonical|Q505D1 Serine/threonine-protein phosphatase 6 regulatory ankyrin repeat subunit A [OS=Mus musculus]
ProteinCenter:sp_canonical|Q571I9 Aldehyde dehydrogenase family 16 member A1 [OS=Mus musculus]	ProteinCenter:sp_canonical|Q571I9 Aldehyde dehydrogenase family 16 member A1 [OS=Mus musculus]	0.0702	0.793	0.898	FALSE	FALSE	FALSE	0	ProteinCenter:sp_canonical|Q571I9 Aldehyde dehydrogenase family 16 member A1 [OS=Mus musculus]
ProteinCenter:sp_canonical|Q58A65 C-Jun-amino-terminal kinase-interacting protein 4 [OS=Mus musculus]	ProteinCenter:sp_canonical|Q58A65 C-Jun-amino-terminal kinase-interacting protein 4 [OS=Mus musculus]	-0.317	0.546	0.739	FALSE	FALSE	TRUE	7	ProteinCenter:sp_canonical|Q58A65 C-Jun-amino-terminal kinase-interacting protein 4 [OS=Mus musculus]
ProteinCenter:sp_canonical|Q5FWK3 Rho GTPase-activating protein 1 [OS=Mus musculus]	ProteinCenter:sp_canonical|Q5FWK3 Rho GTPase-activating protein 1 [OS=Mus musculus]	1.23	0.0768	0.239	FALSE	FALSE	TRUE	1	ProteinCenter:sp_canonical|Q5FWK3 Rho GTPase-activating protein 1 [OS=Mus musculus]
ProteinCenter:sp_canonical|Q5SSH7 Zinc finger ZZ-type and EF-hand domain-containing protein 1 [OS=Mus musculus]	ProteinCenter:sp_canonical|Q5SSH7 Zinc finger ZZ-type and EF-hand domain-containing protein 1 [OS=Mus musculus]	0.367	0.0309	0.141	FALSE	FALSE	FALSE	0	ProteinCenter:sp_canonical|Q5SSH7 Zinc finger ZZ-type and EF-hand domain-containing protein 1 [OS=Mus musculus]
ProteinCenter:sp_canonical|Q5SSW2 Proteasome activator complex subunit 4 [OS=Mus musculus]	ProteinCenter:sp_canonical|Q5SSW2 Proteasome activator complex subunit 4 [OS=Mus musculus]	-0.0556	0.87	0.936	FALSE	FALSE	TRUE	1	ProteinCenter:sp_canonical|Q5SSW2 Proteasome activator complex subunit 4 [OS=Mus musculus]
ProteinCenter:sp_canonical|Q5SUQ9 CST complex subunit CTC1 [OS=Mus musculus]	ProteinCenter:sp_canonical|Q5SUQ9 CST complex subunit CTC1 [OS=Mus musculus]	0.239	0.299	0.528	FALSE	FALSE	TRUE	1	ProteinCenter:sp_canonical|Q5SUQ9 CST complex subunit CTC1 [OS=Mus musculus]
ProteinCenter:sp_canonical|Q5SUR0 Phosphoribosylformylglycinamidine synthase [OS=Mus musculus]	ProteinCenter:sp_canonical|Q5SUR0 Phosphoribosylformylglycinamidine synthase [OS=Mus musculus]	-0.246	0.451	0.66	FALSE	FALSE	FALSE	0	ProteinCenter:sp_canonical|Q5SUR0 Phosphoribosylformylglycinamidine synthase [OS=Mus musculus]
ProteinCenter:sp_canonical|Q5SW19 Clustered mitochondria protein homolog [OS=Mus musculus]	ProteinCenter:sp_canonical|Q5SW19 Clustered mitochondria protein homolog [OS=Mus musculus]	0.661	0.486	0.689	FALSE	FALSE	TRUE	1	ProteinCenter:sp_canonical|Q5SW19 Clustered mitochondria protein homolog [OS=Mus musculus]
ProteinCenter:sp_canonical|Q5SWY8 Sodium/glucose cotransporter 5 [OS=Mus musculus]	ProteinCenter:sp_canonical|Q5SWY8 Sodium/glucose cotransporter 5 [OS=Mus musculus]	0.528	0.305	0.534	FALSE	FALSE	TRUE	10	ProteinCenter:sp_canonical|Q5SWY8 Sodium/glucose cotransporter 5 [OS=Mus musculus]
ProteinCenter:sp_canonical|Q5SYL3 Protein KIAA0100 [OS=Mus musculus]	ProteinCenter:sp_canonical|Q5SYL3 Protein KIAA0100 [OS=Mus musculus]	0.489	0.313	0.542	FALSE	FALSE	TRUE	11	ProteinCenter:sp_canonical|Q5SYL3 Protein KIAA0100 [OS=Mus musculus]
ProteinCenter:sp_canonical|Q5XJY5 Coatomer subunit delta [OS=Mus musculus]	ProteinCenter:sp_canonical|Q5XJY5 Coatomer subunit delta [OS=Mus musculus]	0.169	0.869	0.936	FALSE	FALSE	TRUE	5	ProteinCenter:sp_canonical|Q5XJY5 Coatomer subunit delta [OS=Mus musculus]
ProteinCenter:sp_canonical|Q60519 Semaphorin-5B [OS=Mus musculus]	ProteinCenter:sp_canonical|Q60519 Semaphorin-5B [OS=Mus musculus]	0.886	0.164	0.374	FALSE	FALSE	TRUE	9	ProteinCenter:sp_canonical|Q60519 Semaphorin-5B [OS=Mus musculus]
ProteinCenter:sp_canonical|Q60605 Myosin light polypeptide 6 [OS=Mus musculus]	ProteinCenter:sp_canonical|Q60605 Myosin light polypeptide 6 [OS=Mus musculus]	0.714	0.000204	0.00552	FALSE	FALSE	FALSE	0	ProteinCenter:sp_canonical|Q60605 Myosin light polypeptide 6 [OS=Mus musculus]
ProteinCenter:sp_canonical|Q60676 Serine/threonine-protein phosphatase 5 [OS=Mus musculus]	ProteinCenter:sp_canonical|Q60676 Serine/threonine-protein phosphatase 5 [OS=Mus musculus]	0.115	0.819	0.909	FALSE	FALSE	TRUE	10	ProteinCenter:sp_canonical|Q60676 Serine/threonine-protein phosphatase 5 [OS=Mus musculus]
ProteinCenter:sp_canonical|Q60692 Proteasome subunit beta type-6 [OS=Mus musculus]	ProteinCenter:sp_canonical|Q60692 Proteasome subunit beta type-6 [OS=Mus musculus]	0.107	0.578	0.756	FALSE	FALSE	FALSE	0	ProteinCenter:sp_canonical|Q60692 Proteasome subunit beta type-6 [OS=Mus musculus]
ProteinCenter:sp_canonical|Q60714 Long-chain fatty acid transport protein 1 [OS=Mus musculus]	ProteinCenter:sp_canonical|Q60714 Long-chain fatty acid transport protein 1 [OS=Mus musculus]	-0.192	0.692	0.838	FALSE	FALSE	TRUE	10	ProteinCenter:sp_canonical|Q60714 Long-chain fatty acid transport protein 1 [OS=Mus musculus]
\ProteinCenter:sp_canonical|Q60749 KH domain-containing	RNA-binding	signal transduction-associated protein 1 [OS=Mus musculus]\""	\ProteinCenter:sp_canonical|Q60749 KH domain-containing	RNA-binding	signal transduction-associated protein 1 [OS=Mus musculus]\""	0.103	0.758	0.877	FALSE	FALSE	TRUE	1	\ProteinCenter:sp_canonical|Q60749 KH domain-containing	RNA-binding	signal transduction-associated protein 1 [OS=Mus musculus]\""
ProteinCenter:sp_canonical|Q60770 Syntaxin-binding protein 3 [OS=Mus musculus]	ProteinCenter:sp_canonical|Q60770 Syntaxin-binding protein 3 [OS=Mus musculus]	0.0593	0.893	0.95	FALSE	FALSE	TRUE	1	ProteinCenter:sp_canonical|Q60770 Syntaxin-binding protein 3 [OS=Mus musculus]
ProteinCenter:sp_canonical|Q60825 Sodium-dependent phosphate transport protein 2A [OS=Mus musculus]	ProteinCenter:sp_canonical|Q60825 Sodium-dependent phosphate transport protein 2A [OS=Mus musculus]	-1.43	0.117	0.306	FALSE	FALSE	TRUE	3	ProteinCenter:sp_canonical|Q60825 Sodium-dependent phosphate transport protein 2A [OS=Mus musculus]
ProteinCenter:sp_canonical|Q60854 Serpin B6 [OS=Mus musculus]	ProteinCenter:sp_canonical|Q60854 Serpin B6 [OS=Mus musculus]	1.84	0.0107	0.0709	FALSE	FALSE	TRUE	4	ProteinCenter:sp_canonical|Q60854 Serpin B6 [OS=Mus musculus]
ProteinCenter:sp_canonical|Q60864 Stress-induced-phosphoprotein 1 [OS=Mus musculus]	ProteinCenter:sp_canonical|Q60864 Stress-induced-phosphoprotein 1 [OS=Mus musculus]	0.122	0.693	0.838	FALSE	FALSE	FALSE	0	ProteinCenter:sp_canonical|Q60864 Stress-induced-phosphoprotein 1 [OS=Mus musculus]
ProteinCenter:sp_canonical|Q60866 Phosphotriesterase-related protein [OS=Mus musculus]	ProteinCenter:sp_canonical|Q60866 Phosphotriesterase-related protein [OS=Mus musculus]	-1.17	0.16	0.37	FALSE	FALSE	FALSE	0	ProteinCenter:sp_canonical|Q60866 Phosphotriesterase-related protein [OS=Mus musculus]
ProteinCenter:sp_canonical|Q60870 Receptor expression-enhancing protein 5 [OS=Mus musculus]	ProteinCenter:sp_canonical|Q60870 Receptor expression-enhancing protein 5 [OS=Mus musculus]	0.454	0.0252	0.124	FALSE	FALSE	FALSE	0	ProteinCenter:sp_canonical|Q60870 Receptor expression-enhancing protein 5 [OS=Mus musculus]
ProteinCenter:sp_canonical|Q60872 Eukaryotic translation initiation factor 1A [OS=Mus musculus]	ProteinCenter:sp_canonical|Q60872 Eukaryotic translation initiation factor 1A [OS=Mus musculus]	-1.27	0.155	0.363	FALSE	FALSE	TRUE	11	ProteinCenter:sp_canonical|Q60872 Eukaryotic translation initiation factor 1A [OS=Mus musculus]
ProteinCenter:sp_canonical|Q60928 Glutathione hydrolase 1 proenzyme [OS=Mus musculus]	ProteinCenter:sp_canonical|Q60928 Glutathione hydrolase 1 proenzyme [OS=Mus musculus]	-0.386	0.0297	0.137	FALSE	FALSE	FALSE	0	ProteinCenter:sp_canonical|Q60928 Glutathione hydrolase 1 proenzyme [OS=Mus musculus]
ProteinCenter:sp_canonical|Q60930 Voltage-dependent anion-selective channel protein 2 [OS=Mus musculus]	ProteinCenter:sp_canonical|Q60930 Voltage-dependent anion-selective channel protein 2 [OS=Mus musculus]	-0.4	0.37	0.596	FALSE	FALSE	FALSE	0	ProteinCenter:sp_canonical|Q60930 Voltage-dependent anion-selective channel protein 2 [OS=Mus musculus]
ProteinCenter:sp_canonical|Q60931 Voltage-dependent anion-selective channel protein 3 [OS=Mus musculus]	ProteinCenter:sp_canonical|Q60931 Voltage-dependent anion-selective channel protein 3 [OS=Mus musculus]	-1.85	0.0457	0.182	FALSE	FALSE	TRUE	2	ProteinCenter:sp_canonical|Q60931 Voltage-dependent anion-selective channel protein 3 [OS=Mus musculus]
ProteinCenter:sp_canonical|Q60932 Voltage-dependent anion-selective channel protein 1 [OS=Mus musculus]	ProteinCenter:sp_canonical|Q60932 Voltage-dependent anion-selective channel protein 1 [OS=Mus musculus]	-0.345	0.128	0.321	FALSE	FALSE	FALSE	0	ProteinCenter:sp_canonical|Q60932 Voltage-dependent anion-selective channel protein 1 [OS=Mus musculus]
\ProteinCenter:sp_canonical|Q60936 Atypical kinase COQ8A	mitochondrial [OS=Mus musculus]\""	\ProteinCenter:sp_canonical|Q60936 Atypical kinase COQ8A	mitochondrial [OS=Mus musculus]\""	0.425	0.0309	0.141	FALSE	FALSE	TRUE	1	\ProteinCenter:sp_canonical|Q60936 Atypical kinase COQ8A	mitochondrial [OS=Mus musculus]\""
ProteinCenter:sp_canonical|Q60967 Bifunctional 3'-phosphoadenosine 5'-phosphosulfate synthase 1 [OS=Mus musculus]	ProteinCenter:sp_canonical|Q60967 Bifunctional 3'-phosphoadenosine 5'-phosphosulfate synthase 1 [OS=Mus musculus]	0.824	0.299	0.528	FALSE	FALSE	TRUE	6	ProteinCenter:sp_canonical|Q60967 Bifunctional 3'-phosphoadenosine 5'-phosphosulfate synthase 1 [OS=Mus musculus]
ProteinCenter:sp_canonical|Q60972 Histone-binding protein RBBP4 [OS=Mus musculus]	ProteinCenter:sp_canonical|Q60972 Histone-binding protein RBBP4 [OS=Mus musculus]	-0.0915	0.812	0.907	FALSE	FALSE	FALSE	0	ProteinCenter:sp_canonical|Q60972 Histone-binding protein RBBP4 [OS=Mus musculus]
ProteinCenter:sp_canonical|Q60991 Cytochrome P450 7B1 [OS=Mus musculus]	ProteinCenter:sp_canonical|Q60991 Cytochrome P450 7B1 [OS=Mus musculus]	-0.145	0.412	0.635	FALSE	FALSE	FALSE	0	ProteinCenter:sp_canonical|Q60991 Cytochrome P450 7B1 [OS=Mus musculus]
ProteinCenter:sp_canonical|Q61017 Guanine nucleotide-binding protein G(I)/G(S)/G(O) subunit gamma-T2 [OS=Mus musculus]	ProteinCenter:sp_canonical|Q61017 Guanine nucleotide-binding protein G(I)/G(S)/G(O) subunit gamma-T2 [OS=Mus musculus]	-0.725	0.187	0.405	FALSE	FALSE	TRUE	11	ProteinCenter:sp_canonical|Q61017 Guanine nucleotide-binding protein G(I)/G(S)/G(O) subunit gamma-T2 [OS=Mus musculus]
ProteinCenter:sp_canonical|Q61081 Hsp90 co-chaperone Cdc37 [OS=Mus musculus]	ProteinCenter:sp_canonical|Q61081 Hsp90 co-chaperone Cdc37 [OS=Mus musculus]	0.891	0.0259	0.126	FALSE	FALSE	TRUE	3	ProteinCenter:sp_canonical|Q61081 Hsp90 co-chaperone Cdc37 [OS=Mus musculus]
ProteinCenter:sp_canonical|Q61147 Ceruloplasmin [OS=Mus musculus]	ProteinCenter:sp_canonical|Q61147 Ceruloplasmin [OS=Mus musculus]	0.122	0.891	0.949	FALSE	FALSE	TRUE	2	ProteinCenter:sp_canonical|Q61147 Ceruloplasmin [OS=Mus musculus]
ProteinCenter:sp_canonical|Q61151 Serine/threonine-protein phosphatase 2A 56 kDa regulatory subunit epsilon isoform [OS=Mus musculus]	ProteinCenter:sp_canonical|Q61151 Serine/threonine-protein phosphatase 2A 56 kDa regulatory subunit epsilon isoform [OS=Mus musculus]	0.292	0.633	0.789	FALSE	FALSE	TRUE	3	ProteinCenter:sp_canonical|Q61151 Serine/threonine-protein phosphatase 2A 56 kDa regulatory subunit epsilon isoform [OS=Mus musculus]
ProteinCenter:sp_canonical|Q61171 Peroxiredoxin-2 [OS=Mus musculus]	ProteinCenter:sp_canonical|Q61171 Peroxiredoxin-2 [OS=Mus musculus]	-0.304	0.112	0.3	FALSE	FALSE	FALSE	0	ProteinCenter:sp_canonical|Q61171 Peroxiredoxin-2 [OS=Mus musculus]
ProteinCenter:sp_canonical|Q61187 Tumor susceptibility gene 101 protein [OS=Mus musculus]	ProteinCenter:sp_canonical|Q61187 Tumor susceptibility gene 101 protein [OS=Mus musculus]	0.367	0.408	0.632	FALSE	FALSE	TRUE	10	ProteinCenter:sp_canonical|Q61187 Tumor susceptibility gene 101 protein [OS=Mus musculus]
ProteinCenter:sp_canonical|Q61207 Prosaposin [OS=Mus musculus]	ProteinCenter:sp_canonical|Q61207 Prosaposin [OS=Mus musculus]	0.369	0.371	0.596	FALSE	FALSE	FALSE	0	ProteinCenter:sp_canonical|Q61207 Prosaposin [OS=Mus musculus]
ProteinCenter:sp_canonical|Q61239 Protein farnesyltransferase/geranylgeranyltransferase type-1 subunit alpha [OS=Mus musculus]	ProteinCenter:sp_canonical|Q61239 Protein farnesyltransferase/geranylgeranyltransferase type-1 subunit alpha [OS=Mus musculus]	-0.471	0.278	0.507	FALSE	FALSE	TRUE	11	ProteinCenter:sp_canonical|Q61239 Protein farnesyltransferase/geranylgeranyltransferase type-1 subunit alpha [OS=Mus musculus]
ProteinCenter:sp_canonical|Q61249 Immunoglobulin-binding protein 1 [OS=Mus musculus]	ProteinCenter:sp_canonical|Q61249 Immunoglobulin-binding protein 1 [OS=Mus musculus]	0.0342	0.951	0.976	FALSE	FALSE	TRUE	9	ProteinCenter:sp_canonical|Q61249 Immunoglobulin-binding protein 1 [OS=Mus musculus]
ProteinCenter:sp_canonical|Q61316 Heat shock 70 kDa protein 4 [OS=Mus musculus]	ProteinCenter:sp_canonical|Q61316 Heat shock 70 kDa protein 4 [OS=Mus musculus]	0.716	0.00933	0.0642	FALSE	FALSE	FALSE	0	ProteinCenter:sp_canonical|Q61316 Heat shock 70 kDa protein 4 [OS=Mus musculus]
ProteinCenter:sp_canonical|Q61335 B-cell receptor-associated protein 31 [OS=Mus musculus]	ProteinCenter:sp_canonical|Q61335 B-cell receptor-associated protein 31 [OS=Mus musculus]	-0.131	0.371	0.596	FALSE	FALSE	FALSE	0	ProteinCenter:sp_canonical|Q61335 B-cell receptor-associated protein 31 [OS=Mus musculus]
ProteinCenter:sp_canonical|Q61391 Neprilysin [OS=Mus musculus]	ProteinCenter:sp_canonical|Q61391 Neprilysin [OS=Mus musculus]	1.2	0.0759	0.239	FALSE	FALSE	TRUE	1	ProteinCenter:sp_canonical|Q61391 Neprilysin [OS=Mus musculus]
ProteinCenter:sp_canonical|Q61559 IgG receptor FcRn large subunit p51 [OS=Mus musculus]	ProteinCenter:sp_canonical|Q61559 IgG receptor FcRn large subunit p51 [OS=Mus musculus]	1.14	0.14	0.337	FALSE	FALSE	TRUE	4	ProteinCenter:sp_canonical|Q61559 IgG receptor FcRn large subunit p51 [OS=Mus musculus]
ProteinCenter:sp_canonical|Q61584 Fragile X mental retardation syndrome-related protein 1 [OS=Mus musculus]	ProteinCenter:sp_canonical|Q61584 Fragile X mental retardation syndrome-related protein 1 [OS=Mus musculus]	0.437	0.122	0.314	FALSE	FALSE	FALSE	0	ProteinCenter:sp_canonical|Q61584 Fragile X mental retardation syndrome-related protein 1 [OS=Mus musculus]
ProteinCenter:sp_canonical|Q61598 Rab GDP dissociation inhibitor beta [OS=Mus musculus]	ProteinCenter:sp_canonical|Q61598 Rab GDP dissociation inhibitor beta [OS=Mus musculus]	-2.33	0.00821	0.0591	FALSE	FALSE	TRUE	1	ProteinCenter:sp_canonical|Q61598 Rab GDP dissociation inhibitor beta [OS=Mus musculus]
ProteinCenter:sp_canonical|Q61646 Haptoglobin [OS=Mus musculus]	ProteinCenter:sp_canonical|Q61646 Haptoglobin [OS=Mus musculus]	1.02	0.0853	0.252	FALSE	FALSE	TRUE	10	ProteinCenter:sp_canonical|Q61646 Haptoglobin [OS=Mus musculus]
ProteinCenter:sp_canonical|Q61656 Probable ATP-dependent RNA helicase DDX5 [OS=Mus musculus]	ProteinCenter:sp_canonical|Q61656 Probable ATP-dependent RNA helicase DDX5 [OS=Mus musculus]	0.278	0.294	0.524	FALSE	FALSE	FALSE	0	ProteinCenter:sp_canonical|Q61656 Probable ATP-dependent RNA helicase DDX5 [OS=Mus musculus]
ProteinCenter:sp_canonical|Q61699 Heat shock protein 105 kDa [OS=Mus musculus]	ProteinCenter:sp_canonical|Q61699 Heat shock protein 105 kDa [OS=Mus musculus]	0.261	0.704	0.845	FALSE	FALSE	FALSE	0	ProteinCenter:sp_canonical|Q61699 Heat shock protein 105 kDa [OS=Mus musculus]
ProteinCenter:sp_canonical|Q61702 Inter-alpha-trypsin inhibitor heavy chain H1 [OS=Mus musculus]	ProteinCenter:sp_canonical|Q61702 Inter-alpha-trypsin inhibitor heavy chain H1 [OS=Mus musculus]	1.71	0.229	0.459	FALSE	FALSE	TRUE	4	ProteinCenter:sp_canonical|Q61702 Inter-alpha-trypsin inhibitor heavy chain H1 [OS=Mus musculus]
ProteinCenter:sp_canonical|Q61735 Leukocyte surface antigen CD47 [OS=Mus musculus]	ProteinCenter:sp_canonical|Q61735 Leukocyte surface antigen CD47 [OS=Mus musculus]	-0.576	0.604	0.77	FALSE	FALSE	TRUE	4	ProteinCenter:sp_canonical|Q61735 Leukocyte surface antigen CD47 [OS=Mus musculus]
ProteinCenter:sp_canonical|Q61768 Kinesin-1 heavy chain [OS=Mus musculus]	ProteinCenter:sp_canonical|Q61768 Kinesin-1 heavy chain [OS=Mus musculus]	0.343	0.0238	0.119	FALSE	FALSE	FALSE	0	ProteinCenter:sp_canonical|Q61768 Kinesin-1 heavy chain [OS=Mus musculus]
ProteinCenter:sp_canonical|Q61838 Pregnancy zone protein [OS=Mus musculus]	ProteinCenter:sp_canonical|Q61838 Pregnancy zone protein [OS=Mus musculus]	0.324	0.197	0.418	FALSE	FALSE	FALSE	0	ProteinCenter:sp_canonical|Q61838 Pregnancy zone protein [OS=Mus musculus]
ProteinCenter:sp_canonical|Q61847 Meprin A subunit beta [OS=Mus musculus]	ProteinCenter:sp_canonical|Q61847 Meprin A subunit beta [OS=Mus musculus]	-0.0386	0.856	0.932	FALSE	FALSE	FALSE	0	ProteinCenter:sp_canonical|Q61847 Meprin A subunit beta [OS=Mus musculus]
ProteinCenter:sp_canonical|Q61937 Nucleophosmin [OS=Mus musculus]	ProteinCenter:sp_canonical|Q61937 Nucleophosmin [OS=Mus musculus]	0.72	0.116	0.306	FALSE	FALSE	FALSE	0	ProteinCenter:sp_canonical|Q61937 Nucleophosmin [OS=Mus musculus]
ProteinCenter:sp_canonical|Q61990 Poly(rC)-binding protein 2 [OS=Mus musculus]	ProteinCenter:sp_canonical|Q61990 Poly(rC)-binding protein 2 [OS=Mus musculus]	0.73	0.127	0.321	FALSE	FALSE	TRUE	1	ProteinCenter:sp_canonical|Q61990 Poly(rC)-binding protein 2 [OS=Mus musculus]
ProteinCenter:sp_canonical|Q62048 Astrocytic phosphoprotein PEA-15 [OS=Mus musculus]	ProteinCenter:sp_canonical|Q62048 Astrocytic phosphoprotein PEA-15 [OS=Mus musculus]	0.359	0.191	0.41	FALSE	FALSE	TRUE	4	ProteinCenter:sp_canonical|Q62048 Astrocytic phosphoprotein PEA-15 [OS=Mus musculus]
ProteinCenter:sp_canonical|Q62159 Rho-related GTP-binding protein RhoC [OS=Mus musculus]	ProteinCenter:sp_canonical|Q62159 Rho-related GTP-binding protein RhoC [OS=Mus musculus]	0.698	0.358	0.59	FALSE	FALSE	TRUE	10	ProteinCenter:sp_canonical|Q62159 Rho-related GTP-binding protein RhoC [OS=Mus musculus]
ProteinCenter:sp_canonical|Q62165 Dystroglycan 1 [OS=Mus musculus]	ProteinCenter:sp_canonical|Q62165 Dystroglycan 1 [OS=Mus musculus]	0.877	0.381	0.609	FALSE	FALSE	TRUE	1	ProteinCenter:sp_canonical|Q62165 Dystroglycan 1 [OS=Mus musculus]
ProteinCenter:sp_canonical|Q62167 ATP-dependent RNA helicase DDX3X [OS=Mus musculus]	ProteinCenter:sp_canonical|Q62167 ATP-dependent RNA helicase DDX3X [OS=Mus musculus]	-0.114	0.605	0.77	FALSE	FALSE	FALSE	0	ProteinCenter:sp_canonical|Q62167 ATP-dependent RNA helicase DDX3X [OS=Mus musculus]
ProteinCenter:sp_canonical|Q62186 Translocon-associated protein subunit delta [OS=Mus musculus]	ProteinCenter:sp_canonical|Q62186 Translocon-associated protein subunit delta [OS=Mus musculus]	0.551	0.452	0.66	FALSE	FALSE	TRUE	1	ProteinCenter:sp_canonical|Q62186 Translocon-associated protein subunit delta [OS=Mus musculus]
ProteinCenter:sp_canonical|Q62188 Dihydropyrimidinase-related protein 3 [OS=Mus musculus]	ProteinCenter:sp_canonical|Q62188 Dihydropyrimidinase-related protein 3 [OS=Mus musculus]	2.91	0.13	0.323	FALSE	FALSE	TRUE	5	ProteinCenter:sp_canonical|Q62188 Dihydropyrimidinase-related protein 3 [OS=Mus musculus]
\ProteinCenter:sp_canonical|Q62261 Spectrin beta chain	non-erythrocytic 1 [OS=Mus musculus]\""	\ProteinCenter:sp_canonical|Q62261 Spectrin beta chain	non-erythrocytic 1 [OS=Mus musculus]\""	0.35	0.112	0.3	FALSE	FALSE	FALSE	0	\ProteinCenter:sp_canonical|Q62261 Spectrin beta chain	non-erythrocytic 1 [OS=Mus musculus]\""
ProteinCenter:sp_canonical|Q62313 Trans-Golgi network integral membrane protein 1 [OS=Mus musculus]	ProteinCenter:sp_canonical|Q62313 Trans-Golgi network integral membrane protein 1 [OS=Mus musculus]	0.234	0.266	0.498	FALSE	FALSE	FALSE	0	ProteinCenter:sp_canonical|Q62313 Trans-Golgi network integral membrane protein 1 [OS=Mus musculus]
ProteinCenter:sp_canonical|Q62348 Translin [OS=Mus musculus]	ProteinCenter:sp_canonical|Q62348 Translin [OS=Mus musculus]	-0.215	0.709	0.848	FALSE	FALSE	TRUE	4	ProteinCenter:sp_canonical|Q62348 Translin [OS=Mus musculus]
ProteinCenter:sp_canonical|Q62351 Transferrin receptor protein 1 [OS=Mus musculus]	ProteinCenter:sp_canonical|Q62351 Transferrin receptor protein 1 [OS=Mus musculus]	2.06	0.0115	0.0746	FALSE	FALSE	TRUE	2	ProteinCenter:sp_canonical|Q62351 Transferrin receptor protein 1 [OS=Mus musculus]
ProteinCenter:sp_canonical|Q62376 U1 small nuclear ribonucleoprotein 70 kDa [OS=Mus musculus]	ProteinCenter:sp_canonical|Q62376 U1 small nuclear ribonucleoprotein 70 kDa [OS=Mus musculus]	-0.467	0.428	0.642	FALSE	FALSE	TRUE	8	ProteinCenter:sp_canonical|Q62376 U1 small nuclear ribonucleoprotein 70 kDa [OS=Mus musculus]
ProteinCenter:sp_canonical|Q62393 Tumor protein D52 [OS=Mus musculus]	ProteinCenter:sp_canonical|Q62393 Tumor protein D52 [OS=Mus musculus]	0.683	0.568	0.747	FALSE	FALSE	TRUE	4	ProteinCenter:sp_canonical|Q62393 Tumor protein D52 [OS=Mus musculus]
ProteinCenter:sp_canonical|Q62426 Cystatin-B [OS=Mus musculus]	ProteinCenter:sp_canonical|Q62426 Cystatin-B [OS=Mus musculus]	0.463	0.643	0.796	FALSE	FALSE	TRUE	9	ProteinCenter:sp_canonical|Q62426 Cystatin-B [OS=Mus musculus]
ProteinCenter:sp_canonical|Q62433 Protein NDRG1 [OS=Mus musculus]	ProteinCenter:sp_canonical|Q62433 Protein NDRG1 [OS=Mus musculus]	-0.035	0.825	0.912	FALSE	FALSE	FALSE	0	ProteinCenter:sp_canonical|Q62433 Protein NDRG1 [OS=Mus musculus]
ProteinCenter:sp_canonical|Q62468 Villin-1 [OS=Mus musculus]	ProteinCenter:sp_canonical|Q62468 Villin-1 [OS=Mus musculus]	-0.048	0.822	0.911	FALSE	FALSE	FALSE	0	ProteinCenter:sp_canonical|Q62468 Villin-1 [OS=Mus musculus]
ProteinCenter:sp_canonical|Q63829 COMM domain-containing protein 3 [OS=Mus musculus]	ProteinCenter:sp_canonical|Q63829 COMM domain-containing protein 3 [OS=Mus musculus]	-0.84	0.316	0.544	FALSE	FALSE	TRUE	3	ProteinCenter:sp_canonical|Q63829 COMM domain-containing protein 3 [OS=Mus musculus]
ProteinCenter:sp_canonical|Q63844 Mitogen-activated protein kinase 3 [OS=Mus musculus]	ProteinCenter:sp_canonical|Q63844 Mitogen-activated protein kinase 3 [OS=Mus musculus]	1.02	0.132	0.325	FALSE	FALSE	TRUE	7	ProteinCenter:sp_canonical|Q63844 Mitogen-activated protein kinase 3 [OS=Mus musculus]
ProteinCenter:sp_canonical|Q63918 Caveolae-associated protein 2 [OS=Mus musculus]	ProteinCenter:sp_canonical|Q63918 Caveolae-associated protein 2 [OS=Mus musculus]	-0.12	0.805	0.902	FALSE	FALSE	TRUE	11	ProteinCenter:sp_canonical|Q63918 Caveolae-associated protein 2 [OS=Mus musculus]
ProteinCenter:sp_canonical|Q63961 Endoglin [OS=Mus musculus]	ProteinCenter:sp_canonical|Q63961 Endoglin [OS=Mus musculus]	0.0763	0.641	0.795	FALSE	FALSE	FALSE	0	ProteinCenter:sp_canonical|Q63961 Endoglin [OS=Mus musculus]
ProteinCenter:sp_canonical|Q64105 Sepiapterin reductase [OS=Mus musculus]	ProteinCenter:sp_canonical|Q64105 Sepiapterin reductase [OS=Mus musculus]	-0.302	0.171	0.384	FALSE	FALSE	FALSE	0	ProteinCenter:sp_canonical|Q64105 Sepiapterin reductase [OS=Mus musculus]
ProteinCenter:sp_canonical|Q64310 Surfeit locus protein 4 [OS=Mus musculus]	ProteinCenter:sp_canonical|Q64310 Surfeit locus protein 4 [OS=Mus musculus]	0.419	0.403	0.627	FALSE	FALSE	TRUE	1	ProteinCenter:sp_canonical|Q64310 Surfeit locus protein 4 [OS=Mus musculus]
ProteinCenter:sp_canonical|Q64324 Syntaxin-binding protein 2 [OS=Mus musculus]	ProteinCenter:sp_canonical|Q64324 Syntaxin-binding protein 2 [OS=Mus musculus]	-0.604	0.402	0.626	FALSE	FALSE	FALSE	0	ProteinCenter:sp_canonical|Q64324 Syntaxin-binding protein 2 [OS=Mus musculus]
ProteinCenter:sp_canonical|Q64331 Unconventional myosin-VI [OS=Mus musculus]	ProteinCenter:sp_canonical|Q64331 Unconventional myosin-VI [OS=Mus musculus]	0.589	0.547	0.739	FALSE	FALSE	TRUE	5	ProteinCenter:sp_canonical|Q64331 Unconventional myosin-VI [OS=Mus musculus]
ProteinCenter:sp_canonical|Q64337 Sequestosome-1 [OS=Mus musculus]	ProteinCenter:sp_canonical|Q64337 Sequestosome-1 [OS=Mus musculus]	0.603	0.0019	0.0223	FALSE	FALSE	FALSE	0	ProteinCenter:sp_canonical|Q64337 Sequestosome-1 [OS=Mus musculus]
ProteinCenter:sp_canonical|Q64378 Peptidyl-prolyl cis-trans isomerase FKBP5 [OS=Mus musculus]	ProteinCenter:sp_canonical|Q64378 Peptidyl-prolyl cis-trans isomerase FKBP5 [OS=Mus musculus]	-0.101	0.583	0.759	FALSE	FALSE	FALSE	0	ProteinCenter:sp_canonical|Q64378 Peptidyl-prolyl cis-trans isomerase FKBP5 [OS=Mus musculus]
ProteinCenter:sp_canonical|Q64462 Cytochrome P450 4B1 [OS=Mus musculus]	ProteinCenter:sp_canonical|Q64462 Cytochrome P450 4B1 [OS=Mus musculus]	-0.053	0.649	0.801	FALSE	FALSE	FALSE	0	ProteinCenter:sp_canonical|Q64462 Cytochrome P450 4B1 [OS=Mus musculus]
ProteinCenter:sp_canonical|Q64471 Glutathione S-transferase theta-1 [OS=Mus musculus]	ProteinCenter:sp_canonical|Q64471 Glutathione S-transferase theta-1 [OS=Mus musculus]	0.323	0.16	0.37	FALSE	FALSE	FALSE	0	ProteinCenter:sp_canonical|Q64471 Glutathione S-transferase theta-1 [OS=Mus musculus]
ProteinCenter:sp_canonical|Q64514 Tripeptidyl-peptidase 2 [OS=Mus musculus]	ProteinCenter:sp_canonical|Q64514 Tripeptidyl-peptidase 2 [OS=Mus musculus]	0.741	0.293	0.523	FALSE	FALSE	TRUE	7	ProteinCenter:sp_canonical|Q64514 Tripeptidyl-peptidase 2 [OS=Mus musculus]
ProteinCenter:sp_canonical|Q64516 Glycerol kinase [OS=Mus musculus]	ProteinCenter:sp_canonical|Q64516 Glycerol kinase [OS=Mus musculus]	-0.544	0.00372	0.035	FALSE	FALSE	FALSE	0	ProteinCenter:sp_canonical|Q64516 Glycerol kinase [OS=Mus musculus]
ProteinCenter:sp_canonical|Q64674 Spermidine synthase [OS=Mus musculus]	ProteinCenter:sp_canonical|Q64674 Spermidine synthase [OS=Mus musculus]	0.586	0.124	0.317	FALSE	FALSE	TRUE	1	ProteinCenter:sp_canonical|Q64674 Spermidine synthase [OS=Mus musculus]
ProteinCenter:sp_canonical|Q64727 Vinculin [OS=Mus musculus]	ProteinCenter:sp_canonical|Q64727 Vinculin [OS=Mus musculus]	-0.466	0.562	0.744	FALSE	FALSE	TRUE	1	ProteinCenter:sp_canonical|Q64727 Vinculin [OS=Mus musculus]
ProteinCenter:sp_canonical|Q64737 Trifunctional purine biosynthetic protein adenosine-3 [OS=Mus musculus]	ProteinCenter:sp_canonical|Q64737 Trifunctional purine biosynthetic protein adenosine-3 [OS=Mus musculus]	0.0588	0.898	0.951	FALSE	FALSE	TRUE	7	ProteinCenter:sp_canonical|Q64737 Trifunctional purine biosynthetic protein adenosine-3 [OS=Mus musculus]
ProteinCenter:sp_canonical|Q68EF0 Rab-3A-interacting protein [OS=Mus musculus]	ProteinCenter:sp_canonical|Q68EF0 Rab-3A-interacting protein [OS=Mus musculus]	-0.634	0.334	0.563	FALSE	FALSE	TRUE	1	ProteinCenter:sp_canonical|Q68EF0 Rab-3A-interacting protein [OS=Mus musculus]
ProteinCenter:sp_canonical|Q68FD5 Clathrin heavy chain 1 [OS=Mus musculus]	ProteinCenter:sp_canonical|Q68FD5 Clathrin heavy chain 1 [OS=Mus musculus]	0.332	0.0221	0.114	FALSE	FALSE	FALSE	0	ProteinCenter:sp_canonical|Q68FD5 Clathrin heavy chain 1 [OS=Mus musculus]
ProteinCenter:sp_canonical|Q68FE2 Autophagy-related protein 9A [OS=Mus musculus]	ProteinCenter:sp_canonical|Q68FE2 Autophagy-related protein 9A [OS=Mus musculus]	1	0.272	0.503	FALSE	FALSE	TRUE	8	ProteinCenter:sp_canonical|Q68FE2 Autophagy-related protein 9A [OS=Mus musculus]
ProteinCenter:sp_canonical|Q68FH4 N-acetylgalactosamine kinase [OS=Mus musculus]	ProteinCenter:sp_canonical|Q68FH4 N-acetylgalactosamine kinase [OS=Mus musculus]	0.405	0.236	0.466	FALSE	FALSE	FALSE	0	ProteinCenter:sp_canonical|Q68FH4 N-acetylgalactosamine kinase [OS=Mus musculus]
ProteinCenter:sp_canonical|Q68FL4 Putative adenosylhomocysteinase 3 [OS=Mus musculus]	ProteinCenter:sp_canonical|Q68FL4 Putative adenosylhomocysteinase 3 [OS=Mus musculus]	-0.372	0.2	0.421	FALSE	FALSE	FALSE	0	ProteinCenter:sp_canonical|Q68FL4 Putative adenosylhomocysteinase 3 [OS=Mus musculus]
\ProteinCenter:sp_canonical|Q68FL6 Methionine--tRNA ligase	cytoplasmic [OS=Mus musculus]\""	\ProteinCenter:sp_canonical|Q68FL6 Methionine--tRNA ligase	cytoplasmic [OS=Mus musculus]\""	0.237	0.238	0.469	FALSE	FALSE	FALSE	0	\ProteinCenter:sp_canonical|Q68FL6 Methionine--tRNA ligase	cytoplasmic [OS=Mus musculus]\""
ProteinCenter:sp_canonical|Q69Z37 Sterile alpha motif domain-containing protein 9-like [OS=Mus musculus]	ProteinCenter:sp_canonical|Q69Z37 Sterile alpha motif domain-containing protein 9-like [OS=Mus musculus]	-0.21	0.206	0.43	FALSE	FALSE	FALSE	0	ProteinCenter:sp_canonical|Q69Z37 Sterile alpha motif domain-containing protein 9-like [OS=Mus musculus]
ProteinCenter:sp_canonical|Q6A0A9 Constitutive coactivator of PPAR-gamma-like protein 1 [OS=Mus musculus]	ProteinCenter:sp_canonical|Q6A0A9 Constitutive coactivator of PPAR-gamma-like protein 1 [OS=Mus musculus]	0.511	0.16	0.37	FALSE	FALSE	FALSE	0	ProteinCenter:sp_canonical|Q6A0A9 Constitutive coactivator of PPAR-gamma-like protein 1 [OS=Mus musculus]
ProteinCenter:sp_canonical|Q6A0D4 Raftlin [OS=Mus musculus]	ProteinCenter:sp_canonical|Q6A0D4 Raftlin [OS=Mus musculus]	-0.996	0.095	0.27	FALSE	FALSE	TRUE	9	ProteinCenter:sp_canonical|Q6A0D4 Raftlin [OS=Mus musculus]
ProteinCenter:sp_canonical|Q6DFW4 Nucleolar protein 58 [OS=Mus musculus]	ProteinCenter:sp_canonical|Q6DFW4 Nucleolar protein 58 [OS=Mus musculus]	0.117	0.769	0.884	FALSE	FALSE	TRUE	3	ProteinCenter:sp_canonical|Q6DFW4 Nucleolar protein 58 [OS=Mus musculus]
ProteinCenter:sp_canonical|Q6GQT9 Nodal modulator 1 [OS=Mus musculus]	ProteinCenter:sp_canonical|Q6GQT9 Nodal modulator 1 [OS=Mus musculus]	0.876	0.0769	0.239	FALSE	FALSE	TRUE	8	ProteinCenter:sp_canonical|Q6GQT9 Nodal modulator 1 [OS=Mus musculus]
ProteinCenter:sp_canonical|Q6GYP7 Ral GTPase-activating protein subunit alpha-1 [OS=Mus musculus]	ProteinCenter:sp_canonical|Q6GYP7 Ral GTPase-activating protein subunit alpha-1 [OS=Mus musculus]	-0.449	0.467	0.675	FALSE	FALSE	TRUE	8	ProteinCenter:sp_canonical|Q6GYP7 Ral GTPase-activating protein subunit alpha-1 [OS=Mus musculus]
ProteinCenter:sp_canonical|Q6IRU2 Tropomyosin alpha-4 chain [OS=Mus musculus]	ProteinCenter:sp_canonical|Q6IRU2 Tropomyosin alpha-4 chain [OS=Mus musculus]	0.113	0.711	0.849	FALSE	FALSE	FALSE	0	ProteinCenter:sp_canonical|Q6IRU2 Tropomyosin alpha-4 chain [OS=Mus musculus]
ProteinCenter:sp_canonical|Q6IRU5 Clathrin light chain B [OS=Mus musculus]	ProteinCenter:sp_canonical|Q6IRU5 Clathrin light chain B [OS=Mus musculus]	0.25	0.398	0.622	FALSE	FALSE	FALSE	0	ProteinCenter:sp_canonical|Q6IRU5 Clathrin light chain B [OS=Mus musculus]
ProteinCenter:sp_canonical|Q6KAR6 Exocyst complex component 3 [OS=Mus musculus]	ProteinCenter:sp_canonical|Q6KAR6 Exocyst complex component 3 [OS=Mus musculus]	0.0988	0.903	0.953	FALSE	FALSE	TRUE	3	ProteinCenter:sp_canonical|Q6KAR6 Exocyst complex component 3 [OS=Mus musculus]
ProteinCenter:sp_canonical|Q6NSR8 Probable aminopeptidase NPEPL1 [OS=Mus musculus]	ProteinCenter:sp_canonical|Q6NSR8 Probable aminopeptidase NPEPL1 [OS=Mus musculus]	-0.323	0.672	0.822	FALSE	FALSE	TRUE	3	ProteinCenter:sp_canonical|Q6NSR8 Probable aminopeptidase NPEPL1 [OS=Mus musculus]
ProteinCenter:sp_canonical|Q6P069 Sorcin [OS=Mus musculus]	ProteinCenter:sp_canonical|Q6P069 Sorcin [OS=Mus musculus]	0.803	0.0103	0.069	FALSE	FALSE	FALSE	0	ProteinCenter:sp_canonical|Q6P069 Sorcin [OS=Mus musculus]
ProteinCenter:sp_canonical|Q6P1F6 Serine/threonine-protein phosphatase 2A 55 kDa regulatory subunit B alpha isoform [OS=Mus musculus]	ProteinCenter:sp_canonical|Q6P1F6 Serine/threonine-protein phosphatase 2A 55 kDa regulatory subunit B alpha isoform [OS=Mus musculus]	0.111	0.791	0.897	FALSE	FALSE	TRUE	10	ProteinCenter:sp_canonical|Q6P1F6 Serine/threonine-protein phosphatase 2A 55 kDa regulatory subunit B alpha isoform [OS=Mus musculus]
ProteinCenter:sp_canonical|Q6P1G0 HEAT repeat-containing protein 6 [OS=Mus musculus]	ProteinCenter:sp_canonical|Q6P1G0 HEAT repeat-containing protein 6 [OS=Mus musculus]	-0.41	0.319	0.547	FALSE	FALSE	TRUE	10	ProteinCenter:sp_canonical|Q6P1G0 HEAT repeat-containing protein 6 [OS=Mus musculus]
ProteinCenter:sp_canonical|Q6P4T2 U5 small nuclear ribonucleoprotein 200 kDa helicase [OS=Mus musculus]	ProteinCenter:sp_canonical|Q6P4T2 U5 small nuclear ribonucleoprotein 200 kDa helicase [OS=Mus musculus]	-0.232	0.627	0.786	FALSE	FALSE	FALSE	0	ProteinCenter:sp_canonical|Q6P4T2 U5 small nuclear ribonucleoprotein 200 kDa helicase [OS=Mus musculus]
ProteinCenter:sp_canonical|Q6P542 ATP-binding cassette sub-family F member 1 [OS=Mus musculus]	ProteinCenter:sp_canonical|Q6P542 ATP-binding cassette sub-family F member 1 [OS=Mus musculus]	-0.656	0.27	0.502	FALSE	FALSE	TRUE	8	ProteinCenter:sp_canonical|Q6P542 ATP-binding cassette sub-family F member 1 [OS=Mus musculus]
ProteinCenter:sp_canonical|Q6P5E4 UDP-glucose:glycoprotein glucosyltransferase 1 [OS=Mus musculus]	ProteinCenter:sp_canonical|Q6P5E4 UDP-glucose:glycoprotein glucosyltransferase 1 [OS=Mus musculus]	1.37	0.063	0.213	FALSE	FALSE	TRUE	2	ProteinCenter:sp_canonical|Q6P5E4 UDP-glucose:glycoprotein glucosyltransferase 1 [OS=Mus musculus]
ProteinCenter:sp_canonical|Q6P5F9 Exportin-1 [OS=Mus musculus]	ProteinCenter:sp_canonical|Q6P5F9 Exportin-1 [OS=Mus musculus]	-0.333	0.676	0.826	FALSE	FALSE	TRUE	5	ProteinCenter:sp_canonical|Q6P5F9 Exportin-1 [OS=Mus musculus]
ProteinCenter:sp_canonical|Q6P8X1 Sorting nexin-6 [OS=Mus musculus]	ProteinCenter:sp_canonical|Q6P8X1 Sorting nexin-6 [OS=Mus musculus]	0.0864	0.875	0.938	FALSE	FALSE	FALSE	0	ProteinCenter:sp_canonical|Q6P8X1 Sorting nexin-6 [OS=Mus musculus]
ProteinCenter:sp_canonical|Q6P9Q6 FK506-binding protein 15 [OS=Mus musculus]	ProteinCenter:sp_canonical|Q6P9Q6 FK506-binding protein 15 [OS=Mus musculus]	1.09	0.149	0.354	FALSE	FALSE	TRUE	7	ProteinCenter:sp_canonical|Q6P9Q6 FK506-binding protein 15 [OS=Mus musculus]
ProteinCenter:sp_canonical|Q6PA06 Atlastin-2 [OS=Mus musculus]	ProteinCenter:sp_canonical|Q6PA06 Atlastin-2 [OS=Mus musculus]	-0.838	0.471	0.678	FALSE	FALSE	TRUE	2	ProteinCenter:sp_canonical|Q6PA06 Atlastin-2 [OS=Mus musculus]
ProteinCenter:sp_canonical|Q6PD03 Serine/threonine-protein phosphatase 2A 56 kDa regulatory subunit alpha isoform [OS=Mus musculus]	ProteinCenter:sp_canonical|Q6PD03 Serine/threonine-protein phosphatase 2A 56 kDa regulatory subunit alpha isoform [OS=Mus musculus]	0.766	0.0251	0.124	FALSE	FALSE	FALSE	0	ProteinCenter:sp_canonical|Q6PD03 Serine/threonine-protein phosphatase 2A 56 kDa regulatory subunit alpha isoform [OS=Mus musculus]
ProteinCenter:sp_canonical|Q6PD26 GPI transamidase component PIG-S [OS=Mus musculus]	ProteinCenter:sp_canonical|Q6PD26 GPI transamidase component PIG-S [OS=Mus musculus]	0.651	0.338	0.566	FALSE	FALSE	TRUE	6	ProteinCenter:sp_canonical|Q6PD26 GPI transamidase component PIG-S [OS=Mus musculus]
ProteinCenter:sp_canonical|Q6PD28 Serine/threonine-protein phosphatase 2A 56 kDa regulatory subunit beta isoform [OS=Mus musculus]	ProteinCenter:sp_canonical|Q6PD28 Serine/threonine-protein phosphatase 2A 56 kDa regulatory subunit beta isoform [OS=Mus musculus]	-0.668	0.044	0.179	FALSE	FALSE	TRUE	10	ProteinCenter:sp_canonical|Q6PD28 Serine/threonine-protein phosphatase 2A 56 kDa regulatory subunit beta isoform [OS=Mus musculus]
ProteinCenter:sp_canonical|Q6PDI5 Proteasome adapter and scaffold protein ECM29 [OS=Mus musculus]	ProteinCenter:sp_canonical|Q6PDI5 Proteasome adapter and scaffold protein ECM29 [OS=Mus musculus]	1.12	0.0892	0.26	FALSE	FALSE	TRUE	1	ProteinCenter:sp_canonical|Q6PDI5 Proteasome adapter and scaffold protein ECM29 [OS=Mus musculus]
ProteinCenter:sp_canonical|Q6PDL0 Cytoplasmic dynein 1 light intermediate chain 2 [OS=Mus musculus]	ProteinCenter:sp_canonical|Q6PDL0 Cytoplasmic dynein 1 light intermediate chain 2 [OS=Mus musculus]	1.56	0.0436	0.178	FALSE	FALSE	TRUE	1	ProteinCenter:sp_canonical|Q6PDL0 Cytoplasmic dynein 1 light intermediate chain 2 [OS=Mus musculus]
ProteinCenter:sp_canonical|Q6PDM2 Serine/arginine-rich splicing factor 1 [OS=Mus musculus]	ProteinCenter:sp_canonical|Q6PDM2 Serine/arginine-rich splicing factor 1 [OS=Mus musculus]	0.662	0.0944	0.269	FALSE	FALSE	FALSE	0	ProteinCenter:sp_canonical|Q6PDM2 Serine/arginine-rich splicing factor 1 [OS=Mus musculus]
\ProteinCenter:sp_canonical|Q6PDN3 Myosin light chain kinase	smooth muscle [OS=Mus musculus]\""	\ProteinCenter:sp_canonical|Q6PDN3 Myosin light chain kinase	smooth muscle [OS=Mus musculus]\""	-0.115	0.909	0.954	FALSE	FALSE	TRUE	6	\ProteinCenter:sp_canonical|Q6PDN3 Myosin light chain kinase	smooth muscle [OS=Mus musculus]\""
ProteinCenter:sp_canonical|Q6PDQ2 Chromodomain-helicase-DNA-binding protein 4 [OS=Mus musculus]	ProteinCenter:sp_canonical|Q6PDQ2 Chromodomain-helicase-DNA-binding protein 4 [OS=Mus musculus]	0.305	0.698	0.842	FALSE	FALSE	TRUE	10	ProteinCenter:sp_canonical|Q6PDQ2 Chromodomain-helicase-DNA-binding protein 4 [OS=Mus musculus]
ProteinCenter:sp_canonical|Q6PER3 Microtubule-associated protein RP/EB family member 3 [OS=Mus musculus]	ProteinCenter:sp_canonical|Q6PER3 Microtubule-associated protein RP/EB family member 3 [OS=Mus musculus]	0.62	0.273	0.504	FALSE	FALSE	TRUE	6	ProteinCenter:sp_canonical|Q6PER3 Microtubule-associated protein RP/EB family member 3 [OS=Mus musculus]
ProteinCenter:sp_canonical|Q6PGC1 ATP-dependent RNA helicase DHX29 [OS=Mus musculus]	ProteinCenter:sp_canonical|Q6PGC1 ATP-dependent RNA helicase DHX29 [OS=Mus musculus]	-1.21	0.0862	0.254	FALSE	FALSE	TRUE	10	ProteinCenter:sp_canonical|Q6PGC1 ATP-dependent RNA helicase DHX29 [OS=Mus musculus]
ProteinCenter:sp_canonical|Q6PGF7 Exocyst complex component 8 [OS=Mus musculus]	ProteinCenter:sp_canonical|Q6PGF7 Exocyst complex component 8 [OS=Mus musculus]	-0.868	0.15	0.355	FALSE	FALSE	TRUE	10	ProteinCenter:sp_canonical|Q6PGF7 Exocyst complex component 8 [OS=Mus musculus]
ProteinCenter:sp_canonical|Q6PHN9 Ras-related protein Rab-35 [OS=Mus musculus]	ProteinCenter:sp_canonical|Q6PHN9 Ras-related protein Rab-35 [OS=Mus musculus]	-0.409	0.0191	0.102	FALSE	FALSE	FALSE	0	ProteinCenter:sp_canonical|Q6PHN9 Ras-related protein Rab-35 [OS=Mus musculus]
ProteinCenter:sp_canonical|Q6PHU5 Sortilin [OS=Mus musculus]	ProteinCenter:sp_canonical|Q6PHU5 Sortilin [OS=Mus musculus]	1.71	0.0468	0.183	FALSE	FALSE	TRUE	8	ProteinCenter:sp_canonical|Q6PHU5 Sortilin [OS=Mus musculus]
ProteinCenter:sp_canonical|Q6PIX5 Inactive rhomboid protein 1 [OS=Mus musculus]	ProteinCenter:sp_canonical|Q6PIX5 Inactive rhomboid protein 1 [OS=Mus musculus]	-0.13	0.834	0.917	FALSE	FALSE	TRUE	1	ProteinCenter:sp_canonical|Q6PIX5 Inactive rhomboid protein 1 [OS=Mus musculus]
ProteinCenter:sp_canonical|Q6PNC0 DmX-like protein 1 [OS=Mus musculus]	ProteinCenter:sp_canonical|Q6PNC0 DmX-like protein 1 [OS=Mus musculus]	0.882	0.363	0.593	FALSE	FALSE	TRUE	6	ProteinCenter:sp_canonical|Q6PNC0 DmX-like protein 1 [OS=Mus musculus]
ProteinCenter:sp_canonical|Q6Q899 Antiviral innate immune response receptor RIG-I [OS=Mus musculus]	ProteinCenter:sp_canonical|Q6Q899 Antiviral innate immune response receptor RIG-I [OS=Mus musculus]	0.255	0.708	0.848	FALSE	FALSE	TRUE	11	ProteinCenter:sp_canonical|Q6Q899 Antiviral innate immune response receptor RIG-I [OS=Mus musculus]
ProteinCenter:sp_canonical|Q6ZPS6 Ankyrin repeat and IBR domain-containing protein 1 [OS=Mus musculus]	ProteinCenter:sp_canonical|Q6ZPS6 Ankyrin repeat and IBR domain-containing protein 1 [OS=Mus musculus]	-0.855	0.112	0.3	FALSE	FALSE	TRUE	1	ProteinCenter:sp_canonical|Q6ZPS6 Ankyrin repeat and IBR domain-containing protein 1 [OS=Mus musculus]
ProteinCenter:sp_canonical|Q6ZQ08 CCR4-NOT transcription complex subunit 1 [OS=Mus musculus]	ProteinCenter:sp_canonical|Q6ZQ08 CCR4-NOT transcription complex subunit 1 [OS=Mus musculus]	-0.425	0.383	0.612	FALSE	FALSE	TRUE	11	ProteinCenter:sp_canonical|Q6ZQ08 CCR4-NOT transcription complex subunit 1 [OS=Mus musculus]
ProteinCenter:sp_canonical|Q6ZQ38 Cullin-associated NEDD8-dissociated protein 1 [OS=Mus musculus]	ProteinCenter:sp_canonical|Q6ZQ38 Cullin-associated NEDD8-dissociated protein 1 [OS=Mus musculus]	-0.0754	0.704	0.845	FALSE	FALSE	FALSE	0	ProteinCenter:sp_canonical|Q6ZQ38 Cullin-associated NEDD8-dissociated protein 1 [OS=Mus musculus]
ProteinCenter:sp_canonical|Q6ZQA0 Neurobeachin-like protein 2 [OS=Mus musculus]	ProteinCenter:sp_canonical|Q6ZQA0 Neurobeachin-like protein 2 [OS=Mus musculus]	-0.627	0.163	0.373	FALSE	FALSE	TRUE	9	ProteinCenter:sp_canonical|Q6ZQA0 Neurobeachin-like protein 2 [OS=Mus musculus]
ProteinCenter:sp_canonical|Q6ZQI3 Malectin [OS=Mus musculus]	ProteinCenter:sp_canonical|Q6ZQI3 Malectin [OS=Mus musculus]	0.0323	0.847	0.927	FALSE	FALSE	FALSE	0	ProteinCenter:sp_canonical|Q6ZQI3 Malectin [OS=Mus musculus]
ProteinCenter:sp_canonical|Q6ZQM8 UDP-glucuronosyltransferase 1A7 [OS=Mus musculus]	ProteinCenter:sp_canonical|Q6ZQM8 UDP-glucuronosyltransferase 1A7 [OS=Mus musculus]	-0.00334	0.985	0.993	FALSE	FALSE	FALSE	0	ProteinCenter:sp_canonical|Q6ZQM8 UDP-glucuronosyltransferase 1A7 [OS=Mus musculus]
ProteinCenter:sp_canonical|Q6ZWN5 40S ribosomal protein S9 [OS=Mus musculus]	ProteinCenter:sp_canonical|Q6ZWN5 40S ribosomal protein S9 [OS=Mus musculus]	0.479	0.0633	0.213	FALSE	FALSE	FALSE	0	ProteinCenter:sp_canonical|Q6ZWN5 40S ribosomal protein S9 [OS=Mus musculus]
ProteinCenter:sp_canonical|Q6ZWU9 40S ribosomal protein S27 [OS=Mus musculus]	ProteinCenter:sp_canonical|Q6ZWU9 40S ribosomal protein S27 [OS=Mus musculus]	1.82	0.0446	0.18	FALSE	FALSE	TRUE	8	ProteinCenter:sp_canonical|Q6ZWU9 40S ribosomal protein S27 [OS=Mus musculus]
ProteinCenter:sp_canonical|Q6ZWV3 60S ribosomal protein L10 [OS=Mus musculus]	ProteinCenter:sp_canonical|Q6ZWV3 60S ribosomal protein L10 [OS=Mus musculus]	0.115	0.517	0.714	FALSE	FALSE	FALSE	0	ProteinCenter:sp_canonical|Q6ZWV3 60S ribosomal protein L10 [OS=Mus musculus]
ProteinCenter:sp_canonical|Q6ZWV7 60S ribosomal protein L35 [OS=Mus musculus]	ProteinCenter:sp_canonical|Q6ZWV7 60S ribosomal protein L35 [OS=Mus musculus]	0.428	0.0473	0.184	FALSE	FALSE	FALSE	0	ProteinCenter:sp_canonical|Q6ZWV7 60S ribosomal protein L35 [OS=Mus musculus]
ProteinCenter:sp_canonical|Q6ZWX0 PAT complex subunit Asterix [OS=Mus musculus]	ProteinCenter:sp_canonical|Q6ZWX0 PAT complex subunit Asterix [OS=Mus musculus]	-0.435	0.417	0.638	FALSE	FALSE	TRUE	11	ProteinCenter:sp_canonical|Q6ZWX0 PAT complex subunit Asterix [OS=Mus musculus]
ProteinCenter:sp_canonical|Q6ZWX6 Eukaryotic translation initiation factor 2 subunit 1 [OS=Mus musculus]	ProteinCenter:sp_canonical|Q6ZWX6 Eukaryotic translation initiation factor 2 subunit 1 [OS=Mus musculus]	0.496	0.475	0.683	FALSE	FALSE	TRUE	1	ProteinCenter:sp_canonical|Q6ZWX6 Eukaryotic translation initiation factor 2 subunit 1 [OS=Mus musculus]
ProteinCenter:sp_canonical|Q6ZWY3 40S ribosomal protein S27-like [OS=Mus musculus]	ProteinCenter:sp_canonical|Q6ZWY3 40S ribosomal protein S27-like [OS=Mus musculus]	0.0788	0.797	0.899	FALSE	FALSE	FALSE	0	ProteinCenter:sp_canonical|Q6ZWY3 40S ribosomal protein S27-like [OS=Mus musculus]
ProteinCenter:sp_canonical|Q70FJ1 A-kinase anchor protein 9 [OS=Mus musculus]	ProteinCenter:sp_canonical|Q70FJ1 A-kinase anchor protein 9 [OS=Mus musculus]	0.201	0.605	0.77	FALSE	FALSE	TRUE	8	ProteinCenter:sp_canonical|Q70FJ1 A-kinase anchor protein 9 [OS=Mus musculus]
ProteinCenter:sp_canonical|Q71LX4 Talin-2 [OS=Mus musculus]	ProteinCenter:sp_canonical|Q71LX4 Talin-2 [OS=Mus musculus]	0.383	0.393	0.621	FALSE	FALSE	TRUE	10	ProteinCenter:sp_canonical|Q71LX4 Talin-2 [OS=Mus musculus]
ProteinCenter:sp_canonical|Q76LS9 Ubiquitin carboxyl-terminal hydrolase MINDY-1 [OS=Mus musculus]	ProteinCenter:sp_canonical|Q76LS9 Ubiquitin carboxyl-terminal hydrolase MINDY-1 [OS=Mus musculus]	0.434	0.363	0.593	FALSE	FALSE	TRUE	11	ProteinCenter:sp_canonical|Q76LS9 Ubiquitin carboxyl-terminal hydrolase MINDY-1 [OS=Mus musculus]
ProteinCenter:sp_canonical|Q76MZ3 Serine/threonine-protein phosphatase 2A 65 kDa regulatory subunit A alpha isoform [OS=Mus musculus]	ProteinCenter:sp_canonical|Q76MZ3 Serine/threonine-protein phosphatase 2A 65 kDa regulatory subunit A alpha isoform [OS=Mus musculus]	0.092	0.629	0.787	FALSE	FALSE	FALSE	0	ProteinCenter:sp_canonical|Q76MZ3 Serine/threonine-protein phosphatase 2A 65 kDa regulatory subunit A alpha isoform [OS=Mus musculus]
\ProteinCenter:sp_canonical|Q78JN3 Enoyl-CoA delta isomerase 3	peroxisomal [OS=Mus musculus]\""	\ProteinCenter:sp_canonical|Q78JN3 Enoyl-CoA delta isomerase 3	peroxisomal [OS=Mus musculus]\""	-0.279	0.747	0.874	FALSE	FALSE	TRUE	2	\ProteinCenter:sp_canonical|Q78JN3 Enoyl-CoA delta isomerase 3	peroxisomal [OS=Mus musculus]\""
\ProteinCenter:sp_canonical|Q78JT3 3-hydroxyanthranilate 3	4-dioxygenase [OS=Mus musculus]\""	\ProteinCenter:sp_canonical|Q78JT3 3-hydroxyanthranilate 3	4-dioxygenase [OS=Mus musculus]\""	-1.13	0.161	0.37	FALSE	FALSE	TRUE	10	\ProteinCenter:sp_canonical|Q78JT3 3-hydroxyanthranilate 3	4-dioxygenase [OS=Mus musculus]\""
ProteinCenter:sp_canonical|Q78KK3 Solute carrier family 22 member 18 [OS=Mus musculus]	ProteinCenter:sp_canonical|Q78KK3 Solute carrier family 22 member 18 [OS=Mus musculus]	-0.00188	0.988	0.993	FALSE	FALSE	FALSE	0	ProteinCenter:sp_canonical|Q78KK3 Solute carrier family 22 member 18 [OS=Mus musculus]
ProteinCenter:sp_canonical|Q7TMB8 Cytoplasmic FMR1-interacting protein 1 [OS=Mus musculus]	ProteinCenter:sp_canonical|Q7TMB8 Cytoplasmic FMR1-interacting protein 1 [OS=Mus musculus]	1.66	0.0367	0.161	FALSE	FALSE	TRUE	9	ProteinCenter:sp_canonical|Q7TMB8 Cytoplasmic FMR1-interacting protein 1 [OS=Mus musculus]
ProteinCenter:sp_canonical|Q7TMC8 L-fucose kinase [OS=Mus musculus]	ProteinCenter:sp_canonical|Q7TMC8 L-fucose kinase [OS=Mus musculus]	1.3	0.0817	0.245	FALSE	FALSE	TRUE	5	ProteinCenter:sp_canonical|Q7TMC8 L-fucose kinase [OS=Mus musculus]
ProteinCenter:sp_canonical|Q7TMK9 Heterogeneous nuclear ribonucleoprotein Q [OS=Mus musculus]	ProteinCenter:sp_canonical|Q7TMK9 Heterogeneous nuclear ribonucleoprotein Q [OS=Mus musculus]	0.615	0.447	0.656	FALSE	FALSE	FALSE	0	ProteinCenter:sp_canonical|Q7TMK9 Heterogeneous nuclear ribonucleoprotein Q [OS=Mus musculus]
ProteinCenter:sp_canonical|Q7TMM9 Tubulin beta-2A chain [OS=Mus musculus]	ProteinCenter:sp_canonical|Q7TMM9 Tubulin beta-2A chain [OS=Mus musculus]	-0.0123	0.967	0.983	FALSE	FALSE	FALSE	0	ProteinCenter:sp_canonical|Q7TMM9 Tubulin beta-2A chain [OS=Mus musculus]
ProteinCenter:sp_canonical|Q7TMR0 Lysosomal Pro-X carboxypeptidase [OS=Mus musculus]	ProteinCenter:sp_canonical|Q7TMR0 Lysosomal Pro-X carboxypeptidase [OS=Mus musculus]	0.336	0.462	0.669	FALSE	FALSE	TRUE	10	ProteinCenter:sp_canonical|Q7TMR0 Lysosomal Pro-X carboxypeptidase [OS=Mus musculus]
ProteinCenter:sp_canonical|Q7TMS5 Broad substrate specificity ATP-binding cassette transporter ABCG2 [OS=Mus musculus]	ProteinCenter:sp_canonical|Q7TMS5 Broad substrate specificity ATP-binding cassette transporter ABCG2 [OS=Mus musculus]	-0.146	0.652	0.804	FALSE	FALSE	TRUE	4	ProteinCenter:sp_canonical|Q7TMS5 Broad substrate specificity ATP-binding cassette transporter ABCG2 [OS=Mus musculus]
ProteinCenter:sp_canonical|Q7TMY8 E3 ubiquitin-protein ligase HUWE1 [OS=Mus musculus]	ProteinCenter:sp_canonical|Q7TMY8 E3 ubiquitin-protein ligase HUWE1 [OS=Mus musculus]	-0.219	0.423	0.64	FALSE	FALSE	TRUE	8	ProteinCenter:sp_canonical|Q7TMY8 E3 ubiquitin-protein ligase HUWE1 [OS=Mus musculus]
\ProteinCenter:sp_canonical|Q7TNG8 Probable D-lactate dehydrogenase	mitochondrial [OS=Mus musculus]\""	\ProteinCenter:sp_canonical|Q7TNG8 Probable D-lactate dehydrogenase	mitochondrial [OS=Mus musculus]\""	0.0548	0.825	0.912	FALSE	FALSE	FALSE	0	\ProteinCenter:sp_canonical|Q7TNG8 Probable D-lactate dehydrogenase	mitochondrial [OS=Mus musculus]\""
ProteinCenter:sp_canonical|Q7TPR4 Alpha-actinin-1 [OS=Mus musculus]	ProteinCenter:sp_canonical|Q7TPR4 Alpha-actinin-1 [OS=Mus musculus]	1.51	0.0462	0.182	FALSE	FALSE	TRUE	8	ProteinCenter:sp_canonical|Q7TPR4 Alpha-actinin-1 [OS=Mus musculus]
ProteinCenter:sp_canonical|Q7TQI3 Ubiquitin thioesterase OTUB1 [OS=Mus musculus]	ProteinCenter:sp_canonical|Q7TQI3 Ubiquitin thioesterase OTUB1 [OS=Mus musculus]	-1.04	0.0267	0.128	FALSE	FALSE	TRUE	11	ProteinCenter:sp_canonical|Q7TQI3 Ubiquitin thioesterase OTUB1 [OS=Mus musculus]
ProteinCenter:sp_canonical|Q7TQK4 Exosome complex component RRP40 [OS=Mus musculus]	ProteinCenter:sp_canonical|Q7TQK4 Exosome complex component RRP40 [OS=Mus musculus]	0.854	0.0716	0.232	FALSE	FALSE	TRUE	3	ProteinCenter:sp_canonical|Q7TQK4 Exosome complex component RRP40 [OS=Mus musculus]
ProteinCenter:sp_canonical|Q80SW1 S-adenosylhomocysteine hydrolase-like protein 1 [OS=Mus musculus]	ProteinCenter:sp_canonical|Q80SW1 S-adenosylhomocysteine hydrolase-like protein 1 [OS=Mus musculus]	-1.77	0.0523	0.196	FALSE	FALSE	TRUE	4	ProteinCenter:sp_canonical|Q80SW1 S-adenosylhomocysteine hydrolase-like protein 1 [OS=Mus musculus]
ProteinCenter:sp_canonical|Q80SZ7 Guanine nucleotide-binding protein G(I)/G(S)/G(O) subunit gamma-5 [OS=Mus musculus]	ProteinCenter:sp_canonical|Q80SZ7 Guanine nucleotide-binding protein G(I)/G(S)/G(O) subunit gamma-5 [OS=Mus musculus]	0.81	0.000614	0.0106	FALSE	FALSE	FALSE	0	ProteinCenter:sp_canonical|Q80SZ7 Guanine nucleotide-binding protein G(I)/G(S)/G(O) subunit gamma-5 [OS=Mus musculus]
ProteinCenter:sp_canonical|Q80TI0 Protein Aster-B [OS=Mus musculus]	ProteinCenter:sp_canonical|Q80TI0 Protein Aster-B [OS=Mus musculus]	-0.361	0.505	0.704	FALSE	FALSE	TRUE	2	ProteinCenter:sp_canonical|Q80TI0 Protein Aster-B [OS=Mus musculus]
ProteinCenter:sp_canonical|Q80TL7 Protein MON2 homolog [OS=Mus musculus]	ProteinCenter:sp_canonical|Q80TL7 Protein MON2 homolog [OS=Mus musculus]	0.161	0.85	0.929	FALSE	FALSE	TRUE	3	ProteinCenter:sp_canonical|Q80TL7 Protein MON2 homolog [OS=Mus musculus]
ProteinCenter:sp_canonical|Q80U56 Late secretory pathway protein AVL9 homolog [OS=Mus musculus]	ProteinCenter:sp_canonical|Q80U56 Late secretory pathway protein AVL9 homolog [OS=Mus musculus]	0.553	0.223	0.452	FALSE	FALSE	TRUE	8	ProteinCenter:sp_canonical|Q80U56 Late secretory pathway protein AVL9 homolog [OS=Mus musculus]
ProteinCenter:sp_canonical|Q80U72 Protein scribble homolog [OS=Mus musculus]	ProteinCenter:sp_canonical|Q80U72 Protein scribble homolog [OS=Mus musculus]	0.0225	0.972	0.984	FALSE	FALSE	TRUE	9	ProteinCenter:sp_canonical|Q80U72 Protein scribble homolog [OS=Mus musculus]
ProteinCenter:sp_canonical|Q80U95 Ubiquitin-protein ligase E3C [OS=Mus musculus]	ProteinCenter:sp_canonical|Q80U95 Ubiquitin-protein ligase E3C [OS=Mus musculus]	-0.235	0.765	0.882	FALSE	FALSE	TRUE	10	ProteinCenter:sp_canonical|Q80U95 Ubiquitin-protein ligase E3C [OS=Mus musculus]
ProteinCenter:sp_canonical|Q80UW5 Serine/threonine-protein kinase MRCK gamma [OS=Mus musculus]	ProteinCenter:sp_canonical|Q80UW5 Serine/threonine-protein kinase MRCK gamma [OS=Mus musculus]	-0.0959	0.742	0.874	FALSE	FALSE	TRUE	9	ProteinCenter:sp_canonical|Q80UW5 Serine/threonine-protein kinase MRCK gamma [OS=Mus musculus]
ProteinCenter:sp_canonical|Q80UY2 E3 ubiquitin-protein ligase KCMF1 [OS=Mus musculus]	ProteinCenter:sp_canonical|Q80UY2 E3 ubiquitin-protein ligase KCMF1 [OS=Mus musculus]	0.45	0.356	0.588	FALSE	FALSE	TRUE	1	ProteinCenter:sp_canonical|Q80UY2 E3 ubiquitin-protein ligase KCMF1 [OS=Mus musculus]
ProteinCenter:sp_canonical|Q80V42 Carboxypeptidase M [OS=Mus musculus]	ProteinCenter:sp_canonical|Q80V42 Carboxypeptidase M [OS=Mus musculus]	-0.147	0.815	0.907	FALSE	FALSE	TRUE	1	ProteinCenter:sp_canonical|Q80V42 Carboxypeptidase M [OS=Mus musculus]
ProteinCenter:sp_canonical|Q80VD1 Protein FAM98B [OS=Mus musculus]	ProteinCenter:sp_canonical|Q80VD1 Protein FAM98B [OS=Mus musculus]	-1.06	0.161	0.37	FALSE	FALSE	TRUE	11	ProteinCenter:sp_canonical|Q80VD1 Protein FAM98B [OS=Mus musculus]
ProteinCenter:sp_canonical|Q80W22 Threonine synthase-like 2 [OS=Mus musculus]	ProteinCenter:sp_canonical|Q80W22 Threonine synthase-like 2 [OS=Mus musculus]	-0.883	8.87E-05	0.00392	FALSE	FALSE	FALSE	0	ProteinCenter:sp_canonical|Q80W22 Threonine synthase-like 2 [OS=Mus musculus]
ProteinCenter:sp_canonical|Q80W54 CAAX prenyl protease 1 homolog [OS=Mus musculus]	ProteinCenter:sp_canonical|Q80W54 CAAX prenyl protease 1 homolog [OS=Mus musculus]	0.147	0.491	0.692	FALSE	FALSE	FALSE	0	ProteinCenter:sp_canonical|Q80W54 CAAX prenyl protease 1 homolog [OS=Mus musculus]
ProteinCenter:sp_canonical|Q80WQ2 Protein VAC14 homolog [OS=Mus musculus]	ProteinCenter:sp_canonical|Q80WQ2 Protein VAC14 homolog [OS=Mus musculus]	-0.602	0.577	0.755	FALSE	FALSE	TRUE	5	ProteinCenter:sp_canonical|Q80WQ2 Protein VAC14 homolog [OS=Mus musculus]
ProteinCenter:sp_canonical|Q80X19 Collagen alpha-1(XIV) chain [OS=Mus musculus]	ProteinCenter:sp_canonical|Q80X19 Collagen alpha-1(XIV) chain [OS=Mus musculus]	0.683	0.428	0.642	FALSE	FALSE	TRUE	1	ProteinCenter:sp_canonical|Q80X19 Collagen alpha-1(XIV) chain [OS=Mus musculus]
ProteinCenter:sp_canonical|Q80X73 Protein pelota homolog [OS=Mus musculus]	ProteinCenter:sp_canonical|Q80X73 Protein pelota homolog [OS=Mus musculus]	-0.697	0.255	0.485	FALSE	FALSE	TRUE	5	ProteinCenter:sp_canonical|Q80X73 Protein pelota homolog [OS=Mus musculus]
ProteinCenter:sp_canonical|Q80X95 Ras-related GTP-binding protein A [OS=Mus musculus]	ProteinCenter:sp_canonical|Q80X95 Ras-related GTP-binding protein A [OS=Mus musculus]	0.256	0.206	0.43	FALSE	FALSE	FALSE	0	ProteinCenter:sp_canonical|Q80X95 Ras-related GTP-binding protein A [OS=Mus musculus]
ProteinCenter:sp_canonical|Q80XC6 Nuclear exosome regulator NRDE2 [OS=Mus musculus]	ProteinCenter:sp_canonical|Q80XC6 Nuclear exosome regulator NRDE2 [OS=Mus musculus]	-0.122	0.631	0.787	FALSE	FALSE	TRUE	10	ProteinCenter:sp_canonical|Q80XC6 Nuclear exosome regulator NRDE2 [OS=Mus musculus]
ProteinCenter:sp_canonical|Q80XI3 Eukaryotic translation initiation factor 4 gamma 3 [OS=Mus musculus]	ProteinCenter:sp_canonical|Q80XI3 Eukaryotic translation initiation factor 4 gamma 3 [OS=Mus musculus]	1.95	0.0239	0.119	FALSE	FALSE	TRUE	3	ProteinCenter:sp_canonical|Q80XI3 Eukaryotic translation initiation factor 4 gamma 3 [OS=Mus musculus]
ProteinCenter:sp_canonical|Q80XL6 Acyl-CoA dehydrogenase family member 11 [OS=Mus musculus]	ProteinCenter:sp_canonical|Q80XL6 Acyl-CoA dehydrogenase family member 11 [OS=Mus musculus]	-0.239	0.671	0.822	FALSE	FALSE	TRUE	6	ProteinCenter:sp_canonical|Q80XL6 Acyl-CoA dehydrogenase family member 11 [OS=Mus musculus]
\ProteinCenter:sp_canonical|Q80XN0 D-beta-hydroxybutyrate dehydrogenase	mitochondrial [OS=Mus musculus]\""	\ProteinCenter:sp_canonical|Q80XN0 D-beta-hydroxybutyrate dehydrogenase	mitochondrial [OS=Mus musculus]\""	-0.406	0.442	0.653	FALSE	FALSE	TRUE	5	\ProteinCenter:sp_canonical|Q80XN0 D-beta-hydroxybutyrate dehydrogenase	mitochondrial [OS=Mus musculus]\""
ProteinCenter:sp_canonical|Q80YQ2 Mediator of RNA polymerase II transcription subunit 23 [OS=Mus musculus]	ProteinCenter:sp_canonical|Q80YQ2 Mediator of RNA polymerase II transcription subunit 23 [OS=Mus musculus]	-0.367	0.396	0.622	FALSE	FALSE	TRUE	9	ProteinCenter:sp_canonical|Q80YQ2 Mediator of RNA polymerase II transcription subunit 23 [OS=Mus musculus]
ProteinCenter:sp_canonical|Q80YQ8 E3 ubiquitin-protein ligase RMND5A [OS=Mus musculus]	ProteinCenter:sp_canonical|Q80YQ8 E3 ubiquitin-protein ligase RMND5A [OS=Mus musculus]	0.585	0.467	0.675	FALSE	FALSE	TRUE	10	ProteinCenter:sp_canonical|Q80YQ8 E3 ubiquitin-protein ligase RMND5A [OS=Mus musculus]
ProteinCenter:sp_canonical|Q80YR2 FHF complex subunit HOOK interacting protein 2B [OS=Mus musculus]	ProteinCenter:sp_canonical|Q80YR2 FHF complex subunit HOOK interacting protein 2B [OS=Mus musculus]	0.206	0.497	0.696	FALSE	FALSE	TRUE	7	ProteinCenter:sp_canonical|Q80YR2 FHF complex subunit HOOK interacting protein 2B [OS=Mus musculus]
ProteinCenter:sp_canonical|Q80YT7 Myomegalin [OS=Mus musculus]	ProteinCenter:sp_canonical|Q80YT7 Myomegalin [OS=Mus musculus]	-0.0957	0.64	0.795	FALSE	FALSE	FALSE	0	ProteinCenter:sp_canonical|Q80YT7 Myomegalin [OS=Mus musculus]
ProteinCenter:sp_canonical|Q80YX1 Tenascin [OS=Mus musculus]	ProteinCenter:sp_canonical|Q80YX1 Tenascin [OS=Mus musculus]	-0.704	0.237	0.468	FALSE	FALSE	TRUE	10	ProteinCenter:sp_canonical|Q80YX1 Tenascin [OS=Mus musculus]
ProteinCenter:sp_canonical|Q810B6 Rabankyrin-5 [OS=Mus musculus]	ProteinCenter:sp_canonical|Q810B6 Rabankyrin-5 [OS=Mus musculus]	0.26	0.219	0.448	FALSE	FALSE	FALSE	0	ProteinCenter:sp_canonical|Q810B6 Rabankyrin-5 [OS=Mus musculus]
\ProteinCenter:sp_canonical|Q8BFR5 Elongation factor Tu	mitochondrial [OS=Mus musculus]\""	\ProteinCenter:sp_canonical|Q8BFR5 Elongation factor Tu	mitochondrial [OS=Mus musculus]\""	-0.0663	0.914	0.957	FALSE	FALSE	TRUE	2	\ProteinCenter:sp_canonical|Q8BFR5 Elongation factor Tu	mitochondrial [OS=Mus musculus]\""
ProteinCenter:sp_canonical|Q8BFY9 Transportin-1 [OS=Mus musculus]	ProteinCenter:sp_canonical|Q8BFY9 Transportin-1 [OS=Mus musculus]	0.427	0.239	0.47	FALSE	FALSE	FALSE	0	ProteinCenter:sp_canonical|Q8BFY9 Transportin-1 [OS=Mus musculus]
ProteinCenter:sp_canonical|Q8BFZ9 Erlin-2 [OS=Mus musculus]	ProteinCenter:sp_canonical|Q8BFZ9 Erlin-2 [OS=Mus musculus]	0.498	0.37	0.596	FALSE	FALSE	FALSE	0	ProteinCenter:sp_canonical|Q8BFZ9 Erlin-2 [OS=Mus musculus]
ProteinCenter:sp_canonical|Q8BG05 Heterogeneous nuclear ribonucleoprotein A3 [OS=Mus musculus]	ProteinCenter:sp_canonical|Q8BG05 Heterogeneous nuclear ribonucleoprotein A3 [OS=Mus musculus]	0.267	0.491	0.692	FALSE	FALSE	TRUE	1	ProteinCenter:sp_canonical|Q8BG05 Heterogeneous nuclear ribonucleoprotein A3 [OS=Mus musculus]
ProteinCenter:sp_canonical|Q8BG32 26S proteasome non-ATPase regulatory subunit 11 [OS=Mus musculus]	ProteinCenter:sp_canonical|Q8BG32 26S proteasome non-ATPase regulatory subunit 11 [OS=Mus musculus]	-0.158	0.359	0.591	FALSE	FALSE	FALSE	0	ProteinCenter:sp_canonical|Q8BG32 26S proteasome non-ATPase regulatory subunit 11 [OS=Mus musculus]
ProteinCenter:sp_canonical|Q8BGB2 Tetratricopeptide repeat protein 7A [OS=Mus musculus]	ProteinCenter:sp_canonical|Q8BGB2 Tetratricopeptide repeat protein 7A [OS=Mus musculus]	-0.0415	0.889	0.948	FALSE	FALSE	TRUE	5	ProteinCenter:sp_canonical|Q8BGB2 Tetratricopeptide repeat protein 7A [OS=Mus musculus]
ProteinCenter:sp_canonical|Q8BGQ1 Spermatogenesis-defective protein 39 homolog [OS=Mus musculus]	ProteinCenter:sp_canonical|Q8BGQ1 Spermatogenesis-defective protein 39 homolog [OS=Mus musculus]	0.291	0.715	0.853	FALSE	FALSE	TRUE	5	ProteinCenter:sp_canonical|Q8BGQ1 Spermatogenesis-defective protein 39 homolog [OS=Mus musculus]
\ProteinCenter:sp_canonical|Q8BGQ7 Alanine--tRNA ligase	cytoplasmic [OS=Mus musculus]\""	\ProteinCenter:sp_canonical|Q8BGQ7 Alanine--tRNA ligase	cytoplasmic [OS=Mus musculus]\""	0.705	0.0143	0.0876	FALSE	FALSE	FALSE	0	\ProteinCenter:sp_canonical|Q8BGQ7 Alanine--tRNA ligase	cytoplasmic [OS=Mus musculus]\""
ProteinCenter:sp_canonical|Q8BH00 2-aminomuconic semialdehyde dehydrogenase [OS=Mus musculus]	ProteinCenter:sp_canonical|Q8BH00 2-aminomuconic semialdehyde dehydrogenase [OS=Mus musculus]	-0.548	0.0362	0.16	FALSE	FALSE	FALSE	0	ProteinCenter:sp_canonical|Q8BH00 2-aminomuconic semialdehyde dehydrogenase [OS=Mus musculus]
ProteinCenter:sp_canonical|Q8BH60 Golgi-associated PDZ and coiled-coil motif-containing protein [OS=Mus musculus]	ProteinCenter:sp_canonical|Q8BH60 Golgi-associated PDZ and coiled-coil motif-containing protein [OS=Mus musculus]	-0.836	0.141	0.339	FALSE	FALSE	TRUE	9	ProteinCenter:sp_canonical|Q8BH60 Golgi-associated PDZ and coiled-coil motif-containing protein [OS=Mus musculus]
ProteinCenter:sp_canonical|Q8BH64 EH domain-containing protein 2 [OS=Mus musculus]	ProteinCenter:sp_canonical|Q8BH64 EH domain-containing protein 2 [OS=Mus musculus]	1	0.0476	0.184	FALSE	FALSE	TRUE	10	ProteinCenter:sp_canonical|Q8BH64 EH domain-containing protein 2 [OS=Mus musculus]
ProteinCenter:sp_canonical|Q8BH65 Protein DENND6A [OS=Mus musculus]	ProteinCenter:sp_canonical|Q8BH65 Protein DENND6A [OS=Mus musculus]	-0.0999	0.895	0.95	FALSE	FALSE	TRUE	10	ProteinCenter:sp_canonical|Q8BH65 Protein DENND6A [OS=Mus musculus]
\ProteinCenter:sp_canonical|Q8BH86 D-glutamate cyclase	mitochondrial [OS=Mus musculus]\""	\ProteinCenter:sp_canonical|Q8BH86 D-glutamate cyclase	mitochondrial [OS=Mus musculus]\""	-2.17	0.0268	0.128	FALSE	FALSE	TRUE	3	\ProteinCenter:sp_canonical|Q8BH86 D-glutamate cyclase	mitochondrial [OS=Mus musculus]\""
\ProteinCenter:sp_canonical|Q8BH95 Enoyl-CoA hydratase	mitochondrial [OS=Mus musculus]\""	\ProteinCenter:sp_canonical|Q8BH95 Enoyl-CoA hydratase	mitochondrial [OS=Mus musculus]\""	-0.641	0.244	0.475	FALSE	FALSE	TRUE	11	\ProteinCenter:sp_canonical|Q8BH95 Enoyl-CoA hydratase	mitochondrial [OS=Mus musculus]\""
ProteinCenter:sp_canonical|Q8BHL5 Engulfment and cell motility protein 2 [OS=Mus musculus]	ProteinCenter:sp_canonical|Q8BHL5 Engulfment and cell motility protein 2 [OS=Mus musculus]	0.0846	0.903	0.953	FALSE	FALSE	TRUE	5	ProteinCenter:sp_canonical|Q8BHL5 Engulfment and cell motility protein 2 [OS=Mus musculus]
ProteinCenter:sp_canonical|Q8BHN3 Neutral alpha-glucosidase AB [OS=Mus musculus]	ProteinCenter:sp_canonical|Q8BHN3 Neutral alpha-glucosidase AB [OS=Mus musculus]	0.769	9.32E-05	0.00392	FALSE	FALSE	FALSE	0	ProteinCenter:sp_canonical|Q8BHN3 Neutral alpha-glucosidase AB [OS=Mus musculus]
ProteinCenter:sp_canonical|Q8BI08 Protein MAL2 [OS=Mus musculus]	ProteinCenter:sp_canonical|Q8BI08 Protein MAL2 [OS=Mus musculus]	0.797	0.000498	0.01	FALSE	FALSE	FALSE	0	ProteinCenter:sp_canonical|Q8BI08 Protein MAL2 [OS=Mus musculus]
ProteinCenter:sp_canonical|Q8BI84 Transport and Golgi organization protein 1 homolog [OS=Mus musculus]	ProteinCenter:sp_canonical|Q8BI84 Transport and Golgi organization protein 1 homolog [OS=Mus musculus]	0.624	0.36	0.591	FALSE	FALSE	TRUE	7	ProteinCenter:sp_canonical|Q8BI84 Transport and Golgi organization protein 1 homolog [OS=Mus musculus]
ProteinCenter:sp_canonical|Q8BIG7 Catechol O-methyltransferase domain-containing protein 1 [OS=Mus musculus]	ProteinCenter:sp_canonical|Q8BIG7 Catechol O-methyltransferase domain-containing protein 1 [OS=Mus musculus]	-0.412	0.375	0.601	FALSE	FALSE	TRUE	5	ProteinCenter:sp_canonical|Q8BIG7 Catechol O-methyltransferase domain-containing protein 1 [OS=Mus musculus]
ProteinCenter:sp_canonical|Q8BIJ7 RUN and FYVE domain-containing protein 1 [OS=Mus musculus]	ProteinCenter:sp_canonical|Q8BIJ7 RUN and FYVE domain-containing protein 1 [OS=Mus musculus]	0.472	0.227	0.457	FALSE	FALSE	TRUE	2	ProteinCenter:sp_canonical|Q8BIJ7 RUN and FYVE domain-containing protein 1 [OS=Mus musculus]
ProteinCenter:sp_canonical|Q8BIL5 Protein Hook homolog 1 [OS=Mus musculus]	ProteinCenter:sp_canonical|Q8BIL5 Protein Hook homolog 1 [OS=Mus musculus]	-0.254	0.745	0.874	FALSE	FALSE	TRUE	4	ProteinCenter:sp_canonical|Q8BIL5 Protein Hook homolog 1 [OS=Mus musculus]
ProteinCenter:sp_canonical|Q8BJY1 26S proteasome non-ATPase regulatory subunit 5 [OS=Mus musculus]	ProteinCenter:sp_canonical|Q8BJY1 26S proteasome non-ATPase regulatory subunit 5 [OS=Mus musculus]	0.661	0.109	0.296	FALSE	FALSE	FALSE	0	ProteinCenter:sp_canonical|Q8BJY1 26S proteasome non-ATPase regulatory subunit 5 [OS=Mus musculus]
ProteinCenter:sp_canonical|Q8BK64 Activator of 90 kDa heat shock protein ATPase homolog 1 [OS=Mus musculus]	ProteinCenter:sp_canonical|Q8BK64 Activator of 90 kDa heat shock protein ATPase homolog 1 [OS=Mus musculus]	0.306	0.752	0.875	FALSE	FALSE	TRUE	7	ProteinCenter:sp_canonical|Q8BK64 Activator of 90 kDa heat shock protein ATPase homolog 1 [OS=Mus musculus]
ProteinCenter:sp_canonical|Q8BKC5 Importin-5 [OS=Mus musculus]	ProteinCenter:sp_canonical|Q8BKC5 Importin-5 [OS=Mus musculus]	1.4	0.115	0.306	FALSE	FALSE	TRUE	4	ProteinCenter:sp_canonical|Q8BKC5 Importin-5 [OS=Mus musculus]
\ProteinCenter:sp_canonical|Q8BKZ9 Pyruvate dehydrogenase protein X component	mitochondrial [OS=Mus musculus]\""	\ProteinCenter:sp_canonical|Q8BKZ9 Pyruvate dehydrogenase protein X component	mitochondrial [OS=Mus musculus]\""	0.472	0.476	0.683	FALSE	FALSE	TRUE	2	\ProteinCenter:sp_canonical|Q8BKZ9 Pyruvate dehydrogenase protein X component	mitochondrial [OS=Mus musculus]\""
ProteinCenter:sp_canonical|Q8BL66 Early endosome antigen 1 [OS=Mus musculus]	ProteinCenter:sp_canonical|Q8BL66 Early endosome antigen 1 [OS=Mus musculus]	-0.0578	0.805	0.902	FALSE	FALSE	FALSE	0	ProteinCenter:sp_canonical|Q8BL66 Early endosome antigen 1 [OS=Mus musculus]
ProteinCenter:sp_canonical|Q8BLF1 Neutral cholesterol ester hydrolase 1 [OS=Mus musculus]	ProteinCenter:sp_canonical|Q8BLF1 Neutral cholesterol ester hydrolase 1 [OS=Mus musculus]	-0.191	0.394	0.621	FALSE	FALSE	FALSE	0	ProteinCenter:sp_canonical|Q8BLF1 Neutral cholesterol ester hydrolase 1 [OS=Mus musculus]
\ProteinCenter:sp_canonical|Q8BLY2 Threonine--tRNA ligase 2	cytoplasmic [OS=Mus musculus]\""	\ProteinCenter:sp_canonical|Q8BLY2 Threonine--tRNA ligase 2	cytoplasmic [OS=Mus musculus]\""	-1.23	0.0525	0.196	FALSE	FALSE	TRUE	7	\ProteinCenter:sp_canonical|Q8BLY2 Threonine--tRNA ligase 2	cytoplasmic [OS=Mus musculus]\""
ProteinCenter:sp_canonical|Q8BMA6 Signal recognition particle subunit SRP68 [OS=Mus musculus]	ProteinCenter:sp_canonical|Q8BMA6 Signal recognition particle subunit SRP68 [OS=Mus musculus]	0.0229	0.938	0.97	FALSE	FALSE	FALSE	0	ProteinCenter:sp_canonical|Q8BMA6 Signal recognition particle subunit SRP68 [OS=Mus musculus]
\ProteinCenter:sp_canonical|Q8BMF4 Dihydrolipoyllysine-residue acetyltransferase component of pyruvate dehydrogenase complex	mitochondrial [OS=Mus musculus]\""	\ProteinCenter:sp_canonical|Q8BMF4 Dihydrolipoyllysine-residue acetyltransferase component of pyruvate dehydrogenase complex	mitochondrial [OS=Mus musculus]\""	0.36	0.0495	0.189	FALSE	FALSE	FALSE	0	\ProteinCenter:sp_canonical|Q8BMF4 Dihydrolipoyllysine-residue acetyltransferase component of pyruvate dehydrogenase complex	mitochondrial [OS=Mus musculus]\""
\ProteinCenter:sp_canonical|Q8BMJ2 Leucine--tRNA ligase	cytoplasmic [OS=Mus musculus]\""	\ProteinCenter:sp_canonical|Q8BMJ2 Leucine--tRNA ligase	cytoplasmic [OS=Mus musculus]\""	0.72	0.19	0.408	FALSE	FALSE	FALSE	0	\ProteinCenter:sp_canonical|Q8BMJ2 Leucine--tRNA ligase	cytoplasmic [OS=Mus musculus]\""
ProteinCenter:sp_canonical|Q8BMK4 Cytoskeleton-associated protein 4 [OS=Mus musculus]	ProteinCenter:sp_canonical|Q8BMK4 Cytoskeleton-associated protein 4 [OS=Mus musculus]	0.073	0.934	0.968	FALSE	FALSE	TRUE	11	ProteinCenter:sp_canonical|Q8BMK4 Cytoskeleton-associated protein 4 [OS=Mus musculus]
ProteinCenter:sp_canonical|Q8BML9 Glutamine--tRNA ligase [OS=Mus musculus]	ProteinCenter:sp_canonical|Q8BML9 Glutamine--tRNA ligase [OS=Mus musculus]	0.517	0.368	0.596	FALSE	FALSE	FALSE	0	ProteinCenter:sp_canonical|Q8BML9 Glutamine--tRNA ligase [OS=Mus musculus]
\ProteinCenter:sp_canonical|Q8BMS1 Trifunctional enzyme subunit alpha	mitochondrial [OS=Mus musculus]\""	\ProteinCenter:sp_canonical|Q8BMS1 Trifunctional enzyme subunit alpha	mitochondrial [OS=Mus musculus]\""	1.44	0.0402	0.17	FALSE	FALSE	TRUE	3	\ProteinCenter:sp_canonical|Q8BMS1 Trifunctional enzyme subunit alpha	mitochondrial [OS=Mus musculus]\""
ProteinCenter:sp_canonical|Q8BP40 Lysophosphatidic acid phosphatase type 6 [OS=Mus musculus]	ProteinCenter:sp_canonical|Q8BP40 Lysophosphatidic acid phosphatase type 6 [OS=Mus musculus]	-1.47	0.0604	0.211	FALSE	FALSE	TRUE	5	ProteinCenter:sp_canonical|Q8BP40 Lysophosphatidic acid phosphatase type 6 [OS=Mus musculus]
\ProteinCenter:sp_canonical|Q8BP47 Asparagine--tRNA ligase	cytoplasmic [OS=Mus musculus]\""	\ProteinCenter:sp_canonical|Q8BP47 Asparagine--tRNA ligase	cytoplasmic [OS=Mus musculus]\""	0.266	0.54	0.736	FALSE	FALSE	FALSE	0	\ProteinCenter:sp_canonical|Q8BP47 Asparagine--tRNA ligase	cytoplasmic [OS=Mus musculus]\""
ProteinCenter:sp_canonical|Q8BP67 60S ribosomal protein L24 [OS=Mus musculus]	ProteinCenter:sp_canonical|Q8BP67 60S ribosomal protein L24 [OS=Mus musculus]	0.333	0.0764	0.239	FALSE	FALSE	FALSE	0	ProteinCenter:sp_canonical|Q8BP67 60S ribosomal protein L24 [OS=Mus musculus]
ProteinCenter:sp_canonical|Q8BP97 Rhomboid domain-containing protein 3 [OS=Mus musculus]	ProteinCenter:sp_canonical|Q8BP97 Rhomboid domain-containing protein 3 [OS=Mus musculus]	0.118	0.811	0.906	FALSE	FALSE	TRUE	11	ProteinCenter:sp_canonical|Q8BP97 Rhomboid domain-containing protein 3 [OS=Mus musculus]
ProteinCenter:sp_canonical|Q8BPN8 DmX-like protein 2 [OS=Mus musculus]	ProteinCenter:sp_canonical|Q8BPN8 DmX-like protein 2 [OS=Mus musculus]	-0.0165	0.947	0.976	FALSE	FALSE	TRUE	3	ProteinCenter:sp_canonical|Q8BPN8 DmX-like protein 2 [OS=Mus musculus]
ProteinCenter:sp_canonical|Q8BQZ4 Ral GTPase-activating protein subunit beta [OS=Mus musculus]	ProteinCenter:sp_canonical|Q8BQZ4 Ral GTPase-activating protein subunit beta [OS=Mus musculus]	-0.197	0.678	0.826	FALSE	FALSE	TRUE	11	ProteinCenter:sp_canonical|Q8BQZ4 Ral GTPase-activating protein subunit beta [OS=Mus musculus]
ProteinCenter:sp_canonical|Q8BR90 RAB7A-interacting MON1-CCZ1 complex subunit 1 [OS=Mus musculus]	ProteinCenter:sp_canonical|Q8BR90 RAB7A-interacting MON1-CCZ1 complex subunit 1 [OS=Mus musculus]	-0.334	0.484	0.688	FALSE	FALSE	TRUE	7	ProteinCenter:sp_canonical|Q8BR90 RAB7A-interacting MON1-CCZ1 complex subunit 1 [OS=Mus musculus]
ProteinCenter:sp_canonical|Q8BRV5 Uncharacterized protein KIAA1671 [OS=Mus musculus]	ProteinCenter:sp_canonical|Q8BRV5 Uncharacterized protein KIAA1671 [OS=Mus musculus]	-0.415	0.637	0.792	FALSE	FALSE	FALSE	0	ProteinCenter:sp_canonical|Q8BRV5 Uncharacterized protein KIAA1671 [OS=Mus musculus]
ProteinCenter:sp_canonical|Q8BS39 Coiled-coil domain-containing protein 32 [OS=Mus musculus]	ProteinCenter:sp_canonical|Q8BS39 Coiled-coil domain-containing protein 32 [OS=Mus musculus]	-0.596	0.27	0.502	FALSE	FALSE	TRUE	1	ProteinCenter:sp_canonical|Q8BS39 Coiled-coil domain-containing protein 32 [OS=Mus musculus]
ProteinCenter:sp_canonical|Q8BSI6 R3H and coiled-coil domain-containing protein 1 [OS=Mus musculus]	ProteinCenter:sp_canonical|Q8BSI6 R3H and coiled-coil domain-containing protein 1 [OS=Mus musculus]	-0.422	0.188	0.405	FALSE	FALSE	TRUE	10	ProteinCenter:sp_canonical|Q8BSI6 R3H and coiled-coil domain-containing protein 1 [OS=Mus musculus]
ProteinCenter:sp_canonical|Q8BT60 Copine-3 [OS=Mus musculus]	ProteinCenter:sp_canonical|Q8BT60 Copine-3 [OS=Mus musculus]	1.87	0.0235	0.119	FALSE	FALSE	TRUE	4	ProteinCenter:sp_canonical|Q8BT60 Copine-3 [OS=Mus musculus]
ProteinCenter:sp_canonical|Q8BTM8 Filamin-A [OS=Mus musculus]	ProteinCenter:sp_canonical|Q8BTM8 Filamin-A [OS=Mus musculus]	1.13	0.00944	0.0647	FALSE	FALSE	FALSE	0	ProteinCenter:sp_canonical|Q8BTM8 Filamin-A [OS=Mus musculus]
\ProteinCenter:sp_canonical|Q8BU30 Isoleucine--tRNA ligase	cytoplasmic [OS=Mus musculus]\""	\ProteinCenter:sp_canonical|Q8BU30 Isoleucine--tRNA ligase	cytoplasmic [OS=Mus musculus]\""	0.414	0.13	0.323	FALSE	FALSE	FALSE	0	\ProteinCenter:sp_canonical|Q8BU30 Isoleucine--tRNA ligase	cytoplasmic [OS=Mus musculus]\""
ProteinCenter:sp_canonical|Q8BUK6 Protein Hook homolog 3 [OS=Mus musculus]	ProteinCenter:sp_canonical|Q8BUK6 Protein Hook homolog 3 [OS=Mus musculus]	-0.296	0.559	0.744	FALSE	FALSE	TRUE	1	ProteinCenter:sp_canonical|Q8BUK6 Protein Hook homolog 3 [OS=Mus musculus]
ProteinCenter:sp_canonical|Q8BUR4 Dedicator of cytokinesis protein 1 [OS=Mus musculus]	ProteinCenter:sp_canonical|Q8BUR4 Dedicator of cytokinesis protein 1 [OS=Mus musculus]	0.199	0.705	0.845	FALSE	FALSE	TRUE	2	ProteinCenter:sp_canonical|Q8BUR4 Dedicator of cytokinesis protein 1 [OS=Mus musculus]
ProteinCenter:sp_canonical|Q8BUV3 Gephyrin [OS=Mus musculus]	ProteinCenter:sp_canonical|Q8BUV3 Gephyrin [OS=Mus musculus]	-0.808	0.0216	0.112	FALSE	FALSE	FALSE	0	ProteinCenter:sp_canonical|Q8BUV3 Gephyrin [OS=Mus musculus]
ProteinCenter:sp_canonical|Q8BVE3 V-type proton ATPase subunit H [OS=Mus musculus]	ProteinCenter:sp_canonical|Q8BVE3 V-type proton ATPase subunit H [OS=Mus musculus]	0.661	0.0188	0.102	FALSE	FALSE	FALSE	0	ProteinCenter:sp_canonical|Q8BVE3 V-type proton ATPase subunit H [OS=Mus musculus]
\ProteinCenter:sp_canonical|Q8BWF0 Succinate-semialdehyde dehydrogenase	mitochondrial [OS=Mus musculus]\""	\ProteinCenter:sp_canonical|Q8BWF0 Succinate-semialdehyde dehydrogenase	mitochondrial [OS=Mus musculus]\""	-0.0451	0.901	0.952	FALSE	FALSE	TRUE	9	\ProteinCenter:sp_canonical|Q8BWF0 Succinate-semialdehyde dehydrogenase	mitochondrial [OS=Mus musculus]\""
ProteinCenter:sp_canonical|Q8BWQ6 VPS35 endosomal protein-sorting factor-like [OS=Mus musculus]	ProteinCenter:sp_canonical|Q8BWQ6 VPS35 endosomal protein-sorting factor-like [OS=Mus musculus]	0.258	0.487	0.689	FALSE	FALSE	TRUE	1	ProteinCenter:sp_canonical|Q8BWQ6 VPS35 endosomal protein-sorting factor-like [OS=Mus musculus]
ProteinCenter:sp_canonical|Q8BWR8 Rhophilin-2 [OS=Mus musculus]	ProteinCenter:sp_canonical|Q8BWR8 Rhophilin-2 [OS=Mus musculus]	0.39	0.561	0.744	FALSE	FALSE	TRUE	10	ProteinCenter:sp_canonical|Q8BWR8 Rhophilin-2 [OS=Mus musculus]
\ProteinCenter:sp_canonical|Q8BWT1 3-ketoacyl-CoA thiolase	mitochondrial [OS=Mus musculus]\""	\ProteinCenter:sp_canonical|Q8BWT1 3-ketoacyl-CoA thiolase	mitochondrial [OS=Mus musculus]\""	-0.154	0.786	0.895	FALSE	FALSE	TRUE	5	\ProteinCenter:sp_canonical|Q8BWT1 3-ketoacyl-CoA thiolase	mitochondrial [OS=Mus musculus]\""
ProteinCenter:sp_canonical|Q8BWW4 La-related protein 4 [OS=Mus musculus]	ProteinCenter:sp_canonical|Q8BWW4 La-related protein 4 [OS=Mus musculus]	0.083	0.756	0.877	FALSE	FALSE	TRUE	9	ProteinCenter:sp_canonical|Q8BWW4 La-related protein 4 [OS=Mus musculus]
ProteinCenter:sp_canonical|Q8BWY3 Eukaryotic peptide chain release factor subunit 1 [OS=Mus musculus]	ProteinCenter:sp_canonical|Q8BWY3 Eukaryotic peptide chain release factor subunit 1 [OS=Mus musculus]	-0.365	0.269	0.501	FALSE	FALSE	TRUE	10	ProteinCenter:sp_canonical|Q8BWY3 Eukaryotic peptide chain release factor subunit 1 [OS=Mus musculus]
ProteinCenter:sp_canonical|Q8BYF6 Sodium-coupled monocarboxylate transporter 1 [OS=Mus musculus]	ProteinCenter:sp_canonical|Q8BYF6 Sodium-coupled monocarboxylate transporter 1 [OS=Mus musculus]	-1.21	0.137	0.332	FALSE	FALSE	TRUE	3	ProteinCenter:sp_canonical|Q8BYF6 Sodium-coupled monocarboxylate transporter 1 [OS=Mus musculus]
ProteinCenter:sp_canonical|Q8BYU6 Torsin-1A-interacting protein 2 [OS=Mus musculus]	ProteinCenter:sp_canonical|Q8BYU6 Torsin-1A-interacting protein 2 [OS=Mus musculus]	0.205	0.439	0.65	FALSE	FALSE	FALSE	0	ProteinCenter:sp_canonical|Q8BYU6 Torsin-1A-interacting protein 2 [OS=Mus musculus]
ProteinCenter:sp_canonical|Q8BZ20 Protein mono-ADP-ribosyltransferase PARP12 [OS=Mus musculus]	ProteinCenter:sp_canonical|Q8BZ20 Protein mono-ADP-ribosyltransferase PARP12 [OS=Mus musculus]	0.427	0.421	0.639	FALSE	FALSE	TRUE	11	ProteinCenter:sp_canonical|Q8BZ20 Protein mono-ADP-ribosyltransferase PARP12 [OS=Mus musculus]
ProteinCenter:sp_canonical|Q8C025 Cholinephosphotransferase 1 [OS=Mus musculus]	ProteinCenter:sp_canonical|Q8C025 Cholinephosphotransferase 1 [OS=Mus musculus]	-0.353	0.121	0.313	FALSE	FALSE	FALSE	0	ProteinCenter:sp_canonical|Q8C025 Cholinephosphotransferase 1 [OS=Mus musculus]
ProteinCenter:sp_canonical|Q8C0C7 Phenylalanine--tRNA ligase alpha subunit [OS=Mus musculus]	ProteinCenter:sp_canonical|Q8C0C7 Phenylalanine--tRNA ligase alpha subunit [OS=Mus musculus]	0.0961	0.617	0.779	FALSE	FALSE	FALSE	0	ProteinCenter:sp_canonical|Q8C0C7 Phenylalanine--tRNA ligase alpha subunit [OS=Mus musculus]
ProteinCenter:sp_canonical|Q8C0D5 Elongation factor-like GTPase 1 [OS=Mus musculus]	ProteinCenter:sp_canonical|Q8C0D5 Elongation factor-like GTPase 1 [OS=Mus musculus]	0.486	0.569	0.748	FALSE	FALSE	TRUE	9	ProteinCenter:sp_canonical|Q8C0D5 Elongation factor-like GTPase 1 [OS=Mus musculus]
ProteinCenter:sp_canonical|Q8C0E2 Vacuolar protein sorting-associated protein 26B [OS=Mus musculus]	ProteinCenter:sp_canonical|Q8C0E2 Vacuolar protein sorting-associated protein 26B [OS=Mus musculus]	0.242	0.563	0.744	FALSE	FALSE	TRUE	1	ProteinCenter:sp_canonical|Q8C0E2 Vacuolar protein sorting-associated protein 26B [OS=Mus musculus]
ProteinCenter:sp_canonical|Q8C0L8 Conserved oligomeric Golgi complex subunit 5 [OS=Mus musculus]	ProteinCenter:sp_canonical|Q8C0L8 Conserved oligomeric Golgi complex subunit 5 [OS=Mus musculus]	0.965	0.0173	0.0965	FALSE	FALSE	TRUE	1	ProteinCenter:sp_canonical|Q8C0L8 Conserved oligomeric Golgi complex subunit 5 [OS=Mus musculus]
ProteinCenter:sp_canonical|Q8C129 Leucyl-cystinyl aminopeptidase [OS=Mus musculus]	ProteinCenter:sp_canonical|Q8C129 Leucyl-cystinyl aminopeptidase [OS=Mus musculus]	1.66	0.0426	0.176	FALSE	FALSE	TRUE	1	ProteinCenter:sp_canonical|Q8C129 Leucyl-cystinyl aminopeptidase [OS=Mus musculus]
ProteinCenter:sp_canonical|Q8C165 N-fatty-acyl-amino acid synthase/hydrolase PM20D1 [OS=Mus musculus]	ProteinCenter:sp_canonical|Q8C165 N-fatty-acyl-amino acid synthase/hydrolase PM20D1 [OS=Mus musculus]	0.819	0.12	0.312	FALSE	FALSE	FALSE	0	ProteinCenter:sp_canonical|Q8C165 N-fatty-acyl-amino acid synthase/hydrolase PM20D1 [OS=Mus musculus]
ProteinCenter:sp_canonical|Q8C1B7 Septin-11 [OS=Mus musculus]	ProteinCenter:sp_canonical|Q8C1B7 Septin-11 [OS=Mus musculus]	0.623	0.208	0.43	FALSE	FALSE	FALSE	0	ProteinCenter:sp_canonical|Q8C1B7 Septin-11 [OS=Mus musculus]
ProteinCenter:sp_canonical|Q8C1E7 Ion channel TACAN [OS=Mus musculus]	ProteinCenter:sp_canonical|Q8C1E7 Ion channel TACAN [OS=Mus musculus]	-0.319	0.697	0.841	FALSE	FALSE	TRUE	3	ProteinCenter:sp_canonical|Q8C1E7 Ion channel TACAN [OS=Mus musculus]
ProteinCenter:sp_canonical|Q8C1Y8 Vacuolar fusion protein CCZ1 homolog [OS=Mus musculus]	ProteinCenter:sp_canonical|Q8C1Y8 Vacuolar fusion protein CCZ1 homolog [OS=Mus musculus]	0.884	0.173	0.385	FALSE	FALSE	TRUE	1	ProteinCenter:sp_canonical|Q8C1Y8 Vacuolar fusion protein CCZ1 homolog [OS=Mus musculus]
ProteinCenter:sp_canonical|Q8C2E7 WASH complex subunit 5 [OS=Mus musculus]	ProteinCenter:sp_canonical|Q8C2E7 WASH complex subunit 5 [OS=Mus musculus]	-1.07	0.142	0.341	FALSE	FALSE	TRUE	10	ProteinCenter:sp_canonical|Q8C2E7 WASH complex subunit 5 [OS=Mus musculus]
ProteinCenter:sp_canonical|Q8C2Q3 RNA-binding protein 14 [OS=Mus musculus]	ProteinCenter:sp_canonical|Q8C2Q3 RNA-binding protein 14 [OS=Mus musculus]	1.15	0.0263	0.128	FALSE	FALSE	TRUE	3	ProteinCenter:sp_canonical|Q8C2Q3 RNA-binding protein 14 [OS=Mus musculus]
ProteinCenter:sp_canonical|Q8C3K5 Transmembrane protein 72 [OS=Mus musculus]	ProteinCenter:sp_canonical|Q8C3K5 Transmembrane protein 72 [OS=Mus musculus]	1.29	0.0184	0.101	FALSE	FALSE	TRUE	10	ProteinCenter:sp_canonical|Q8C3K5 Transmembrane protein 72 [OS=Mus musculus]
ProteinCenter:sp_canonical|Q8C3X8 Lipase maturation factor 2 [OS=Mus musculus]	ProteinCenter:sp_canonical|Q8C3X8 Lipase maturation factor 2 [OS=Mus musculus]	1.5	0.0355	0.157	FALSE	FALSE	TRUE	10	ProteinCenter:sp_canonical|Q8C3X8 Lipase maturation factor 2 [OS=Mus musculus]
ProteinCenter:sp_canonical|Q8C547 HEAT repeat-containing protein 5B [OS=Mus musculus]	ProteinCenter:sp_canonical|Q8C547 HEAT repeat-containing protein 5B [OS=Mus musculus]	0.772	0.268	0.501	FALSE	FALSE	TRUE	4	ProteinCenter:sp_canonical|Q8C547 HEAT repeat-containing protein 5B [OS=Mus musculus]
ProteinCenter:sp_canonical|Q8C6G8 WD repeat-containing protein 26 [OS=Mus musculus]	ProteinCenter:sp_canonical|Q8C6G8 WD repeat-containing protein 26 [OS=Mus musculus]	1.24	0.0144	0.0876	FALSE	FALSE	TRUE	3	ProteinCenter:sp_canonical|Q8C6G8 WD repeat-containing protein 26 [OS=Mus musculus]
ProteinCenter:sp_canonical|Q8C754 Vacuolar protein sorting-associated protein 52 homolog [OS=Mus musculus]	ProteinCenter:sp_canonical|Q8C754 Vacuolar protein sorting-associated protein 52 homolog [OS=Mus musculus]	0.0395	0.957	0.979	FALSE	FALSE	TRUE	11	ProteinCenter:sp_canonical|Q8C754 Vacuolar protein sorting-associated protein 52 homolog [OS=Mus musculus]
ProteinCenter:sp_canonical|Q8C7R4 Ubiquitin-like modifier-activating enzyme 6 [OS=Mus musculus]	ProteinCenter:sp_canonical|Q8C7R4 Ubiquitin-like modifier-activating enzyme 6 [OS=Mus musculus]	0.2	0.805	0.902	FALSE	FALSE	TRUE	7	ProteinCenter:sp_canonical|Q8C7R4 Ubiquitin-like modifier-activating enzyme 6 [OS=Mus musculus]
\ProteinCenter:sp_canonical|Q8CAY6 Acetyl-CoA acetyltransferase	cytosolic [OS=Mus musculus]\""	\ProteinCenter:sp_canonical|Q8CAY6 Acetyl-CoA acetyltransferase	cytosolic [OS=Mus musculus]\""	-0.683	0.0631	0.213	FALSE	FALSE	FALSE	0	\ProteinCenter:sp_canonical|Q8CAY6 Acetyl-CoA acetyltransferase	cytosolic [OS=Mus musculus]\""
ProteinCenter:sp_canonical|Q8CBA2 Schlafen family member 5 [OS=Mus musculus]	ProteinCenter:sp_canonical|Q8CBA2 Schlafen family member 5 [OS=Mus musculus]	-0.369	0.42	0.639	FALSE	FALSE	TRUE	1	ProteinCenter:sp_canonical|Q8CBA2 Schlafen family member 5 [OS=Mus musculus]
ProteinCenter:sp_canonical|Q8CBW3 Abl interactor 1 [OS=Mus musculus]	ProteinCenter:sp_canonical|Q8CBW3 Abl interactor 1 [OS=Mus musculus]	-1.68	0.0443	0.179	FALSE	FALSE	TRUE	8	ProteinCenter:sp_canonical|Q8CBW3 Abl interactor 1 [OS=Mus musculus]
ProteinCenter:sp_canonical|Q8CC88 von Willebrand factor A domain-containing protein 8 [OS=Mus musculus]	ProteinCenter:sp_canonical|Q8CC88 von Willebrand factor A domain-containing protein 8 [OS=Mus musculus]	-1.42	0.00647	0.0509	FALSE	FALSE	TRUE	8	ProteinCenter:sp_canonical|Q8CC88 von Willebrand factor A domain-containing protein 8 [OS=Mus musculus]
ProteinCenter:sp_canonical|Q8CD15 Ribosomal oxygenase 2 [OS=Mus musculus]	ProteinCenter:sp_canonical|Q8CD15 Ribosomal oxygenase 2 [OS=Mus musculus]	-0.0244	0.948	0.976	FALSE	FALSE	TRUE	4	ProteinCenter:sp_canonical|Q8CD15 Ribosomal oxygenase 2 [OS=Mus musculus]
ProteinCenter:sp_canonical|Q8CDA1 Phosphatidylinositide phosphatase SAC2 [OS=Mus musculus]	ProteinCenter:sp_canonical|Q8CDA1 Phosphatidylinositide phosphatase SAC2 [OS=Mus musculus]	-0.0276	0.925	0.963	FALSE	FALSE	TRUE	10	ProteinCenter:sp_canonical|Q8CDA1 Phosphatidylinositide phosphatase SAC2 [OS=Mus musculus]
ProteinCenter:sp_canonical|Q8CF66 Ragulator complex protein LAMTOR4 [OS=Mus musculus]	ProteinCenter:sp_canonical|Q8CF66 Ragulator complex protein LAMTOR4 [OS=Mus musculus]	0.479	0.0673	0.222	FALSE	FALSE	FALSE	0	ProteinCenter:sp_canonical|Q8CF66 Ragulator complex protein LAMTOR4 [OS=Mus musculus]
ProteinCenter:sp_canonical|Q8CFV9 Riboflavin kinase [OS=Mus musculus]	ProteinCenter:sp_canonical|Q8CFV9 Riboflavin kinase [OS=Mus musculus]	-0.541	0.418	0.638	FALSE	FALSE	TRUE	2	ProteinCenter:sp_canonical|Q8CFV9 Riboflavin kinase [OS=Mus musculus]
ProteinCenter:sp_canonical|Q8CFZ5 Solute carrier family 22 member 12 [OS=Mus musculus]	ProteinCenter:sp_canonical|Q8CFZ5 Solute carrier family 22 member 12 [OS=Mus musculus]	0.532	0.429	0.642	FALSE	FALSE	TRUE	1	ProteinCenter:sp_canonical|Q8CFZ5 Solute carrier family 22 member 12 [OS=Mus musculus]
ProteinCenter:sp_canonical|Q8CG76 Aflatoxin B1 aldehyde reductase member 2 [OS=Mus musculus]	ProteinCenter:sp_canonical|Q8CG76 Aflatoxin B1 aldehyde reductase member 2 [OS=Mus musculus]	-0.845	0.000123	0.00438	FALSE	FALSE	FALSE	0	ProteinCenter:sp_canonical|Q8CG76 Aflatoxin B1 aldehyde reductase member 2 [OS=Mus musculus]
ProteinCenter:sp_canonical|Q8CGA3 Large neutral amino acids transporter small subunit 4 [OS=Mus musculus]	ProteinCenter:sp_canonical|Q8CGA3 Large neutral amino acids transporter small subunit 4 [OS=Mus musculus]	0.537	0.0237	0.119	FALSE	FALSE	TRUE	3	ProteinCenter:sp_canonical|Q8CGA3 Large neutral amino acids transporter small subunit 4 [OS=Mus musculus]
ProteinCenter:sp_canonical|Q8CGC7 Bifunctional glutamate/proline--tRNA ligase [OS=Mus musculus]	ProteinCenter:sp_canonical|Q8CGC7 Bifunctional glutamate/proline--tRNA ligase [OS=Mus musculus]	0.314	0.134	0.328	FALSE	FALSE	FALSE	0	ProteinCenter:sp_canonical|Q8CGC7 Bifunctional glutamate/proline--tRNA ligase [OS=Mus musculus]
ProteinCenter:sp_canonical|Q8CGN5 Perilipin-1 [OS=Mus musculus]	ProteinCenter:sp_canonical|Q8CGN5 Perilipin-1 [OS=Mus musculus]	1.09	0.0376	0.164	FALSE	FALSE	TRUE	6	ProteinCenter:sp_canonical|Q8CGN5 Perilipin-1 [OS=Mus musculus]
ProteinCenter:sp_canonical|Q8CHG3 GRIP and coiled-coil domain-containing protein 2 [OS=Mus musculus]	ProteinCenter:sp_canonical|Q8CHG3 GRIP and coiled-coil domain-containing protein 2 [OS=Mus musculus]	-0.994	0.0786	0.241	FALSE	FALSE	FALSE	0	ProteinCenter:sp_canonical|Q8CHG3 GRIP and coiled-coil domain-containing protein 2 [OS=Mus musculus]
ProteinCenter:sp_canonical|Q8CHP8 Glycerol-3-phosphate phosphatase [OS=Mus musculus]	ProteinCenter:sp_canonical|Q8CHP8 Glycerol-3-phosphate phosphatase [OS=Mus musculus]	-0.18	0.757	0.877	FALSE	FALSE	TRUE	1	ProteinCenter:sp_canonical|Q8CHP8 Glycerol-3-phosphate phosphatase [OS=Mus musculus]
\ProteinCenter:sp_canonical|Q8CHT0 Delta-1-pyrroline-5-carboxylate dehydrogenase	mitochondrial [OS=Mus musculus]\""	\ProteinCenter:sp_canonical|Q8CHT0 Delta-1-pyrroline-5-carboxylate dehydrogenase	mitochondrial [OS=Mus musculus]\""	-0.864	0.242	0.473	FALSE	FALSE	TRUE	1	\ProteinCenter:sp_canonical|Q8CHT0 Delta-1-pyrroline-5-carboxylate dehydrogenase	mitochondrial [OS=Mus musculus]\""
ProteinCenter:sp_canonical|Q8CI04 Conserved oligomeric Golgi complex subunit 3 [OS=Mus musculus]	ProteinCenter:sp_canonical|Q8CI04 Conserved oligomeric Golgi complex subunit 3 [OS=Mus musculus]	0.417	0.492	0.692	FALSE	FALSE	TRUE	9	ProteinCenter:sp_canonical|Q8CI04 Conserved oligomeric Golgi complex subunit 3 [OS=Mus musculus]
\ProteinCenter:sp_canonical|Q8CI94 Glycogen phosphorylase	brain form [OS=Mus musculus]\""	\ProteinCenter:sp_canonical|Q8CI94 Glycogen phosphorylase	brain form [OS=Mus musculus]\""	-0.425	0.206	0.43	FALSE	FALSE	FALSE	0	\ProteinCenter:sp_canonical|Q8CI94 Glycogen phosphorylase	brain form [OS=Mus musculus]\""
ProteinCenter:sp_canonical|Q8CIB5 Fermitin family homolog 2 [OS=Mus musculus]	ProteinCenter:sp_canonical|Q8CIB5 Fermitin family homolog 2 [OS=Mus musculus]	-0.00583	0.991	0.994	FALSE	FALSE	TRUE	1	ProteinCenter:sp_canonical|Q8CIB5 Fermitin family homolog 2 [OS=Mus musculus]
ProteinCenter:sp_canonical|Q8CIE6 Coatomer subunit alpha [OS=Mus musculus]	ProteinCenter:sp_canonical|Q8CIE6 Coatomer subunit alpha [OS=Mus musculus]	0.161	0.375	0.601	FALSE	FALSE	FALSE	0	ProteinCenter:sp_canonical|Q8CIE6 Coatomer subunit alpha [OS=Mus musculus]
\ProteinCenter:sp_canonical|Q8CIH5 1-phosphatidylinositol 4	5-bisphosphate phosphodiesterase gamma-2 [OS=Mus musculus]\""	\ProteinCenter:sp_canonical|Q8CIH5 1-phosphatidylinositol 4	5-bisphosphate phosphodiesterase gamma-2 [OS=Mus musculus]\""	1.24	0.127	0.321	FALSE	FALSE	TRUE	9	\ProteinCenter:sp_canonical|Q8CIH5 1-phosphatidylinositol 4	5-bisphosphate phosphodiesterase gamma-2 [OS=Mus musculus]\""
ProteinCenter:sp_canonical|Q8CIS0 Caspase recruitment domain-containing protein 11 [OS=Mus musculus]	ProteinCenter:sp_canonical|Q8CIS0 Caspase recruitment domain-containing protein 11 [OS=Mus musculus]	0.672	0.281	0.51	FALSE	FALSE	TRUE	7	ProteinCenter:sp_canonical|Q8CIS0 Caspase recruitment domain-containing protein 11 [OS=Mus musculus]
\ProteinCenter:sp_canonical|Q8JZK9 Hydroxymethylglutaryl-CoA synthase	cytoplasmic [OS=Mus musculus]\""	\ProteinCenter:sp_canonical|Q8JZK9 Hydroxymethylglutaryl-CoA synthase	cytoplasmic [OS=Mus musculus]\""	-0.0889	0.88	0.941	FALSE	FALSE	TRUE	10	\ProteinCenter:sp_canonical|Q8JZK9 Hydroxymethylglutaryl-CoA synthase	cytoplasmic [OS=Mus musculus]\""
ProteinCenter:sp_canonical|Q8JZQ9 Eukaryotic translation initiation factor 3 subunit B [OS=Mus musculus]	ProteinCenter:sp_canonical|Q8JZQ9 Eukaryotic translation initiation factor 3 subunit B [OS=Mus musculus]	0.205	0.559	0.744	FALSE	FALSE	FALSE	0	ProteinCenter:sp_canonical|Q8JZQ9 Eukaryotic translation initiation factor 3 subunit B [OS=Mus musculus]
ProteinCenter:sp_canonical|Q8JZR0 Long-chain-fatty-acid--CoA ligase 5 [OS=Mus musculus]	ProteinCenter:sp_canonical|Q8JZR0 Long-chain-fatty-acid--CoA ligase 5 [OS=Mus musculus]	1.66	0.105	0.289	FALSE	FALSE	TRUE	5	ProteinCenter:sp_canonical|Q8JZR0 Long-chain-fatty-acid--CoA ligase 5 [OS=Mus musculus]
ProteinCenter:sp_canonical|Q8JZV7 N-acetylglucosamine-6-phosphate deacetylase [OS=Mus musculus]	ProteinCenter:sp_canonical|Q8JZV7 N-acetylglucosamine-6-phosphate deacetylase [OS=Mus musculus]	1.21	0.264	0.496	FALSE	FALSE	TRUE	1	ProteinCenter:sp_canonical|Q8JZV7 N-acetylglucosamine-6-phosphate deacetylase [OS=Mus musculus]
ProteinCenter:sp_canonical|Q8JZV9 3-hydroxybutyrate dehydrogenase type 2 [OS=Mus musculus]	ProteinCenter:sp_canonical|Q8JZV9 3-hydroxybutyrate dehydrogenase type 2 [OS=Mus musculus]	0.0254	0.972	0.984	FALSE	FALSE	TRUE	9	ProteinCenter:sp_canonical|Q8JZV9 3-hydroxybutyrate dehydrogenase type 2 [OS=Mus musculus]
ProteinCenter:sp_canonical|Q8JZZ0 UDP-glucuronosyltransferase 3A2 [OS=Mus musculus]	ProteinCenter:sp_canonical|Q8JZZ0 UDP-glucuronosyltransferase 3A2 [OS=Mus musculus]	0.0674	0.611	0.773	FALSE	FALSE	FALSE	0	ProteinCenter:sp_canonical|Q8JZZ0 UDP-glucuronosyltransferase 3A2 [OS=Mus musculus]
ProteinCenter:sp_canonical|Q8K010 5-oxoprolinase [OS=Mus musculus]	ProteinCenter:sp_canonical|Q8K010 5-oxoprolinase [OS=Mus musculus]	0.498	0.55	0.74	FALSE	FALSE	TRUE	1	ProteinCenter:sp_canonical|Q8K010 5-oxoprolinase [OS=Mus musculus]
ProteinCenter:sp_canonical|Q8K021 Secretory carrier-associated membrane protein 1 [OS=Mus musculus]	ProteinCenter:sp_canonical|Q8K021 Secretory carrier-associated membrane protein 1 [OS=Mus musculus]	1.5	0.0142	0.0876	FALSE	FALSE	TRUE	1	ProteinCenter:sp_canonical|Q8K021 Secretory carrier-associated membrane protein 1 [OS=Mus musculus]
ProteinCenter:sp_canonical|Q8K023 Aldo-keto reductase family 1 member C18 [OS=Mus musculus]	ProteinCenter:sp_canonical|Q8K023 Aldo-keto reductase family 1 member C18 [OS=Mus musculus]	-3.16	0.0271	0.129	FALSE	FALSE	TRUE	5	ProteinCenter:sp_canonical|Q8K023 Aldo-keto reductase family 1 member C18 [OS=Mus musculus]
ProteinCenter:sp_canonical|Q8K0B2 Lysosomal cobalamin transport escort protein LMBD1 [OS=Mus musculus]	ProteinCenter:sp_canonical|Q8K0B2 Lysosomal cobalamin transport escort protein LMBD1 [OS=Mus musculus]	0.109	0.751	0.875	FALSE	FALSE	TRUE	10	ProteinCenter:sp_canonical|Q8K0B2 Lysosomal cobalamin transport escort protein LMBD1 [OS=Mus musculus]
ProteinCenter:sp_canonical|Q8K0C4 Lanosterol 14-alpha demethylase [OS=Mus musculus]	ProteinCenter:sp_canonical|Q8K0C4 Lanosterol 14-alpha demethylase [OS=Mus musculus]	0.259	0.27	0.502	FALSE	FALSE	FALSE	0	ProteinCenter:sp_canonical|Q8K0C4 Lanosterol 14-alpha demethylase [OS=Mus musculus]
\ProteinCenter:sp_canonical|Q8K0C9 GDP-mannose 4	6 dehydratase [OS=Mus musculus]\""	\ProteinCenter:sp_canonical|Q8K0C9 GDP-mannose 4	6 dehydratase [OS=Mus musculus]\""	2.13	0.0565	0.204	FALSE	FALSE	TRUE	6	\ProteinCenter:sp_canonical|Q8K0C9 GDP-mannose 4	6 dehydratase [OS=Mus musculus]\""
ProteinCenter:sp_canonical|Q8K0E8 Fibrinogen beta chain [OS=Mus musculus]	ProteinCenter:sp_canonical|Q8K0E8 Fibrinogen beta chain [OS=Mus musculus]	0.977	0.019	0.102	FALSE	FALSE	FALSE	0	ProteinCenter:sp_canonical|Q8K0E8 Fibrinogen beta chain [OS=Mus musculus]
ProteinCenter:sp_canonical|Q8K0H1 Multidrug and toxin extrusion protein 1 [OS=Mus musculus]	ProteinCenter:sp_canonical|Q8K0H1 Multidrug and toxin extrusion protein 1 [OS=Mus musculus]	-0.358	0.0185	0.101	FALSE	FALSE	FALSE	0	ProteinCenter:sp_canonical|Q8K0H1 Multidrug and toxin extrusion protein 1 [OS=Mus musculus]
\ProteinCenter:sp_canonical|Q8K0L3 Acyl-coenzyme A synthetase ACSM2	mitochondrial [OS=Mus musculus]\""	\ProteinCenter:sp_canonical|Q8K0L3 Acyl-coenzyme A synthetase ACSM2	mitochondrial [OS=Mus musculus]\""	-0.737	0.0304	0.14	FALSE	FALSE	FALSE	0	\ProteinCenter:sp_canonical|Q8K0L3 Acyl-coenzyme A synthetase ACSM2	mitochondrial [OS=Mus musculus]\""
ProteinCenter:sp_canonical|Q8K0T0 Reticulon-1 [OS=Mus musculus]	ProteinCenter:sp_canonical|Q8K0T0 Reticulon-1 [OS=Mus musculus]	0.464	0.00317	0.0323	FALSE	FALSE	FALSE	0	ProteinCenter:sp_canonical|Q8K0T0 Reticulon-1 [OS=Mus musculus]
ProteinCenter:sp_canonical|Q8K183 Pyridoxal kinase [OS=Mus musculus]	ProteinCenter:sp_canonical|Q8K183 Pyridoxal kinase [OS=Mus musculus]	-0.54	0.00369	0.035	FALSE	FALSE	FALSE	0	ProteinCenter:sp_canonical|Q8K183 Pyridoxal kinase [OS=Mus musculus]
ProteinCenter:sp_canonical|Q8K1E0 Syntaxin-5 [OS=Mus musculus]	ProteinCenter:sp_canonical|Q8K1E0 Syntaxin-5 [OS=Mus musculus]	-0.0996	0.904	0.953	FALSE	FALSE	TRUE	9	ProteinCenter:sp_canonical|Q8K1E0 Syntaxin-5 [OS=Mus musculus]
ProteinCenter:sp_canonical|Q8K1M6 Dynamin-1-like protein [OS=Mus musculus]	ProteinCenter:sp_canonical|Q8K1M6 Dynamin-1-like protein [OS=Mus musculus]	0.375	0.417	0.638	FALSE	FALSE	FALSE	0	ProteinCenter:sp_canonical|Q8K1M6 Dynamin-1-like protein [OS=Mus musculus]
ProteinCenter:sp_canonical|Q8K1X1 WD repeat-containing protein 11 [OS=Mus musculus]	ProteinCenter:sp_canonical|Q8K1X1 WD repeat-containing protein 11 [OS=Mus musculus]	1.13	0.00739	0.0551	FALSE	FALSE	TRUE	4	ProteinCenter:sp_canonical|Q8K1X1 WD repeat-containing protein 11 [OS=Mus musculus]
ProteinCenter:sp_canonical|Q8K274 Ketosamine-3-kinase [OS=Mus musculus]	ProteinCenter:sp_canonical|Q8K274 Ketosamine-3-kinase [OS=Mus musculus]	-0.582	0.631	0.787	FALSE	FALSE	TRUE	5	ProteinCenter:sp_canonical|Q8K274 Ketosamine-3-kinase [OS=Mus musculus]
\ProteinCenter:sp_canonical|Q8K2B3 Succinate dehydrogenase [ubiquinone] flavoprotein subunit	mitochondrial [OS=Mus musculus]\""	\ProteinCenter:sp_canonical|Q8K2B3 Succinate dehydrogenase [ubiquinone] flavoprotein subunit	mitochondrial [OS=Mus musculus]\""	-0.862	0.147	0.35	FALSE	FALSE	TRUE	1	\ProteinCenter:sp_canonical|Q8K2B3 Succinate dehydrogenase [ubiquinone] flavoprotein subunit	mitochondrial [OS=Mus musculus]\""
ProteinCenter:sp_canonical|Q8K2I3 Dimethylaniline monooxygenase [N-oxide-forming] 2 [OS=Mus musculus]	ProteinCenter:sp_canonical|Q8K2I3 Dimethylaniline monooxygenase [N-oxide-forming] 2 [OS=Mus musculus]	-0.061	0.857	0.932	FALSE	FALSE	FALSE	0	ProteinCenter:sp_canonical|Q8K2I3 Dimethylaniline monooxygenase [N-oxide-forming] 2 [OS=Mus musculus]
ProteinCenter:sp_canonical|Q8K310 Matrin-3 [OS=Mus musculus]	ProteinCenter:sp_canonical|Q8K310 Matrin-3 [OS=Mus musculus]	1.38	0.208	0.43	FALSE	FALSE	TRUE	7	ProteinCenter:sp_canonical|Q8K310 Matrin-3 [OS=Mus musculus]
ProteinCenter:sp_canonical|Q8K353 Cysteine-rich and transmembrane domain-containing protein 1 [OS=Mus musculus]	ProteinCenter:sp_canonical|Q8K353 Cysteine-rich and transmembrane domain-containing protein 1 [OS=Mus musculus]	-0.373	0.485	0.689	FALSE	FALSE	TRUE	11	ProteinCenter:sp_canonical|Q8K353 Cysteine-rich and transmembrane domain-containing protein 1 [OS=Mus musculus]
ProteinCenter:sp_canonical|Q8K3A9 7SK snRNA methylphosphate capping enzyme [OS=Mus musculus]	ProteinCenter:sp_canonical|Q8K3A9 7SK snRNA methylphosphate capping enzyme [OS=Mus musculus]	0.57	0.371	0.597	FALSE	FALSE	TRUE	6	ProteinCenter:sp_canonical|Q8K3A9 7SK snRNA methylphosphate capping enzyme [OS=Mus musculus]
ProteinCenter:sp_canonical|Q8K3W0 BRISC and BRCA1-A complex member 2 [OS=Mus musculus]	ProteinCenter:sp_canonical|Q8K3W0 BRISC and BRCA1-A complex member 2 [OS=Mus musculus]	1.56	0.0191	0.102	FALSE	FALSE	TRUE	9	ProteinCenter:sp_canonical|Q8K3W0 BRISC and BRCA1-A complex member 2 [OS=Mus musculus]
ProteinCenter:sp_canonical|Q8K4M5 COMM domain-containing protein 1 [OS=Mus musculus]	ProteinCenter:sp_canonical|Q8K4M5 COMM domain-containing protein 1 [OS=Mus musculus]	-0.171	0.794	0.898	FALSE	FALSE	TRUE	8	ProteinCenter:sp_canonical|Q8K4M5 COMM domain-containing protein 1 [OS=Mus musculus]
ProteinCenter:sp_canonical|Q8N7N5 DDB1- and CUL4-associated factor 8 [OS=Mus musculus]	ProteinCenter:sp_canonical|Q8N7N5 DDB1- and CUL4-associated factor 8 [OS=Mus musculus]	0.708	0.397	0.622	FALSE	FALSE	TRUE	9	ProteinCenter:sp_canonical|Q8N7N5 DDB1- and CUL4-associated factor 8 [OS=Mus musculus]
\ProteinCenter:sp_canonical|Q8QZT1 Acetyl-CoA acetyltransferase	mitochondrial [OS=Mus musculus]\""	\ProteinCenter:sp_canonical|Q8QZT1 Acetyl-CoA acetyltransferase	mitochondrial [OS=Mus musculus]\""	0.372	0.398	0.622	FALSE	FALSE	FALSE	0	\ProteinCenter:sp_canonical|Q8QZT1 Acetyl-CoA acetyltransferase	mitochondrial [OS=Mus musculus]\""
ProteinCenter:sp_canonical|Q8QZY1 Eukaryotic translation initiation factor 3 subunit L [OS=Mus musculus]	ProteinCenter:sp_canonical|Q8QZY1 Eukaryotic translation initiation factor 3 subunit L [OS=Mus musculus]	-0.0805	0.785	0.895	FALSE	FALSE	FALSE	0	ProteinCenter:sp_canonical|Q8QZY1 Eukaryotic translation initiation factor 3 subunit L [OS=Mus musculus]
ProteinCenter:sp_canonical|Q8QZY9 Splicing factor 3B subunit 4 [OS=Mus musculus]	ProteinCenter:sp_canonical|Q8QZY9 Splicing factor 3B subunit 4 [OS=Mus musculus]	0.351	0.0847	0.252	FALSE	FALSE	FALSE	0	ProteinCenter:sp_canonical|Q8QZY9 Splicing factor 3B subunit 4 [OS=Mus musculus]
ProteinCenter:sp_canonical|Q8R010 Aminoacyl tRNA synthase complex-interacting multifunctional protein 2 [OS=Mus musculus]	ProteinCenter:sp_canonical|Q8R010 Aminoacyl tRNA synthase complex-interacting multifunctional protein 2 [OS=Mus musculus]	0.432	0.0238	0.119	FALSE	FALSE	FALSE	0	ProteinCenter:sp_canonical|Q8R010 Aminoacyl tRNA synthase complex-interacting multifunctional protein 2 [OS=Mus musculus]
ProteinCenter:sp_canonical|Q8R015 Biogenesis of lysosome-related organelles complex 1 subunit 5 [OS=Mus musculus]	ProteinCenter:sp_canonical|Q8R015 Biogenesis of lysosome-related organelles complex 1 subunit 5 [OS=Mus musculus]	1.47	0.0187	0.102	FALSE	FALSE	TRUE	4	ProteinCenter:sp_canonical|Q8R015 Biogenesis of lysosome-related organelles complex 1 subunit 5 [OS=Mus musculus]
ProteinCenter:sp_canonical|Q8R016 Bleomycin hydrolase [OS=Mus musculus]	ProteinCenter:sp_canonical|Q8R016 Bleomycin hydrolase [OS=Mus musculus]	-1.63	0.0387	0.167	FALSE	FALSE	TRUE	1	ProteinCenter:sp_canonical|Q8R016 Bleomycin hydrolase [OS=Mus musculus]
ProteinCenter:sp_canonical|Q8R050 Eukaryotic peptide chain release factor GTP-binding subunit ERF3A [OS=Mus musculus]	ProteinCenter:sp_canonical|Q8R050 Eukaryotic peptide chain release factor GTP-binding subunit ERF3A [OS=Mus musculus]	-0.21	0.28	0.509	FALSE	FALSE	FALSE	0	ProteinCenter:sp_canonical|Q8R050 Eukaryotic peptide chain release factor GTP-binding subunit ERF3A [OS=Mus musculus]
ProteinCenter:sp_canonical|Q8R088 Golgi phosphoprotein 3-like [OS=Mus musculus]	ProteinCenter:sp_canonical|Q8R088 Golgi phosphoprotein 3-like [OS=Mus musculus]	-0.214	0.323	0.551	FALSE	FALSE	TRUE	8	ProteinCenter:sp_canonical|Q8R088 Golgi phosphoprotein 3-like [OS=Mus musculus]
ProteinCenter:sp_canonical|Q8R0X7 Sphingosine-1-phosphate lyase 1 [OS=Mus musculus]	ProteinCenter:sp_canonical|Q8R0X7 Sphingosine-1-phosphate lyase 1 [OS=Mus musculus]	1.17	0.00754	0.056	FALSE	FALSE	TRUE	2	ProteinCenter:sp_canonical|Q8R0X7 Sphingosine-1-phosphate lyase 1 [OS=Mus musculus]
ProteinCenter:sp_canonical|Q8R0Y6 Cytosolic 10-formyltetrahydrofolate dehydrogenase [OS=Mus musculus]	ProteinCenter:sp_canonical|Q8R0Y6 Cytosolic 10-formyltetrahydrofolate dehydrogenase [OS=Mus musculus]	0.638	0.000293	0.00708	FALSE	FALSE	FALSE	0	ProteinCenter:sp_canonical|Q8R0Y6 Cytosolic 10-formyltetrahydrofolate dehydrogenase [OS=Mus musculus]
ProteinCenter:sp_canonical|Q8R127 Saccharopine dehydrogenase-like oxidoreductase [OS=Mus musculus]	ProteinCenter:sp_canonical|Q8R127 Saccharopine dehydrogenase-like oxidoreductase [OS=Mus musculus]	-0.0484	0.947	0.976	FALSE	FALSE	TRUE	8	ProteinCenter:sp_canonical|Q8R127 Saccharopine dehydrogenase-like oxidoreductase [OS=Mus musculus]
ProteinCenter:sp_canonical|Q8R146 Acylamino-acid-releasing enzyme [OS=Mus musculus]	ProteinCenter:sp_canonical|Q8R146 Acylamino-acid-releasing enzyme [OS=Mus musculus]	-0.131	0.803	0.902	FALSE	FALSE	FALSE	0	ProteinCenter:sp_canonical|Q8R146 Acylamino-acid-releasing enzyme [OS=Mus musculus]
ProteinCenter:sp_canonical|Q8R1B4 Eukaryotic translation initiation factor 3 subunit C [OS=Mus musculus]	ProteinCenter:sp_canonical|Q8R1B4 Eukaryotic translation initiation factor 3 subunit C [OS=Mus musculus]	0.391	0.124	0.317	FALSE	FALSE	FALSE	0	ProteinCenter:sp_canonical|Q8R1B4 Eukaryotic translation initiation factor 3 subunit C [OS=Mus musculus]
ProteinCenter:sp_canonical|Q8R1Q8 Cytoplasmic dynein 1 light intermediate chain 1 [OS=Mus musculus]	ProteinCenter:sp_canonical|Q8R1Q8 Cytoplasmic dynein 1 light intermediate chain 1 [OS=Mus musculus]	0.648	0.0417	0.174	FALSE	FALSE	FALSE	0	ProteinCenter:sp_canonical|Q8R1Q8 Cytoplasmic dynein 1 light intermediate chain 1 [OS=Mus musculus]
ProteinCenter:sp_canonical|Q8R1T4 UDP-N-acetylglucosamine transporter [OS=Mus musculus]	ProteinCenter:sp_canonical|Q8R1T4 UDP-N-acetylglucosamine transporter [OS=Mus musculus]	1.27	0.208	0.43	FALSE	FALSE	TRUE	4	ProteinCenter:sp_canonical|Q8R1T4 UDP-N-acetylglucosamine transporter [OS=Mus musculus]
ProteinCenter:sp_canonical|Q8R1U1 Conserved oligomeric Golgi complex subunit 4 [OS=Mus musculus]	ProteinCenter:sp_canonical|Q8R1U1 Conserved oligomeric Golgi complex subunit 4 [OS=Mus musculus]	1.33	0.0471	0.183	FALSE	FALSE	TRUE	10	ProteinCenter:sp_canonical|Q8R1U1 Conserved oligomeric Golgi complex subunit 4 [OS=Mus musculus]
ProteinCenter:sp_canonical|Q8R1U2 Cell growth regulator with EF hand domain protein 1 [OS=Mus musculus]	ProteinCenter:sp_canonical|Q8R1U2 Cell growth regulator with EF hand domain protein 1 [OS=Mus musculus]	0.266	0.511	0.709	FALSE	FALSE	TRUE	3	ProteinCenter:sp_canonical|Q8R1U2 Cell growth regulator with EF hand domain protein 1 [OS=Mus musculus]
ProteinCenter:sp_canonical|Q8R1V4 Transmembrane emp24 domain-containing protein 4 [OS=Mus musculus]	ProteinCenter:sp_canonical|Q8R1V4 Transmembrane emp24 domain-containing protein 4 [OS=Mus musculus]	-0.302	0.287	0.517	FALSE	FALSE	FALSE	0	ProteinCenter:sp_canonical|Q8R1V4 Transmembrane emp24 domain-containing protein 4 [OS=Mus musculus]
ProteinCenter:sp_canonical|Q8R2K1 Fucose mutarotase [OS=Mus musculus]	ProteinCenter:sp_canonical|Q8R2K1 Fucose mutarotase [OS=Mus musculus]	-0.282	0.522	0.719	FALSE	FALSE	TRUE	1	ProteinCenter:sp_canonical|Q8R2K1 Fucose mutarotase [OS=Mus musculus]
ProteinCenter:sp_canonical|Q8R2R9 AP-3 complex subunit mu-2 [OS=Mus musculus]	ProteinCenter:sp_canonical|Q8R2R9 AP-3 complex subunit mu-2 [OS=Mus musculus]	1.75	0.00898	0.0628	FALSE	FALSE	TRUE	5	ProteinCenter:sp_canonical|Q8R2R9 AP-3 complex subunit mu-2 [OS=Mus musculus]
ProteinCenter:sp_canonical|Q8R2T8 General transcription factor 3C polypeptide 5 [OS=Mus musculus]	ProteinCenter:sp_canonical|Q8R2T8 General transcription factor 3C polypeptide 5 [OS=Mus musculus]	-0.701	0.187	0.405	FALSE	FALSE	TRUE	11	ProteinCenter:sp_canonical|Q8R2T8 General transcription factor 3C polypeptide 5 [OS=Mus musculus]
ProteinCenter:sp_canonical|Q8R307 Vacuolar protein sorting-associated protein 18 homolog [OS=Mus musculus]	ProteinCenter:sp_canonical|Q8R307 Vacuolar protein sorting-associated protein 18 homolog [OS=Mus musculus]	0.0298	0.877	0.939	FALSE	FALSE	FALSE	0	ProteinCenter:sp_canonical|Q8R307 Vacuolar protein sorting-associated protein 18 homolog [OS=Mus musculus]
ProteinCenter:sp_canonical|Q8R3P0 Aspartoacylase [OS=Mus musculus]	ProteinCenter:sp_canonical|Q8R3P0 Aspartoacylase [OS=Mus musculus]	-0.869	0.016	0.092	FALSE	FALSE	TRUE	5	ProteinCenter:sp_canonical|Q8R3P0 Aspartoacylase [OS=Mus musculus]
ProteinCenter:sp_canonical|Q8R3S6 Exocyst complex component 1 [OS=Mus musculus]	ProteinCenter:sp_canonical|Q8R3S6 Exocyst complex component 1 [OS=Mus musculus]	1.02	0.0853	0.252	FALSE	FALSE	TRUE	1	ProteinCenter:sp_canonical|Q8R3S6 Exocyst complex component 1 [OS=Mus musculus]
ProteinCenter:sp_canonical|Q8R420 Phospholipid-transporting ATPase ABCA3 [OS=Mus musculus]	ProteinCenter:sp_canonical|Q8R420 Phospholipid-transporting ATPase ABCA3 [OS=Mus musculus]	-0.461	0.0786	0.241	FALSE	FALSE	TRUE	1	ProteinCenter:sp_canonical|Q8R420 Phospholipid-transporting ATPase ABCA3 [OS=Mus musculus]
ProteinCenter:sp_canonical|Q8R574 Phosphoribosyl pyrophosphate synthase-associated protein 2 [OS=Mus musculus]	ProteinCenter:sp_canonical|Q8R574 Phosphoribosyl pyrophosphate synthase-associated protein 2 [OS=Mus musculus]	0.671	0.141	0.339	FALSE	FALSE	FALSE	0	ProteinCenter:sp_canonical|Q8R574 Phosphoribosyl pyrophosphate synthase-associated protein 2 [OS=Mus musculus]
ProteinCenter:sp_canonical|Q8R5C5 Beta-centractin [OS=Mus musculus]	ProteinCenter:sp_canonical|Q8R5C5 Beta-centractin [OS=Mus musculus]	0.521	0.0155	0.0916	FALSE	FALSE	FALSE	0	ProteinCenter:sp_canonical|Q8R5C5 Beta-centractin [OS=Mus musculus]
ProteinCenter:sp_canonical|Q8R5F3 ADP-ribose glycohydrolase OARD1 [OS=Mus musculus]	ProteinCenter:sp_canonical|Q8R5F3 ADP-ribose glycohydrolase OARD1 [OS=Mus musculus]	-0.639	0.0161	0.0923	FALSE	FALSE	TRUE	9	ProteinCenter:sp_canonical|Q8R5F3 ADP-ribose glycohydrolase OARD1 [OS=Mus musculus]
ProteinCenter:sp_canonical|Q8R5H1 Ubiquitin carboxyl-terminal hydrolase 15 [OS=Mus musculus]	ProteinCenter:sp_canonical|Q8R5H1 Ubiquitin carboxyl-terminal hydrolase 15 [OS=Mus musculus]	0.249	0.215	0.441	FALSE	FALSE	FALSE	0	ProteinCenter:sp_canonical|Q8R5H1 Ubiquitin carboxyl-terminal hydrolase 15 [OS=Mus musculus]
ProteinCenter:sp_canonical|Q8R5J9 PRA1 family protein 3 [OS=Mus musculus]	ProteinCenter:sp_canonical|Q8R5J9 PRA1 family protein 3 [OS=Mus musculus]	-0.221	0.777	0.887	FALSE	FALSE	TRUE	5	ProteinCenter:sp_canonical|Q8R5J9 PRA1 family protein 3 [OS=Mus musculus]
ProteinCenter:sp_canonical|Q8VBT0 Thioredoxin-related transmembrane protein 1 [OS=Mus musculus]	ProteinCenter:sp_canonical|Q8VBT0 Thioredoxin-related transmembrane protein 1 [OS=Mus musculus]	0.0495	0.775	0.887	FALSE	FALSE	FALSE	0	ProteinCenter:sp_canonical|Q8VBT0 Thioredoxin-related transmembrane protein 1 [OS=Mus musculus]
ProteinCenter:sp_canonical|Q8VBV7 COP9 signalosome complex subunit 8 [OS=Mus musculus]	ProteinCenter:sp_canonical|Q8VBV7 COP9 signalosome complex subunit 8 [OS=Mus musculus]	0.177	0.774	0.887	FALSE	FALSE	TRUE	5	ProteinCenter:sp_canonical|Q8VBV7 COP9 signalosome complex subunit 8 [OS=Mus musculus]
ProteinCenter:sp_canonical|Q8VBZ3 Cleft lip and palate transmembrane protein 1 homolog [OS=Mus musculus]	ProteinCenter:sp_canonical|Q8VBZ3 Cleft lip and palate transmembrane protein 1 homolog [OS=Mus musculus]	-0.172	0.79	0.897	FALSE	FALSE	TRUE	11	ProteinCenter:sp_canonical|Q8VBZ3 Cleft lip and palate transmembrane protein 1 homolog [OS=Mus musculus]
ProteinCenter:sp_canonical|Q8VC30 Triokinase/FMN cyclase [OS=Mus musculus]	ProteinCenter:sp_canonical|Q8VC30 Triokinase/FMN cyclase [OS=Mus musculus]	-0.868	7.43E-06	0.00108	FALSE	FALSE	FALSE	0	ProteinCenter:sp_canonical|Q8VC30 Triokinase/FMN cyclase [OS=Mus musculus]
ProteinCenter:sp_canonical|Q8VC69 Solute carrier family 22 member 6 [OS=Mus musculus]	ProteinCenter:sp_canonical|Q8VC69 Solute carrier family 22 member 6 [OS=Mus musculus]	-1.12	0.223	0.452	FALSE	FALSE	TRUE	11	ProteinCenter:sp_canonical|Q8VC69 Solute carrier family 22 member 6 [OS=Mus musculus]
ProteinCenter:sp_canonical|Q8VCA8 Secernin-2 [OS=Mus musculus]	ProteinCenter:sp_canonical|Q8VCA8 Secernin-2 [OS=Mus musculus]	0.829	0.34	0.568	FALSE	FALSE	TRUE	9	ProteinCenter:sp_canonical|Q8VCA8 Secernin-2 [OS=Mus musculus]
ProteinCenter:sp_canonical|Q8VCC2 Liver carboxylesterase 1 [OS=Mus musculus]	ProteinCenter:sp_canonical|Q8VCC2 Liver carboxylesterase 1 [OS=Mus musculus]	1.28	0.291	0.522	FALSE	FALSE	TRUE	4	ProteinCenter:sp_canonical|Q8VCC2 Liver carboxylesterase 1 [OS=Mus musculus]
\ProteinCenter:sp_canonical|Q8VCH0 3-ketoacyl-CoA thiolase B	peroxisomal [OS=Mus musculus]\""	\ProteinCenter:sp_canonical|Q8VCH0 3-ketoacyl-CoA thiolase B	peroxisomal [OS=Mus musculus]\""	0.056	0.858	0.933	FALSE	FALSE	FALSE	0	\ProteinCenter:sp_canonical|Q8VCH0 3-ketoacyl-CoA thiolase B	peroxisomal [OS=Mus musculus]\""
ProteinCenter:sp_canonical|Q8VCM7 Fibrinogen gamma chain [OS=Mus musculus]	ProteinCenter:sp_canonical|Q8VCM7 Fibrinogen gamma chain [OS=Mus musculus]	0.959	0.0153	0.0906	FALSE	FALSE	FALSE	0	ProteinCenter:sp_canonical|Q8VCM7 Fibrinogen gamma chain [OS=Mus musculus]
ProteinCenter:sp_canonical|Q8VCN5 Cystathionine gamma-lyase [OS=Mus musculus]	ProteinCenter:sp_canonical|Q8VCN5 Cystathionine gamma-lyase [OS=Mus musculus]	0.183	0.834	0.917	FALSE	FALSE	FALSE	0	ProteinCenter:sp_canonical|Q8VCN5 Cystathionine gamma-lyase [OS=Mus musculus]
ProteinCenter:sp_canonical|Q8VCT4 Carboxylesterase 1D [OS=Mus musculus]	ProteinCenter:sp_canonical|Q8VCT4 Carboxylesterase 1D [OS=Mus musculus]	0.653	0.000392	0.00868	FALSE	FALSE	FALSE	0	ProteinCenter:sp_canonical|Q8VCT4 Carboxylesterase 1D [OS=Mus musculus]
ProteinCenter:sp_canonical|Q8VD04 GRIP1-associated protein 1 [OS=Mus musculus]	ProteinCenter:sp_canonical|Q8VD04 GRIP1-associated protein 1 [OS=Mus musculus]	1.19	0.0215	0.112	FALSE	FALSE	TRUE	2	ProteinCenter:sp_canonical|Q8VD04 GRIP1-associated protein 1 [OS=Mus musculus]
ProteinCenter:sp_canonical|Q8VDC1 FYVE and coiled-coil domain-containing protein 1 [OS=Mus musculus]	ProteinCenter:sp_canonical|Q8VDC1 FYVE and coiled-coil domain-containing protein 1 [OS=Mus musculus]	1.12	0.015	0.0891	FALSE	FALSE	TRUE	1	ProteinCenter:sp_canonical|Q8VDC1 FYVE and coiled-coil domain-containing protein 1 [OS=Mus musculus]
ProteinCenter:sp_canonical|Q8VDJ3 Vigilin [OS=Mus musculus]	ProteinCenter:sp_canonical|Q8VDJ3 Vigilin [OS=Mus musculus]	0.209	0.344	0.572	FALSE	FALSE	FALSE	0	ProteinCenter:sp_canonical|Q8VDJ3 Vigilin [OS=Mus musculus]
ProteinCenter:sp_canonical|Q8VDL4 ADP-dependent glucokinase [OS=Mus musculus]	ProteinCenter:sp_canonical|Q8VDL4 ADP-dependent glucokinase [OS=Mus musculus]	-0.496	0.316	0.544	FALSE	FALSE	TRUE	2	ProteinCenter:sp_canonical|Q8VDL4 ADP-dependent glucokinase [OS=Mus musculus]
ProteinCenter:sp_canonical|Q8VDM4 26S proteasome non-ATPase regulatory subunit 2 [OS=Mus musculus]	ProteinCenter:sp_canonical|Q8VDM4 26S proteasome non-ATPase regulatory subunit 2 [OS=Mus musculus]	0.0147	0.94	0.97	FALSE	FALSE	FALSE	0	ProteinCenter:sp_canonical|Q8VDM4 26S proteasome non-ATPase regulatory subunit 2 [OS=Mus musculus]
ProteinCenter:sp_canonical|Q8VDN2 Sodium/potassium-transporting ATPase subunit alpha-1 [OS=Mus musculus]	ProteinCenter:sp_canonical|Q8VDN2 Sodium/potassium-transporting ATPase subunit alpha-1 [OS=Mus musculus]	-0.294	0.292	0.523	FALSE	FALSE	FALSE	0	ProteinCenter:sp_canonical|Q8VDN2 Sodium/potassium-transporting ATPase subunit alpha-1 [OS=Mus musculus]
ProteinCenter:sp_canonical|Q8VEH6 COBW domain-containing protein 1 [OS=Mus musculus]	ProteinCenter:sp_canonical|Q8VEH6 COBW domain-containing protein 1 [OS=Mus musculus]	0.157	0.599	0.768	FALSE	FALSE	FALSE	0	ProteinCenter:sp_canonical|Q8VEH6 COBW domain-containing protein 1 [OS=Mus musculus]
ProteinCenter:sp_canonical|Q8VEJ1 GPN-loop GTPase 2 [OS=Mus musculus]	ProteinCenter:sp_canonical|Q8VEJ1 GPN-loop GTPase 2 [OS=Mus musculus]	0.794	0.129	0.322	FALSE	FALSE	TRUE	10	ProteinCenter:sp_canonical|Q8VEJ1 GPN-loop GTPase 2 [OS=Mus musculus]
ProteinCenter:sp_canonical|Q8VEJ9 Vacuolar protein sorting-associated protein 4A [OS=Mus musculus]	ProteinCenter:sp_canonical|Q8VEJ9 Vacuolar protein sorting-associated protein 4A [OS=Mus musculus]	0.395	0.402	0.626	FALSE	FALSE	TRUE	8	ProteinCenter:sp_canonical|Q8VEJ9 Vacuolar protein sorting-associated protein 4A [OS=Mus musculus]
ProteinCenter:sp_canonical|Q8VEK0 Cell cycle control protein 50A [OS=Mus musculus]	ProteinCenter:sp_canonical|Q8VEK0 Cell cycle control protein 50A [OS=Mus musculus]	-0.135	0.343	0.571	FALSE	FALSE	FALSE	0	ProteinCenter:sp_canonical|Q8VEK0 Cell cycle control protein 50A [OS=Mus musculus]
ProteinCenter:sp_canonical|Q8VEK3 Heterogeneous nuclear ribonucleoprotein U [OS=Mus musculus]	ProteinCenter:sp_canonical|Q8VEK3 Heterogeneous nuclear ribonucleoprotein U [OS=Mus musculus]	0.67	0.0439	0.179	FALSE	FALSE	FALSE	0	ProteinCenter:sp_canonical|Q8VEK3 Heterogeneous nuclear ribonucleoprotein U [OS=Mus musculus]
\ProteinCenter:sp_canonical|Q8VEM8 Phosphate carrier protein	mitochondrial [OS=Mus musculus]\""	\ProteinCenter:sp_canonical|Q8VEM8 Phosphate carrier protein	mitochondrial [OS=Mus musculus]\""	0.453	0.416	0.638	FALSE	FALSE	TRUE	1	\ProteinCenter:sp_canonical|Q8VEM8 Phosphate carrier protein	mitochondrial [OS=Mus musculus]\""
ProteinCenter:sp_canonical|Q8VHQ9 Acyl-coenzyme A thioesterase 11 [OS=Mus musculus]	ProteinCenter:sp_canonical|Q8VHQ9 Acyl-coenzyme A thioesterase 11 [OS=Mus musculus]	1.29	0.0632	0.213	FALSE	FALSE	TRUE	10	ProteinCenter:sp_canonical|Q8VHQ9 Acyl-coenzyme A thioesterase 11 [OS=Mus musculus]
ProteinCenter:sp_canonical|Q91V41 Ras-related protein Rab-14 [OS=Mus musculus]	ProteinCenter:sp_canonical|Q91V41 Ras-related protein Rab-14 [OS=Mus musculus]	0.348	0.16	0.37	FALSE	FALSE	FALSE	0	ProteinCenter:sp_canonical|Q91V41 Ras-related protein Rab-14 [OS=Mus musculus]
ProteinCenter:sp_canonical|Q91V92 ATP-citrate synthase [OS=Mus musculus]	ProteinCenter:sp_canonical|Q91V92 ATP-citrate synthase [OS=Mus musculus]	0.444	0.0499	0.19	FALSE	FALSE	FALSE	0	ProteinCenter:sp_canonical|Q91V92 ATP-citrate synthase [OS=Mus musculus]
ProteinCenter:sp_canonical|Q91VC3 Eukaryotic initiation factor 4A-III [OS=Mus musculus]	ProteinCenter:sp_canonical|Q91VC3 Eukaryotic initiation factor 4A-III [OS=Mus musculus]	-0.575	0.299	0.528	FALSE	FALSE	TRUE	4	ProteinCenter:sp_canonical|Q91VC3 Eukaryotic initiation factor 4A-III [OS=Mus musculus]
\ProteinCenter:sp_canonical|Q91VD9 NADH-ubiquinone oxidoreductase 75 kDa subunit	mitochondrial [OS=Mus musculus]\""	\ProteinCenter:sp_canonical|Q91VD9 NADH-ubiquinone oxidoreductase 75 kDa subunit	mitochondrial [OS=Mus musculus]\""	0.093	0.819	0.909	FALSE	FALSE	TRUE	8	\ProteinCenter:sp_canonical|Q91VD9 NADH-ubiquinone oxidoreductase 75 kDa subunit	mitochondrial [OS=Mus musculus]\""
ProteinCenter:sp_canonical|Q91VI7 Ribonuclease inhibitor [OS=Mus musculus]	ProteinCenter:sp_canonical|Q91VI7 Ribonuclease inhibitor [OS=Mus musculus]	0.224	0.521	0.719	FALSE	FALSE	FALSE	0	ProteinCenter:sp_canonical|Q91VI7 Ribonuclease inhibitor [OS=Mus musculus]
ProteinCenter:sp_canonical|Q91VR5 ATP-dependent RNA helicase DDX1 [OS=Mus musculus]	ProteinCenter:sp_canonical|Q91VR5 ATP-dependent RNA helicase DDX1 [OS=Mus musculus]	0.104	0.716	0.854	FALSE	FALSE	FALSE	0	ProteinCenter:sp_canonical|Q91VR5 ATP-dependent RNA helicase DDX1 [OS=Mus musculus]
ProteinCenter:sp_canonical|Q91VR8 Protein BRICK1 [OS=Mus musculus]	ProteinCenter:sp_canonical|Q91VR8 Protein BRICK1 [OS=Mus musculus]	0.271	0.172	0.384	FALSE	FALSE	FALSE	0	ProteinCenter:sp_canonical|Q91VR8 Protein BRICK1 [OS=Mus musculus]
ProteinCenter:sp_canonical|Q91VW5 Golgin subfamily A member 4 [OS=Mus musculus]	ProteinCenter:sp_canonical|Q91VW5 Golgin subfamily A member 4 [OS=Mus musculus]	1.25	0.0623	0.213	FALSE	FALSE	FALSE	0	ProteinCenter:sp_canonical|Q91VW5 Golgin subfamily A member 4 [OS=Mus musculus]
ProteinCenter:sp_canonical|Q91W50 Cold shock domain-containing protein E1 [OS=Mus musculus]	ProteinCenter:sp_canonical|Q91W50 Cold shock domain-containing protein E1 [OS=Mus musculus]	0.51	0.54	0.736	FALSE	FALSE	TRUE	1	ProteinCenter:sp_canonical|Q91W50 Cold shock domain-containing protein E1 [OS=Mus musculus]
ProteinCenter:sp_canonical|Q91W89 Alpha-mannosidase 2C1 [OS=Mus musculus]	ProteinCenter:sp_canonical|Q91W89 Alpha-mannosidase 2C1 [OS=Mus musculus]	1.46	0.155	0.363	FALSE	FALSE	TRUE	1	ProteinCenter:sp_canonical|Q91W89 Alpha-mannosidase 2C1 [OS=Mus musculus]
ProteinCenter:sp_canonical|Q91WC9 Diacylglycerol lipase-beta [OS=Mus musculus]	ProteinCenter:sp_canonical|Q91WC9 Diacylglycerol lipase-beta [OS=Mus musculus]	0.842	0.0612	0.212	FALSE	FALSE	TRUE	9	ProteinCenter:sp_canonical|Q91WC9 Diacylglycerol lipase-beta [OS=Mus musculus]
ProteinCenter:sp_canonical|Q91WG0 Acylcarnitine hydrolase [OS=Mus musculus]	ProteinCenter:sp_canonical|Q91WG0 Acylcarnitine hydrolase [OS=Mus musculus]	1.92	0.0082	0.0591	FALSE	FALSE	FALSE	0	ProteinCenter:sp_canonical|Q91WG0 Acylcarnitine hydrolase [OS=Mus musculus]
ProteinCenter:sp_canonical|Q91WG2 Rab GTPase-binding effector protein 2 [OS=Mus musculus]	ProteinCenter:sp_canonical|Q91WG2 Rab GTPase-binding effector protein 2 [OS=Mus musculus]	0.381	0.419	0.639	FALSE	FALSE	TRUE	7	ProteinCenter:sp_canonical|Q91WG2 Rab GTPase-binding effector protein 2 [OS=Mus musculus]
ProteinCenter:sp_canonical|Q91WG8 Bifunctional UDP-N-acetylglucosamine 2-epimerase/N-acetylmannosamine kinase [OS=Mus musculus]	ProteinCenter:sp_canonical|Q91WG8 Bifunctional UDP-N-acetylglucosamine 2-epimerase/N-acetylmannosamine kinase [OS=Mus musculus]	-1.17	0.147	0.35	FALSE	FALSE	TRUE	7	ProteinCenter:sp_canonical|Q91WG8 Bifunctional UDP-N-acetylglucosamine 2-epimerase/N-acetylmannosamine kinase [OS=Mus musculus]
ProteinCenter:sp_canonical|Q91WK2 Eukaryotic translation initiation factor 3 subunit H [OS=Mus musculus]	ProteinCenter:sp_canonical|Q91WK2 Eukaryotic translation initiation factor 3 subunit H [OS=Mus musculus]	0.0894	0.594	0.764	FALSE	FALSE	FALSE	0	ProteinCenter:sp_canonical|Q91WK2 Eukaryotic translation initiation factor 3 subunit H [OS=Mus musculus]
ProteinCenter:sp_canonical|Q91WS0 CDGSH iron-sulfur domain-containing protein 1 [OS=Mus musculus]	ProteinCenter:sp_canonical|Q91WS0 CDGSH iron-sulfur domain-containing protein 1 [OS=Mus musculus]	-0.975	0.00328	0.0327	FALSE	FALSE	FALSE	0	ProteinCenter:sp_canonical|Q91WS0 CDGSH iron-sulfur domain-containing protein 1 [OS=Mus musculus]
ProteinCenter:sp_canonical|Q91WT8 RNA-binding protein 47 [OS=Mus musculus]	ProteinCenter:sp_canonical|Q91WT8 RNA-binding protein 47 [OS=Mus musculus]	-0.64	0.0534	0.198	FALSE	FALSE	FALSE	0	ProteinCenter:sp_canonical|Q91WT8 RNA-binding protein 47 [OS=Mus musculus]
ProteinCenter:sp_canonical|Q91WT9 Cystathionine beta-synthase [OS=Mus musculus]	ProteinCenter:sp_canonical|Q91WT9 Cystathionine beta-synthase [OS=Mus musculus]	-1.37	0.13	0.323	FALSE	FALSE	TRUE	3	ProteinCenter:sp_canonical|Q91WT9 Cystathionine beta-synthase [OS=Mus musculus]
ProteinCenter:sp_canonical|Q91WV7 Neutral and basic amino acid transport protein rBAT [OS=Mus musculus]	ProteinCenter:sp_canonical|Q91WV7 Neutral and basic amino acid transport protein rBAT [OS=Mus musculus]	0.267	0.429	0.642	FALSE	FALSE	FALSE	0	ProteinCenter:sp_canonical|Q91WV7 Neutral and basic amino acid transport protein rBAT [OS=Mus musculus]
ProteinCenter:sp_canonical|Q91X52 L-xylulose reductase [OS=Mus musculus]	ProteinCenter:sp_canonical|Q91X52 L-xylulose reductase [OS=Mus musculus]	-0.953	0.13	0.323	FALSE	FALSE	TRUE	1	ProteinCenter:sp_canonical|Q91X52 L-xylulose reductase [OS=Mus musculus]
ProteinCenter:sp_canonical|Q91X72 Hemopexin [OS=Mus musculus]	ProteinCenter:sp_canonical|Q91X72 Hemopexin [OS=Mus musculus]	-0.101	0.853	0.931	FALSE	FALSE	FALSE	0	ProteinCenter:sp_canonical|Q91X72 Hemopexin [OS=Mus musculus]
ProteinCenter:sp_canonical|Q91X78 Erlin-1 [OS=Mus musculus]	ProteinCenter:sp_canonical|Q91X78 Erlin-1 [OS=Mus musculus]	0.508	0.593	0.764	FALSE	FALSE	TRUE	8	ProteinCenter:sp_canonical|Q91X78 Erlin-1 [OS=Mus musculus]
ProteinCenter:sp_canonical|Q91X91 Nicotinate-nucleotide pyrophosphorylase [carboxylating] [OS=Mus musculus]	ProteinCenter:sp_canonical|Q91X91 Nicotinate-nucleotide pyrophosphorylase [carboxylating] [OS=Mus musculus]	-0.95	0.254	0.485	FALSE	FALSE	TRUE	6	ProteinCenter:sp_canonical|Q91X91 Nicotinate-nucleotide pyrophosphorylase [carboxylating] [OS=Mus musculus]
ProteinCenter:sp_canonical|Q91XB7 Protein YIF1A [OS=Mus musculus]	ProteinCenter:sp_canonical|Q91XB7 Protein YIF1A [OS=Mus musculus]	-0.497	0.455	0.662	FALSE	FALSE	TRUE	2	ProteinCenter:sp_canonical|Q91XB7 Protein YIF1A [OS=Mus musculus]
ProteinCenter:sp_canonical|Q91XD4 Formimidoyltransferase-cyclodeaminase [OS=Mus musculus]	ProteinCenter:sp_canonical|Q91XD4 Formimidoyltransferase-cyclodeaminase [OS=Mus musculus]	1.94	0.0436	0.178	FALSE	FALSE	TRUE	5	ProteinCenter:sp_canonical|Q91XD4 Formimidoyltransferase-cyclodeaminase [OS=Mus musculus]
ProteinCenter:sp_canonical|Q91Y97 Fructose-bisphosphate aldolase B [OS=Mus musculus]	ProteinCenter:sp_canonical|Q91Y97 Fructose-bisphosphate aldolase B [OS=Mus musculus]	-0.792	0.000429	0.00926	FALSE	FALSE	FALSE	0	ProteinCenter:sp_canonical|Q91Y97 Fructose-bisphosphate aldolase B [OS=Mus musculus]
ProteinCenter:sp_canonical|Q91YH5 Atlastin-3 [OS=Mus musculus]	ProteinCenter:sp_canonical|Q91YH5 Atlastin-3 [OS=Mus musculus]	0.68	0.275	0.506	FALSE	FALSE	TRUE	11	ProteinCenter:sp_canonical|Q91YH5 Atlastin-3 [OS=Mus musculus]
ProteinCenter:sp_canonical|Q91YI0 Argininosuccinate lyase [OS=Mus musculus]	ProteinCenter:sp_canonical|Q91YI0 Argininosuccinate lyase [OS=Mus musculus]	-0.583	0.0119	0.0762	FALSE	FALSE	FALSE	0	ProteinCenter:sp_canonical|Q91YI0 Argininosuccinate lyase [OS=Mus musculus]
ProteinCenter:sp_canonical|Q91YJ2 Sorting nexin-4 [OS=Mus musculus]	ProteinCenter:sp_canonical|Q91YJ2 Sorting nexin-4 [OS=Mus musculus]	-0.981	0.316	0.544	FALSE	FALSE	TRUE	9	ProteinCenter:sp_canonical|Q91YJ2 Sorting nexin-4 [OS=Mus musculus]
ProteinCenter:sp_canonical|Q91YL3 Uridine-cytidine kinase-like 1 [OS=Mus musculus]	ProteinCenter:sp_canonical|Q91YL3 Uridine-cytidine kinase-like 1 [OS=Mus musculus]	0.402	0.222	0.452	FALSE	FALSE	TRUE	6	ProteinCenter:sp_canonical|Q91YL3 Uridine-cytidine kinase-like 1 [OS=Mus musculus]
ProteinCenter:sp_canonical|Q91YP3 Deoxyribose-phosphate aldolase [OS=Mus musculus]	ProteinCenter:sp_canonical|Q91YP3 Deoxyribose-phosphate aldolase [OS=Mus musculus]	-0.543	0.0166	0.0944	FALSE	FALSE	FALSE	0	ProteinCenter:sp_canonical|Q91YP3 Deoxyribose-phosphate aldolase [OS=Mus musculus]
ProteinCenter:sp_canonical|Q91YQ5 Dolichyl-diphosphooligosaccharide--protein glycosyltransferase subunit 1 [OS=Mus musculus]	ProteinCenter:sp_canonical|Q91YQ5 Dolichyl-diphosphooligosaccharide--protein glycosyltransferase subunit 1 [OS=Mus musculus]	0.0364	0.871	0.936	FALSE	FALSE	FALSE	0	ProteinCenter:sp_canonical|Q91YQ5 Dolichyl-diphosphooligosaccharide--protein glycosyltransferase subunit 1 [OS=Mus musculus]
ProteinCenter:sp_canonical|Q91YR1 Twinfilin-1 [OS=Mus musculus]	ProteinCenter:sp_canonical|Q91YR1 Twinfilin-1 [OS=Mus musculus]	1.6	0.0722	0.232	FALSE	FALSE	TRUE	7	ProteinCenter:sp_canonical|Q91YR1 Twinfilin-1 [OS=Mus musculus]
\ProteinCenter:sp_canonical|Q91ZA3 Propionyl-CoA carboxylase alpha chain	mitochondrial [OS=Mus musculus]\""	\ProteinCenter:sp_canonical|Q91ZA3 Propionyl-CoA carboxylase alpha chain	mitochondrial [OS=Mus musculus]\""	-0.843	0.109	0.297	FALSE	FALSE	TRUE	4	\ProteinCenter:sp_canonical|Q91ZA3 Propionyl-CoA carboxylase alpha chain	mitochondrial [OS=Mus musculus]\""
ProteinCenter:sp_canonical|Q91ZJ5 UTP--glucose-1-phosphate uridylyltransferase [OS=Mus musculus]	ProteinCenter:sp_canonical|Q91ZJ5 UTP--glucose-1-phosphate uridylyltransferase [OS=Mus musculus]	0.379	0.745	0.874	FALSE	FALSE	FALSE	0	ProteinCenter:sp_canonical|Q91ZJ5 UTP--glucose-1-phosphate uridylyltransferase [OS=Mus musculus]
ProteinCenter:sp_canonical|Q91ZV4 2-acylglycerol O-acyltransferase 1 [OS=Mus musculus]	ProteinCenter:sp_canonical|Q91ZV4 2-acylglycerol O-acyltransferase 1 [OS=Mus musculus]	0.439	0.59	0.762	FALSE	FALSE	TRUE	3	ProteinCenter:sp_canonical|Q91ZV4 2-acylglycerol O-acyltransferase 1 [OS=Mus musculus]
ProteinCenter:sp_canonical|Q91ZX7 Prolow-density lipoprotein receptor-related protein 1 [OS=Mus musculus]	ProteinCenter:sp_canonical|Q91ZX7 Prolow-density lipoprotein receptor-related protein 1 [OS=Mus musculus]	0.244	0.747	0.874	FALSE	FALSE	TRUE	6	ProteinCenter:sp_canonical|Q91ZX7 Prolow-density lipoprotein receptor-related protein 1 [OS=Mus musculus]
ProteinCenter:sp_canonical|Q920A5 Retinoid-inducible serine carboxypeptidase [OS=Mus musculus]	ProteinCenter:sp_canonical|Q920A5 Retinoid-inducible serine carboxypeptidase [OS=Mus musculus]	0.383	0.685	0.832	FALSE	FALSE	TRUE	5	ProteinCenter:sp_canonical|Q920A5 Retinoid-inducible serine carboxypeptidase [OS=Mus musculus]
ProteinCenter:sp_canonical|Q920Q4 Vacuolar protein sorting-associated protein 16 homolog [OS=Mus musculus]	ProteinCenter:sp_canonical|Q920Q4 Vacuolar protein sorting-associated protein 16 homolog [OS=Mus musculus]	-0.36	0.605	0.77	FALSE	FALSE	TRUE	2	ProteinCenter:sp_canonical|Q920Q4 Vacuolar protein sorting-associated protein 16 homolog [OS=Mus musculus]
ProteinCenter:sp_canonical|Q920Q6 RNA-binding protein Musashi homolog 2 [OS=Mus musculus]	ProteinCenter:sp_canonical|Q920Q6 RNA-binding protein Musashi homolog 2 [OS=Mus musculus]	-0.346	0.586	0.76	FALSE	FALSE	TRUE	9	ProteinCenter:sp_canonical|Q920Q6 RNA-binding protein Musashi homolog 2 [OS=Mus musculus]
ProteinCenter:sp_canonical|Q920Q8 Influenza virus NS1A-binding protein homolog [OS=Mus musculus]	ProteinCenter:sp_canonical|Q920Q8 Influenza virus NS1A-binding protein homolog [OS=Mus musculus]	-0.19	0.399	0.622	FALSE	FALSE	TRUE	1	ProteinCenter:sp_canonical|Q920Q8 Influenza virus NS1A-binding protein homolog [OS=Mus musculus]
ProteinCenter:sp_canonical|Q921F2 TAR DNA-binding protein 43 [OS=Mus musculus]	ProteinCenter:sp_canonical|Q921F2 TAR DNA-binding protein 43 [OS=Mus musculus]	0.372	0.611	0.773	FALSE	FALSE	TRUE	1	ProteinCenter:sp_canonical|Q921F2 TAR DNA-binding protein 43 [OS=Mus musculus]
\ProteinCenter:sp_canonical|Q921H8 3-ketoacyl-CoA thiolase A	peroxisomal [OS=Mus musculus]\""	\ProteinCenter:sp_canonical|Q921H8 3-ketoacyl-CoA thiolase A	peroxisomal [OS=Mus musculus]\""	-0.206	0.653	0.804	FALSE	FALSE	TRUE	11	\ProteinCenter:sp_canonical|Q921H8 3-ketoacyl-CoA thiolase A	peroxisomal [OS=Mus musculus]\""
ProteinCenter:sp_canonical|Q921I1 Serotransferrin [OS=Mus musculus]	ProteinCenter:sp_canonical|Q921I1 Serotransferrin [OS=Mus musculus]	-0.264	0.289	0.519	FALSE	FALSE	FALSE	0	ProteinCenter:sp_canonical|Q921I1 Serotransferrin [OS=Mus musculus]
ProteinCenter:sp_canonical|Q921J2 GTP-binding protein Rheb [OS=Mus musculus]	ProteinCenter:sp_canonical|Q921J2 GTP-binding protein Rheb [OS=Mus musculus]	-0.000446	1	1	FALSE	FALSE	TRUE	1	ProteinCenter:sp_canonical|Q921J2 GTP-binding protein Rheb [OS=Mus musculus]
ProteinCenter:sp_canonical|Q921M3 Splicing factor 3B subunit 3 [OS=Mus musculus]	ProteinCenter:sp_canonical|Q921M3 Splicing factor 3B subunit 3 [OS=Mus musculus]	-0.51	0.548	0.739	FALSE	FALSE	TRUE	4	ProteinCenter:sp_canonical|Q921M3 Splicing factor 3B subunit 3 [OS=Mus musculus]
ProteinCenter:sp_canonical|Q921T2 Torsin-1A-interacting protein 1 [OS=Mus musculus]	ProteinCenter:sp_canonical|Q921T2 Torsin-1A-interacting protein 1 [OS=Mus musculus]	-0.0576	0.815	0.907	FALSE	FALSE	FALSE	0	ProteinCenter:sp_canonical|Q921T2 Torsin-1A-interacting protein 1 [OS=Mus musculus]
ProteinCenter:sp_canonical|Q921W4 Quinone oxidoreductase-like protein 1 [OS=Mus musculus]	ProteinCenter:sp_canonical|Q921W4 Quinone oxidoreductase-like protein 1 [OS=Mus musculus]	-1.39	0.275	0.506	FALSE	FALSE	TRUE	8	ProteinCenter:sp_canonical|Q921W4 Quinone oxidoreductase-like protein 1 [OS=Mus musculus]
ProteinCenter:sp_canonical|Q921Z5 Tumor necrosis factor alpha-induced protein 8 [OS=Mus musculus]	ProteinCenter:sp_canonical|Q921Z5 Tumor necrosis factor alpha-induced protein 8 [OS=Mus musculus]	-0.244	0.101	0.282	FALSE	FALSE	FALSE	0	ProteinCenter:sp_canonical|Q921Z5 Tumor necrosis factor alpha-induced protein 8 [OS=Mus musculus]
\ProteinCenter:sp_canonical|Q922B2 Aspartate--tRNA ligase	cytoplasmic [OS=Mus musculus]\""	\ProteinCenter:sp_canonical|Q922B2 Aspartate--tRNA ligase	cytoplasmic [OS=Mus musculus]\""	0.381	0.207	0.43	FALSE	FALSE	FALSE	0	\ProteinCenter:sp_canonical|Q922B2 Aspartate--tRNA ligase	cytoplasmic [OS=Mus musculus]\""
\ProteinCenter:sp_canonical|Q922D8 C-1-tetrahydrofolate synthase	cytoplasmic [OS=Mus musculus]\""	\ProteinCenter:sp_canonical|Q922D8 C-1-tetrahydrofolate synthase	cytoplasmic [OS=Mus musculus]\""	-0.0355	0.772	0.885	FALSE	FALSE	FALSE	0	\ProteinCenter:sp_canonical|Q922D8 C-1-tetrahydrofolate synthase	cytoplasmic [OS=Mus musculus]\""
ProteinCenter:sp_canonical|Q922H4 Mannose-1-phosphate guanyltransferase alpha [OS=Mus musculus]	ProteinCenter:sp_canonical|Q922H4 Mannose-1-phosphate guanyltransferase alpha [OS=Mus musculus]	1.09	0.199	0.421	FALSE	FALSE	TRUE	9	ProteinCenter:sp_canonical|Q922H4 Mannose-1-phosphate guanyltransferase alpha [OS=Mus musculus]
ProteinCenter:sp_canonical|Q922J3 CAP-Gly domain-containing linker protein 1 [OS=Mus musculus]	ProteinCenter:sp_canonical|Q922J3 CAP-Gly domain-containing linker protein 1 [OS=Mus musculus]	0.459	0.0921	0.265	FALSE	FALSE	FALSE	0	ProteinCenter:sp_canonical|Q922J3 CAP-Gly domain-containing linker protein 1 [OS=Mus musculus]
ProteinCenter:sp_canonical|Q922Q1 Mitochondrial amidoxime reducing component 2 [OS=Mus musculus]	ProteinCenter:sp_canonical|Q922Q1 Mitochondrial amidoxime reducing component 2 [OS=Mus musculus]	-1.79	0.0472	0.183	FALSE	FALSE	TRUE	2	ProteinCenter:sp_canonical|Q922Q1 Mitochondrial amidoxime reducing component 2 [OS=Mus musculus]
ProteinCenter:sp_canonical|Q922R8 Protein disulfide-isomerase A6 [OS=Mus musculus]	ProteinCenter:sp_canonical|Q922R8 Protein disulfide-isomerase A6 [OS=Mus musculus]	0.622	0.529	0.726	FALSE	FALSE	TRUE	3	ProteinCenter:sp_canonical|Q922R8 Protein disulfide-isomerase A6 [OS=Mus musculus]
ProteinCenter:sp_canonical|Q922Y1 UBX domain-containing protein 1 [OS=Mus musculus]	ProteinCenter:sp_canonical|Q922Y1 UBX domain-containing protein 1 [OS=Mus musculus]	-0.196	0.641	0.795	FALSE	FALSE	TRUE	9	ProteinCenter:sp_canonical|Q922Y1 UBX domain-containing protein 1 [OS=Mus musculus]
\ProteinCenter:sp_canonical|Q923G2 DNA-directed RNA polymerases I	II	and III subunit RPABC3 [OS=Mus musculus]\""	\ProteinCenter:sp_canonical|Q923G2 DNA-directed RNA polymerases I	II	and III subunit RPABC3 [OS=Mus musculus]\""	-0.036	0.853	0.931	FALSE	FALSE	FALSE	0	\ProteinCenter:sp_canonical|Q923G2 DNA-directed RNA polymerases I	II	and III subunit RPABC3 [OS=Mus musculus]\""
ProteinCenter:sp_canonical|Q923I7 Sodium/glucose cotransporter 2 [OS=Mus musculus]	ProteinCenter:sp_canonical|Q923I7 Sodium/glucose cotransporter 2 [OS=Mus musculus]	0.0957	0.92	0.961	FALSE	FALSE	TRUE	1	ProteinCenter:sp_canonical|Q923I7 Sodium/glucose cotransporter 2 [OS=Mus musculus]
\ProteinCenter:sp_canonical|Q924X2 Carnitine O-palmitoyltransferase 1	muscle isoform [OS=Mus musculus]\""	\ProteinCenter:sp_canonical|Q924X2 Carnitine O-palmitoyltransferase 1	muscle isoform [OS=Mus musculus]\""	0.393	0.53	0.727	FALSE	FALSE	TRUE	4	\ProteinCenter:sp_canonical|Q924X2 Carnitine O-palmitoyltransferase 1	muscle isoform [OS=Mus musculus]\""
ProteinCenter:sp_canonical|Q93092 Transaldolase [OS=Mus musculus]	ProteinCenter:sp_canonical|Q93092 Transaldolase [OS=Mus musculus]	-1.34	0.00673	0.0516	FALSE	FALSE	FALSE	0	ProteinCenter:sp_canonical|Q93092 Transaldolase [OS=Mus musculus]
ProteinCenter:sp_canonical|Q99J27 Acetyl-coenzyme A transporter 1 [OS=Mus musculus]	ProteinCenter:sp_canonical|Q99J27 Acetyl-coenzyme A transporter 1 [OS=Mus musculus]	-0.354	0.0766	0.239	FALSE	FALSE	FALSE	0	ProteinCenter:sp_canonical|Q99J27 Acetyl-coenzyme A transporter 1 [OS=Mus musculus]
ProteinCenter:sp_canonical|Q99J56 Derlin-1 [OS=Mus musculus]	ProteinCenter:sp_canonical|Q99J56 Derlin-1 [OS=Mus musculus]	0.153	0.815	0.907	FALSE	FALSE	TRUE	6	ProteinCenter:sp_canonical|Q99J56 Derlin-1 [OS=Mus musculus]
ProteinCenter:sp_canonical|Q99J77 Sialic acid synthase [OS=Mus musculus]	ProteinCenter:sp_canonical|Q99J77 Sialic acid synthase [OS=Mus musculus]	-0.641	0.101	0.282	FALSE	FALSE	TRUE	7	ProteinCenter:sp_canonical|Q99J77 Sialic acid synthase [OS=Mus musculus]
ProteinCenter:sp_canonical|Q99J83 Autophagy protein 5 [OS=Mus musculus]	ProteinCenter:sp_canonical|Q99J83 Autophagy protein 5 [OS=Mus musculus]	-0.413	0.436	0.646	FALSE	FALSE	TRUE	11	ProteinCenter:sp_canonical|Q99J83 Autophagy protein 5 [OS=Mus musculus]
ProteinCenter:sp_canonical|Q99J93 Interferon-induced transmembrane protein 2 [OS=Mus musculus]	ProteinCenter:sp_canonical|Q99J93 Interferon-induced transmembrane protein 2 [OS=Mus musculus]	0.015	0.973	0.984	FALSE	FALSE	TRUE	10	ProteinCenter:sp_canonical|Q99J93 Interferon-induced transmembrane protein 2 [OS=Mus musculus]
ProteinCenter:sp_canonical|Q99J94 Solute carrier organic anion transporter family member 1A6 [OS=Mus musculus]	ProteinCenter:sp_canonical|Q99J94 Solute carrier organic anion transporter family member 1A6 [OS=Mus musculus]	-0.731	0.225	0.456	FALSE	FALSE	TRUE	10	ProteinCenter:sp_canonical|Q99J94 Solute carrier organic anion transporter family member 1A6 [OS=Mus musculus]
ProteinCenter:sp_canonical|Q99JH8 ER lumen protein-retaining receptor 1 [OS=Mus musculus]	ProteinCenter:sp_canonical|Q99JH8 ER lumen protein-retaining receptor 1 [OS=Mus musculus]	-0.446	0.0603	0.211	FALSE	FALSE	FALSE	0	ProteinCenter:sp_canonical|Q99JH8 ER lumen protein-retaining receptor 1 [OS=Mus musculus]
ProteinCenter:sp_canonical|Q99JI4 26S proteasome non-ATPase regulatory subunit 6 [OS=Mus musculus]	ProteinCenter:sp_canonical|Q99JI4 26S proteasome non-ATPase regulatory subunit 6 [OS=Mus musculus]	0.098	0.655	0.806	FALSE	FALSE	FALSE	0	ProteinCenter:sp_canonical|Q99JI4 26S proteasome non-ATPase regulatory subunit 6 [OS=Mus musculus]
ProteinCenter:sp_canonical|Q99JR1 Sideroflexin-1 [OS=Mus musculus]	ProteinCenter:sp_canonical|Q99JR1 Sideroflexin-1 [OS=Mus musculus]	-1.84	0.0149	0.0891	FALSE	FALSE	TRUE	7	ProteinCenter:sp_canonical|Q99JR1 Sideroflexin-1 [OS=Mus musculus]
ProteinCenter:sp_canonical|Q99JW4 LIM and senescent cell antigen-like-containing domain protein 1 [OS=Mus musculus]	ProteinCenter:sp_canonical|Q99JW4 LIM and senescent cell antigen-like-containing domain protein 1 [OS=Mus musculus]	-0.941	0.117	0.306	FALSE	FALSE	FALSE	0	ProteinCenter:sp_canonical|Q99JW4 LIM and senescent cell antigen-like-containing domain protein 1 [OS=Mus musculus]
ProteinCenter:sp_canonical|Q99JW5 Epithelial cell adhesion molecule [OS=Mus musculus]	ProteinCenter:sp_canonical|Q99JW5 Epithelial cell adhesion molecule [OS=Mus musculus]	1.46	0.0536	0.198	FALSE	FALSE	TRUE	7	ProteinCenter:sp_canonical|Q99JW5 Epithelial cell adhesion molecule [OS=Mus musculus]
ProteinCenter:sp_canonical|Q99JX3 Golgi reassembly-stacking protein 2 [OS=Mus musculus]	ProteinCenter:sp_canonical|Q99JX3 Golgi reassembly-stacking protein 2 [OS=Mus musculus]	0.629	0.421	0.639	FALSE	FALSE	TRUE	3	ProteinCenter:sp_canonical|Q99JX3 Golgi reassembly-stacking protein 2 [OS=Mus musculus]
ProteinCenter:sp_canonical|Q99JX4 Eukaryotic translation initiation factor 3 subunit M [OS=Mus musculus]	ProteinCenter:sp_canonical|Q99JX4 Eukaryotic translation initiation factor 3 subunit M [OS=Mus musculus]	-0.378	0.459	0.666	FALSE	FALSE	FALSE	0	ProteinCenter:sp_canonical|Q99JX4 Eukaryotic translation initiation factor 3 subunit M [OS=Mus musculus]
ProteinCenter:sp_canonical|Q99JX7 Nuclear RNA export factor 1 [OS=Mus musculus]	ProteinCenter:sp_canonical|Q99JX7 Nuclear RNA export factor 1 [OS=Mus musculus]	-0.332	0.292	0.523	FALSE	FALSE	TRUE	9	ProteinCenter:sp_canonical|Q99JX7 Nuclear RNA export factor 1 [OS=Mus musculus]
\ProteinCenter:sp_canonical|Q99JY0 Trifunctional enzyme subunit beta	mitochondrial [OS=Mus musculus]\""	\ProteinCenter:sp_canonical|Q99JY0 Trifunctional enzyme subunit beta	mitochondrial [OS=Mus musculus]\""	-0.947	0.433	0.644	FALSE	FALSE	TRUE	2	\ProteinCenter:sp_canonical|Q99JY0 Trifunctional enzyme subunit beta	mitochondrial [OS=Mus musculus]\""
ProteinCenter:sp_canonical|Q99JY9 Actin-related protein 3 [OS=Mus musculus]	ProteinCenter:sp_canonical|Q99JY9 Actin-related protein 3 [OS=Mus musculus]	-0.199	0.606	0.771	FALSE	FALSE	FALSE	0	ProteinCenter:sp_canonical|Q99JY9 Actin-related protein 3 [OS=Mus musculus]
ProteinCenter:sp_canonical|Q99K01 Pyridoxal-dependent decarboxylase domain-containing protein 1 [OS=Mus musculus]	ProteinCenter:sp_canonical|Q99K01 Pyridoxal-dependent decarboxylase domain-containing protein 1 [OS=Mus musculus]	0.526	0.226	0.456	FALSE	FALSE	TRUE	10	ProteinCenter:sp_canonical|Q99K01 Pyridoxal-dependent decarboxylase domain-containing protein 1 [OS=Mus musculus]
ProteinCenter:sp_canonical|Q99K48 Non-POU domain-containing octamer-binding protein [OS=Mus musculus]	ProteinCenter:sp_canonical|Q99K48 Non-POU domain-containing octamer-binding protein [OS=Mus musculus]	0.221	0.189	0.407	FALSE	FALSE	FALSE	0	ProteinCenter:sp_canonical|Q99K48 Non-POU domain-containing octamer-binding protein [OS=Mus musculus]
ProteinCenter:sp_canonical|Q99K51 Plastin-3 [OS=Mus musculus]	ProteinCenter:sp_canonical|Q99K51 Plastin-3 [OS=Mus musculus]	1.36	0.0476	0.184	FALSE	FALSE	TRUE	3	ProteinCenter:sp_canonical|Q99K51 Plastin-3 [OS=Mus musculus]
\ProteinCenter:sp_canonical|Q99KB8 Hydroxyacylglutathione hydrolase	mitochondrial [OS=Mus musculus]\""	\ProteinCenter:sp_canonical|Q99KB8 Hydroxyacylglutathione hydrolase	mitochondrial [OS=Mus musculus]\""	-1.82	0.0355	0.157	FALSE	FALSE	TRUE	6	\ProteinCenter:sp_canonical|Q99KB8 Hydroxyacylglutathione hydrolase	mitochondrial [OS=Mus musculus]\""
ProteinCenter:sp_canonical|Q99KC8 von Willebrand factor A domain-containing protein 5A [OS=Mus musculus]	ProteinCenter:sp_canonical|Q99KC8 von Willebrand factor A domain-containing protein 5A [OS=Mus musculus]	0.511	0.366	0.594	FALSE	FALSE	TRUE	11	ProteinCenter:sp_canonical|Q99KC8 von Willebrand factor A domain-containing protein 5A [OS=Mus musculus]
ProteinCenter:sp_canonical|Q99KD5 Protein unc-45 homolog A [OS=Mus musculus]	ProteinCenter:sp_canonical|Q99KD5 Protein unc-45 homolog A [OS=Mus musculus]	0.566	0.232	0.462	FALSE	FALSE	TRUE	5	ProteinCenter:sp_canonical|Q99KD5 Protein unc-45 homolog A [OS=Mus musculus]
ProteinCenter:sp_canonical|Q99KF1 Transmembrane emp24 domain-containing protein 9 [OS=Mus musculus]	ProteinCenter:sp_canonical|Q99KF1 Transmembrane emp24 domain-containing protein 9 [OS=Mus musculus]	-0.402	0.546	0.739	FALSE	FALSE	TRUE	1	ProteinCenter:sp_canonical|Q99KF1 Transmembrane emp24 domain-containing protein 9 [OS=Mus musculus]
ProteinCenter:sp_canonical|Q99KH8 Serine/threonine-protein kinase 24 [OS=Mus musculus]	ProteinCenter:sp_canonical|Q99KH8 Serine/threonine-protein kinase 24 [OS=Mus musculus]	0.121	0.746	0.874	FALSE	FALSE	TRUE	9	ProteinCenter:sp_canonical|Q99KH8 Serine/threonine-protein kinase 24 [OS=Mus musculus]
\ProteinCenter:sp_canonical|Q99KI0 Aconitate hydratase	mitochondrial [OS=Mus musculus]\""	\ProteinCenter:sp_canonical|Q99KI0 Aconitate hydratase	mitochondrial [OS=Mus musculus]\""	-1.47	0.0618	0.212	FALSE	FALSE	FALSE	0	\ProteinCenter:sp_canonical|Q99KI0 Aconitate hydratase	mitochondrial [OS=Mus musculus]\""
ProteinCenter:sp_canonical|Q99KJ8 Dynactin subunit 2 [OS=Mus musculus]	ProteinCenter:sp_canonical|Q99KJ8 Dynactin subunit 2 [OS=Mus musculus]	0.7	0.00439	0.0392	FALSE	FALSE	FALSE	0	ProteinCenter:sp_canonical|Q99KJ8 Dynactin subunit 2 [OS=Mus musculus]
ProteinCenter:sp_canonical|Q99KP3 Lambda-crystallin homolog [OS=Mus musculus]	ProteinCenter:sp_canonical|Q99KP3 Lambda-crystallin homolog [OS=Mus musculus]	-0.854	0.0407	0.172	FALSE	FALSE	FALSE	0	ProteinCenter:sp_canonical|Q99KP3 Lambda-crystallin homolog [OS=Mus musculus]
ProteinCenter:sp_canonical|Q99KP6 Pre-mRNA-processing factor 19 [OS=Mus musculus]	ProteinCenter:sp_canonical|Q99KP6 Pre-mRNA-processing factor 19 [OS=Mus musculus]	0.551	0.00523	0.0435	FALSE	FALSE	FALSE	0	ProteinCenter:sp_canonical|Q99KP6 Pre-mRNA-processing factor 19 [OS=Mus musculus]
ProteinCenter:sp_canonical|Q99KQ4 Nicotinamide phosphoribosyltransferase [OS=Mus musculus]	ProteinCenter:sp_canonical|Q99KQ4 Nicotinamide phosphoribosyltransferase [OS=Mus musculus]	-0.277	0.0662	0.22	FALSE	FALSE	FALSE	0	ProteinCenter:sp_canonical|Q99KQ4 Nicotinamide phosphoribosyltransferase [OS=Mus musculus]
ProteinCenter:sp_canonical|Q99KV1 DnaJ homolog subfamily B member 11 [OS=Mus musculus]	ProteinCenter:sp_canonical|Q99KV1 DnaJ homolog subfamily B member 11 [OS=Mus musculus]	-0.652	0.0397	0.169	FALSE	FALSE	TRUE	3	ProteinCenter:sp_canonical|Q99KV1 DnaJ homolog subfamily B member 11 [OS=Mus musculus]
ProteinCenter:sp_canonical|Q99KW9 T-cell immunomodulatory protein [OS=Mus musculus]	ProteinCenter:sp_canonical|Q99KW9 T-cell immunomodulatory protein [OS=Mus musculus]	0.33	0.48	0.684	FALSE	FALSE	TRUE	11	ProteinCenter:sp_canonical|Q99KW9 T-cell immunomodulatory protein [OS=Mus musculus]
ProteinCenter:sp_canonical|Q99L04 Dehydrogenase/reductase SDR family member 1 [OS=Mus musculus]	ProteinCenter:sp_canonical|Q99L04 Dehydrogenase/reductase SDR family member 1 [OS=Mus musculus]	-0.626	0.167	0.378	FALSE	FALSE	FALSE	0	ProteinCenter:sp_canonical|Q99L04 Dehydrogenase/reductase SDR family member 1 [OS=Mus musculus]
ProteinCenter:sp_canonical|Q99L20 Glutathione S-transferase theta-3 [OS=Mus musculus]	ProteinCenter:sp_canonical|Q99L20 Glutathione S-transferase theta-3 [OS=Mus musculus]	0.857	0.00278	0.0299	FALSE	FALSE	FALSE	0	ProteinCenter:sp_canonical|Q99L20 Glutathione S-transferase theta-3 [OS=Mus musculus]
ProteinCenter:sp_canonical|Q99L27 GMP reductase 2 [OS=Mus musculus]	ProteinCenter:sp_canonical|Q99L27 GMP reductase 2 [OS=Mus musculus]	0.0476	0.95	0.976	FALSE	FALSE	TRUE	7	ProteinCenter:sp_canonical|Q99L27 GMP reductase 2 [OS=Mus musculus]
ProteinCenter:sp_canonical|Q99L45 Eukaryotic translation initiation factor 2 subunit 2 [OS=Mus musculus]	ProteinCenter:sp_canonical|Q99L45 Eukaryotic translation initiation factor 2 subunit 2 [OS=Mus musculus]	0.203	0.685	0.832	FALSE	FALSE	TRUE	1	ProteinCenter:sp_canonical|Q99L45 Eukaryotic translation initiation factor 2 subunit 2 [OS=Mus musculus]
\ProteinCenter:sp_canonical|Q99LC5 Electron transfer flavoprotein subunit alpha	mitochondrial [OS=Mus musculus]\""	\ProteinCenter:sp_canonical|Q99LC5 Electron transfer flavoprotein subunit alpha	mitochondrial [OS=Mus musculus]\""	0.278	0.507	0.707	FALSE	FALSE	FALSE	0	\ProteinCenter:sp_canonical|Q99LC5 Electron transfer flavoprotein subunit alpha	mitochondrial [OS=Mus musculus]\""
ProteinCenter:sp_canonical|Q99LF4 RNA-splicing ligase RtcB homolog [OS=Mus musculus]	ProteinCenter:sp_canonical|Q99LF4 RNA-splicing ligase RtcB homolog [OS=Mus musculus]	-0.223	0.429	0.642	FALSE	FALSE	FALSE	0	ProteinCenter:sp_canonical|Q99LF4 RNA-splicing ligase RtcB homolog [OS=Mus musculus]
ProteinCenter:sp_canonical|Q99LX0 Parkinson disease protein 7 homolog [OS=Mus musculus]	ProteinCenter:sp_canonical|Q99LX0 Parkinson disease protein 7 homolog [OS=Mus musculus]	0.451	0.0761	0.239	FALSE	FALSE	FALSE	0	ProteinCenter:sp_canonical|Q99LX0 Parkinson disease protein 7 homolog [OS=Mus musculus]
ProteinCenter:sp_canonical|Q99LY9 NADH dehydrogenase [ubiquinone] iron-sulfur protein 5 [OS=Mus musculus]	ProteinCenter:sp_canonical|Q99LY9 NADH dehydrogenase [ubiquinone] iron-sulfur protein 5 [OS=Mus musculus]	-0.877	0.0138	0.0868	FALSE	FALSE	TRUE	10	ProteinCenter:sp_canonical|Q99LY9 NADH dehydrogenase [ubiquinone] iron-sulfur protein 5 [OS=Mus musculus]
ProteinCenter:sp_canonical|Q99M51 Cytoplasmic protein NCK1 [OS=Mus musculus]	ProteinCenter:sp_canonical|Q99M51 Cytoplasmic protein NCK1 [OS=Mus musculus]	1.17	0.0269	0.128	FALSE	FALSE	TRUE	7	ProteinCenter:sp_canonical|Q99M51 Cytoplasmic protein NCK1 [OS=Mus musculus]
ProteinCenter:sp_canonical|Q99MZ6 Unconventional myosin-VIIb [OS=Mus musculus]	ProteinCenter:sp_canonical|Q99MZ6 Unconventional myosin-VIIb [OS=Mus musculus]	1.03	0.189	0.407	FALSE	FALSE	TRUE	1	ProteinCenter:sp_canonical|Q99MZ6 Unconventional myosin-VIIb [OS=Mus musculus]
ProteinCenter:sp_canonical|Q99MZ7 Peroxisomal trans-2-enoyl-CoA reductase [OS=Mus musculus]	ProteinCenter:sp_canonical|Q99MZ7 Peroxisomal trans-2-enoyl-CoA reductase [OS=Mus musculus]	0.886	0.0574	0.205	FALSE	FALSE	TRUE	11	ProteinCenter:sp_canonical|Q99MZ7 Peroxisomal trans-2-enoyl-CoA reductase [OS=Mus musculus]
ProteinCenter:sp_canonical|Q99NB9 Splicing factor 3B subunit 1 [OS=Mus musculus]	ProteinCenter:sp_canonical|Q99NB9 Splicing factor 3B subunit 1 [OS=Mus musculus]	0.409	0.365	0.593	FALSE	FALSE	TRUE	1	ProteinCenter:sp_canonical|Q99NB9 Splicing factor 3B subunit 1 [OS=Mus musculus]
ProteinCenter:sp_canonical|Q99P72 Reticulon-4 [OS=Mus musculus]	ProteinCenter:sp_canonical|Q99P72 Reticulon-4 [OS=Mus musculus]	1.6	0.041	0.172	FALSE	FALSE	TRUE	1	ProteinCenter:sp_canonical|Q99P72 Reticulon-4 [OS=Mus musculus]
ProteinCenter:sp_canonical|Q99PG0 Arylacetamide deacetylase [OS=Mus musculus]	ProteinCenter:sp_canonical|Q99PG0 Arylacetamide deacetylase [OS=Mus musculus]	0.774	0.388	0.616	FALSE	FALSE	TRUE	1	ProteinCenter:sp_canonical|Q99PG0 Arylacetamide deacetylase [OS=Mus musculus]
ProteinCenter:sp_canonical|Q99PL5 Ribosome-binding protein 1 [OS=Mus musculus]	ProteinCenter:sp_canonical|Q99PL5 Ribosome-binding protein 1 [OS=Mus musculus]	0.0246	0.972	0.984	FALSE	FALSE	FALSE	0	ProteinCenter:sp_canonical|Q99PL5 Ribosome-binding protein 1 [OS=Mus musculus]
ProteinCenter:sp_canonical|Q99PT1 Rho GDP-dissociation inhibitor 1 [OS=Mus musculus]	ProteinCenter:sp_canonical|Q99PT1 Rho GDP-dissociation inhibitor 1 [OS=Mus musculus]	0.00759	0.99	0.994	FALSE	FALSE	TRUE	2	ProteinCenter:sp_canonical|Q99PT1 Rho GDP-dissociation inhibitor 1 [OS=Mus musculus]
ProteinCenter:sp_canonical|Q99PU8 ATP-dependent RNA helicase DHX30 [OS=Mus musculus]	ProteinCenter:sp_canonical|Q99PU8 ATP-dependent RNA helicase DHX30 [OS=Mus musculus]	-0.248	0.555	0.742	FALSE	FALSE	TRUE	11	ProteinCenter:sp_canonical|Q99PU8 ATP-dependent RNA helicase DHX30 [OS=Mus musculus]
ProteinCenter:sp_canonical|Q99PV0 Pre-mRNA-processing-splicing factor 8 [OS=Mus musculus]	ProteinCenter:sp_canonical|Q99PV0 Pre-mRNA-processing-splicing factor 8 [OS=Mus musculus]	-0.425	0.005	0.0427	FALSE	FALSE	FALSE	0	ProteinCenter:sp_canonical|Q99PV0 Pre-mRNA-processing-splicing factor 8 [OS=Mus musculus]
\ProteinCenter:sp_canonical|Q9CPQ8 ATP synthase subunit g	mitochondrial [OS=Mus musculus]\""	\ProteinCenter:sp_canonical|Q9CPQ8 ATP synthase subunit g	mitochondrial [OS=Mus musculus]\""	0.497	0.443	0.654	FALSE	FALSE	TRUE	1	\ProteinCenter:sp_canonical|Q9CPQ8 ATP synthase subunit g	mitochondrial [OS=Mus musculus]\""
ProteinCenter:sp_canonical|Q9CPR4 60S ribosomal protein L17 [OS=Mus musculus]	ProteinCenter:sp_canonical|Q9CPR4 60S ribosomal protein L17 [OS=Mus musculus]	0.217	0.561	0.744	FALSE	FALSE	FALSE	0	ProteinCenter:sp_canonical|Q9CPR4 60S ribosomal protein L17 [OS=Mus musculus]
ProteinCenter:sp_canonical|Q9CPU0 Lactoylglutathione lyase [OS=Mus musculus]	ProteinCenter:sp_canonical|Q9CPU0 Lactoylglutathione lyase [OS=Mus musculus]	-1.91	0.00655	0.051	FALSE	FALSE	TRUE	3	ProteinCenter:sp_canonical|Q9CPU0 Lactoylglutathione lyase [OS=Mus musculus]
ProteinCenter:sp_canonical|Q9CPW4 Actin-related protein 2/3 complex subunit 5 [OS=Mus musculus]	ProteinCenter:sp_canonical|Q9CPW4 Actin-related protein 2/3 complex subunit 5 [OS=Mus musculus]	-0.424	0.427	0.642	FALSE	FALSE	TRUE	11	ProteinCenter:sp_canonical|Q9CPW4 Actin-related protein 2/3 complex subunit 5 [OS=Mus musculus]
ProteinCenter:sp_canonical|Q9CPY7 Cytosol aminopeptidase [OS=Mus musculus]	ProteinCenter:sp_canonical|Q9CPY7 Cytosol aminopeptidase [OS=Mus musculus]	-0.771	0.00292	0.0307	FALSE	FALSE	FALSE	0	ProteinCenter:sp_canonical|Q9CPY7 Cytosol aminopeptidase [OS=Mus musculus]
ProteinCenter:sp_canonical|Q9CQ02 COMM domain-containing protein 4 [OS=Mus musculus]	ProteinCenter:sp_canonical|Q9CQ02 COMM domain-containing protein 4 [OS=Mus musculus]	-0.328	0.361	0.592	FALSE	FALSE	TRUE	1	ProteinCenter:sp_canonical|Q9CQ02 COMM domain-containing protein 4 [OS=Mus musculus]
\ProteinCenter:sp_canonical|Q9CQ62 2	4-dienoyl-CoA reductase [(3E)-enoyl-CoA-producing]	mitochondrial [OS=Mus musculus]\""	\ProteinCenter:sp_canonical|Q9CQ62 2	4-dienoyl-CoA reductase [(3E)-enoyl-CoA-producing]	mitochondrial [OS=Mus musculus]\""	-0.368	0.436	0.646	FALSE	FALSE	TRUE	1	\ProteinCenter:sp_canonical|Q9CQ62 2	4-dienoyl-CoA reductase [(3E)-enoyl-CoA-producing]	mitochondrial [OS=Mus musculus]\""
ProteinCenter:sp_canonical|Q9CQ65 S-methyl-5'-thioadenosine phosphorylase [OS=Mus musculus]	ProteinCenter:sp_canonical|Q9CQ65 S-methyl-5'-thioadenosine phosphorylase [OS=Mus musculus]	0.78	0.317	0.545	FALSE	FALSE	TRUE	1	ProteinCenter:sp_canonical|Q9CQ65 S-methyl-5'-thioadenosine phosphorylase [OS=Mus musculus]
ProteinCenter:sp_canonical|Q9CQ92 Mitochondrial fission 1 protein [OS=Mus musculus]	ProteinCenter:sp_canonical|Q9CQ92 Mitochondrial fission 1 protein [OS=Mus musculus]	0.173	0.41	0.633	FALSE	FALSE	FALSE	0	ProteinCenter:sp_canonical|Q9CQ92 Mitochondrial fission 1 protein [OS=Mus musculus]
ProteinCenter:sp_canonical|Q9CQB5 CDGSH iron-sulfur domain-containing protein 2 [OS=Mus musculus]	ProteinCenter:sp_canonical|Q9CQB5 CDGSH iron-sulfur domain-containing protein 2 [OS=Mus musculus]	-0.283	0.0798	0.242	FALSE	FALSE	FALSE	0	ProteinCenter:sp_canonical|Q9CQB5 CDGSH iron-sulfur domain-containing protein 2 [OS=Mus musculus]
ProteinCenter:sp_canonical|Q9CQC6 eIF5-mimic protein 2 [OS=Mus musculus]	ProteinCenter:sp_canonical|Q9CQC6 eIF5-mimic protein 2 [OS=Mus musculus]	0.514	0.45	0.659	FALSE	FALSE	TRUE	9	ProteinCenter:sp_canonical|Q9CQC6 eIF5-mimic protein 2 [OS=Mus musculus]
ProteinCenter:sp_canonical|Q9CQD1 Ras-related protein Rab-5A [OS=Mus musculus]	ProteinCenter:sp_canonical|Q9CQD1 Ras-related protein Rab-5A [OS=Mus musculus]	0.245	0.0751	0.237	FALSE	FALSE	FALSE	0	ProteinCenter:sp_canonical|Q9CQD1 Ras-related protein Rab-5A [OS=Mus musculus]
ProteinCenter:sp_canonical|Q9CQE7 Endoplasmic reticulum-Golgi intermediate compartment protein 3 [OS=Mus musculus]	ProteinCenter:sp_canonical|Q9CQE7 Endoplasmic reticulum-Golgi intermediate compartment protein 3 [OS=Mus musculus]	-0.749	0.11	0.299	FALSE	FALSE	TRUE	3	ProteinCenter:sp_canonical|Q9CQE7 Endoplasmic reticulum-Golgi intermediate compartment protein 3 [OS=Mus musculus]
\ProteinCenter:sp_canonical|Q9CQE8 RNA transcription	translation and transport factor protein [OS=Mus musculus]\""	\ProteinCenter:sp_canonical|Q9CQE8 RNA transcription	translation and transport factor protein [OS=Mus musculus]\""	0.246	0.585	0.76	FALSE	FALSE	FALSE	0	\ProteinCenter:sp_canonical|Q9CQE8 RNA transcription	translation and transport factor protein [OS=Mus musculus]\""
ProteinCenter:sp_canonical|Q9CQH0 PDZK1-interacting protein 1 [OS=Mus musculus]	ProteinCenter:sp_canonical|Q9CQH0 PDZK1-interacting protein 1 [OS=Mus musculus]	-0.0279	0.88	0.941	FALSE	FALSE	FALSE	0	ProteinCenter:sp_canonical|Q9CQH0 PDZK1-interacting protein 1 [OS=Mus musculus]
ProteinCenter:sp_canonical|Q9CQI3 Glia maturation factor beta [OS=Mus musculus]	ProteinCenter:sp_canonical|Q9CQI3 Glia maturation factor beta [OS=Mus musculus]	0.471	0.0681	0.223	FALSE	FALSE	FALSE	0	ProteinCenter:sp_canonical|Q9CQI3 Glia maturation factor beta [OS=Mus musculus]
ProteinCenter:sp_canonical|Q9CQJ6 Density-regulated protein [OS=Mus musculus]	ProteinCenter:sp_canonical|Q9CQJ6 Density-regulated protein [OS=Mus musculus]	-0.223	0.626	0.786	FALSE	FALSE	TRUE	9	ProteinCenter:sp_canonical|Q9CQJ6 Density-regulated protein [OS=Mus musculus]
ProteinCenter:sp_canonical|Q9CQM5 Thioredoxin domain-containing protein 17 [OS=Mus musculus]	ProteinCenter:sp_canonical|Q9CQM5 Thioredoxin domain-containing protein 17 [OS=Mus musculus]	1.41	0.0775	0.239	FALSE	FALSE	TRUE	3	ProteinCenter:sp_canonical|Q9CQM5 Thioredoxin domain-containing protein 17 [OS=Mus musculus]
ProteinCenter:sp_canonical|Q9CQM9 Glutaredoxin-3 [OS=Mus musculus]	ProteinCenter:sp_canonical|Q9CQM9 Glutaredoxin-3 [OS=Mus musculus]	-0.782	0.00144	0.019	FALSE	FALSE	FALSE	0	ProteinCenter:sp_canonical|Q9CQM9 Glutaredoxin-3 [OS=Mus musculus]
ProteinCenter:sp_canonical|Q9CQR2 40S ribosomal protein S21 [OS=Mus musculus]	ProteinCenter:sp_canonical|Q9CQR2 40S ribosomal protein S21 [OS=Mus musculus]	0.672	0.552	0.74	FALSE	FALSE	TRUE	7	ProteinCenter:sp_canonical|Q9CQR2 40S ribosomal protein S21 [OS=Mus musculus]
ProteinCenter:sp_canonical|Q9CQR4 Acyl-coenzyme A thioesterase 13 [OS=Mus musculus]	ProteinCenter:sp_canonical|Q9CQR4 Acyl-coenzyme A thioesterase 13 [OS=Mus musculus]	0.0433	0.909	0.954	FALSE	FALSE	TRUE	10	ProteinCenter:sp_canonical|Q9CQR4 Acyl-coenzyme A thioesterase 13 [OS=Mus musculus]
ProteinCenter:sp_canonical|Q9CQR6 Serine/threonine-protein phosphatase 6 catalytic subunit [OS=Mus musculus]	ProteinCenter:sp_canonical|Q9CQR6 Serine/threonine-protein phosphatase 6 catalytic subunit [OS=Mus musculus]	0.423	0.625	0.786	FALSE	FALSE	TRUE	5	ProteinCenter:sp_canonical|Q9CQR6 Serine/threonine-protein phosphatase 6 catalytic subunit [OS=Mus musculus]
ProteinCenter:sp_canonical|Q9CQS8 Protein transport protein Sec61 subunit beta [OS=Mus musculus]	ProteinCenter:sp_canonical|Q9CQS8 Protein transport protein Sec61 subunit beta [OS=Mus musculus]	0.342	0.135	0.329	FALSE	FALSE	FALSE	0	ProteinCenter:sp_canonical|Q9CQS8 Protein transport protein Sec61 subunit beta [OS=Mus musculus]
ProteinCenter:sp_canonical|Q9CQV8 14-3-3 protein beta/alpha [OS=Mus musculus]	ProteinCenter:sp_canonical|Q9CQV8 14-3-3 protein beta/alpha [OS=Mus musculus]	-0.0038	0.987	0.993	FALSE	FALSE	FALSE	0	ProteinCenter:sp_canonical|Q9CQV8 14-3-3 protein beta/alpha [OS=Mus musculus]
ProteinCenter:sp_canonical|Q9CQW0 ER membrane protein complex subunit 6 [OS=Mus musculus]	ProteinCenter:sp_canonical|Q9CQW0 ER membrane protein complex subunit 6 [OS=Mus musculus]	0.219	0.301	0.529	FALSE	FALSE	FALSE	0	ProteinCenter:sp_canonical|Q9CQW0 ER membrane protein complex subunit 6 [OS=Mus musculus]
ProteinCenter:sp_canonical|Q9CQW2 ADP-ribosylation factor-like protein 8B [OS=Mus musculus]	ProteinCenter:sp_canonical|Q9CQW2 ADP-ribosylation factor-like protein 8B [OS=Mus musculus]	1.09	0.174	0.385	FALSE	FALSE	TRUE	4	ProteinCenter:sp_canonical|Q9CQW2 ADP-ribosylation factor-like protein 8B [OS=Mus musculus]
ProteinCenter:sp_canonical|Q9CQX2 Cytochrome b5 type B [OS=Mus musculus]	ProteinCenter:sp_canonical|Q9CQX2 Cytochrome b5 type B [OS=Mus musculus]	0.114	0.771	0.884	FALSE	FALSE	FALSE	0	ProteinCenter:sp_canonical|Q9CQX2 Cytochrome b5 type B [OS=Mus musculus]
ProteinCenter:sp_canonical|Q9CR00 26S proteasome non-ATPase regulatory subunit 9 [OS=Mus musculus]	ProteinCenter:sp_canonical|Q9CR00 26S proteasome non-ATPase regulatory subunit 9 [OS=Mus musculus]	0.0975	0.546	0.739	FALSE	FALSE	FALSE	0	ProteinCenter:sp_canonical|Q9CR00 26S proteasome non-ATPase regulatory subunit 9 [OS=Mus musculus]
ProteinCenter:sp_canonical|Q9CR51 V-type proton ATPase subunit G 1 [OS=Mus musculus]	ProteinCenter:sp_canonical|Q9CR51 V-type proton ATPase subunit G 1 [OS=Mus musculus]	0.704	0.313	0.542	FALSE	FALSE	TRUE	1	ProteinCenter:sp_canonical|Q9CR51 V-type proton ATPase subunit G 1 [OS=Mus musculus]
ProteinCenter:sp_canonical|Q9CR57 60S ribosomal protein L14 [OS=Mus musculus]	ProteinCenter:sp_canonical|Q9CR57 60S ribosomal protein L14 [OS=Mus musculus]	0.308	0.0996	0.279	FALSE	FALSE	FALSE	0	ProteinCenter:sp_canonical|Q9CR57 60S ribosomal protein L14 [OS=Mus musculus]
ProteinCenter:sp_canonical|Q9CR67 Transmembrane protein 33 [OS=Mus musculus]	ProteinCenter:sp_canonical|Q9CR67 Transmembrane protein 33 [OS=Mus musculus]	0.197	0.136	0.331	FALSE	FALSE	FALSE	0	ProteinCenter:sp_canonical|Q9CR67 Transmembrane protein 33 [OS=Mus musculus]
ProteinCenter:sp_canonical|Q9CR98 Protein FAM136A [OS=Mus musculus]	ProteinCenter:sp_canonical|Q9CR98 Protein FAM136A [OS=Mus musculus]	0.95	0.0622	0.213	FALSE	FALSE	TRUE	1	ProteinCenter:sp_canonical|Q9CR98 Protein FAM136A [OS=Mus musculus]
ProteinCenter:sp_canonical|Q9CRC0 Vitamin K epoxide reductase complex subunit 1 [OS=Mus musculus]	ProteinCenter:sp_canonical|Q9CRC0 Vitamin K epoxide reductase complex subunit 1 [OS=Mus musculus]	1.52	0.051	0.193	FALSE	FALSE	TRUE	8	ProteinCenter:sp_canonical|Q9CRC0 Vitamin K epoxide reductase complex subunit 1 [OS=Mus musculus]
ProteinCenter:sp_canonical|Q9CS42 Ribose-phosphate pyrophosphokinase 2 [OS=Mus musculus]	ProteinCenter:sp_canonical|Q9CS42 Ribose-phosphate pyrophosphokinase 2 [OS=Mus musculus]	0.542	0.127	0.321	FALSE	FALSE	FALSE	0	ProteinCenter:sp_canonical|Q9CS42 Ribose-phosphate pyrophosphokinase 2 [OS=Mus musculus]
ProteinCenter:sp_canonical|Q9CU62 Structural maintenance of chromosomes protein 1A [OS=Mus musculus]	ProteinCenter:sp_canonical|Q9CU62 Structural maintenance of chromosomes protein 1A [OS=Mus musculus]	0.618	0.431	0.643	FALSE	FALSE	TRUE	8	ProteinCenter:sp_canonical|Q9CU62 Structural maintenance of chromosomes protein 1A [OS=Mus musculus]
ProteinCenter:sp_canonical|Q9CVB6 Actin-related protein 2/3 complex subunit 2 [OS=Mus musculus]	ProteinCenter:sp_canonical|Q9CVB6 Actin-related protein 2/3 complex subunit 2 [OS=Mus musculus]	-0.357	0.154	0.362	FALSE	FALSE	FALSE	0	ProteinCenter:sp_canonical|Q9CVB6 Actin-related protein 2/3 complex subunit 2 [OS=Mus musculus]
ProteinCenter:sp_canonical|Q9CWK8 Sorting nexin-2 [OS=Mus musculus]	ProteinCenter:sp_canonical|Q9CWK8 Sorting nexin-2 [OS=Mus musculus]	0.104	0.894	0.95	FALSE	FALSE	TRUE	1	ProteinCenter:sp_canonical|Q9CWK8 Sorting nexin-2 [OS=Mus musculus]
ProteinCenter:sp_canonical|Q9CWM4 Prefoldin subunit 1 [OS=Mus musculus]	ProteinCenter:sp_canonical|Q9CWM4 Prefoldin subunit 1 [OS=Mus musculus]	0.347	0.511	0.709	FALSE	FALSE	TRUE	1	ProteinCenter:sp_canonical|Q9CWM4 Prefoldin subunit 1 [OS=Mus musculus]
ProteinCenter:sp_canonical|Q9CWR1 WD repeat-containing protein 73 [OS=Mus musculus]	ProteinCenter:sp_canonical|Q9CWR1 WD repeat-containing protein 73 [OS=Mus musculus]	0.525	0.0396	0.169	FALSE	FALSE	TRUE	1	ProteinCenter:sp_canonical|Q9CWR1 WD repeat-containing protein 73 [OS=Mus musculus]
\ProteinCenter:sp_canonical|Q9CWS0 N(G)	N(G)-dimethylarginine dimethylaminohydrolase 1 [OS=Mus musculus]\""	\ProteinCenter:sp_canonical|Q9CWS0 N(G)	N(G)-dimethylarginine dimethylaminohydrolase 1 [OS=Mus musculus]\""	-0.451	0.531	0.727	FALSE	FALSE	TRUE	1	\ProteinCenter:sp_canonical|Q9CWS0 N(G)	N(G)-dimethylarginine dimethylaminohydrolase 1 [OS=Mus musculus]\""
ProteinCenter:sp_canonical|Q9CX34 Protein SGT1 homolog [OS=Mus musculus]	ProteinCenter:sp_canonical|Q9CX34 Protein SGT1 homolog [OS=Mus musculus]	0.343	0.431	0.643	FALSE	FALSE	TRUE	9	ProteinCenter:sp_canonical|Q9CX34 Protein SGT1 homolog [OS=Mus musculus]
ProteinCenter:sp_canonical|Q9CX86 Heterogeneous nuclear ribonucleoprotein A0 [OS=Mus musculus]	ProteinCenter:sp_canonical|Q9CX86 Heterogeneous nuclear ribonucleoprotein A0 [OS=Mus musculus]	0.959	0.000913	0.0143	FALSE	FALSE	FALSE	0	ProteinCenter:sp_canonical|Q9CX86 Heterogeneous nuclear ribonucleoprotein A0 [OS=Mus musculus]
ProteinCenter:sp_canonical|Q9CXA2 Trans-L-3-hydroxyproline dehydratase [OS=Mus musculus]	ProteinCenter:sp_canonical|Q9CXA2 Trans-L-3-hydroxyproline dehydratase [OS=Mus musculus]	-0.342	0.461	0.668	FALSE	FALSE	TRUE	11	ProteinCenter:sp_canonical|Q9CXA2 Trans-L-3-hydroxyproline dehydratase [OS=Mus musculus]
ProteinCenter:sp_canonical|Q9CXE7 Transmembrane emp24 domain-containing protein 5 [OS=Mus musculus]	ProteinCenter:sp_canonical|Q9CXE7 Transmembrane emp24 domain-containing protein 5 [OS=Mus musculus]	0.0536	0.922	0.962	FALSE	FALSE	TRUE	3	ProteinCenter:sp_canonical|Q9CXE7 Transmembrane emp24 domain-containing protein 5 [OS=Mus musculus]
ProteinCenter:sp_canonical|Q9CXF4 TBC1 domain family member 15 [OS=Mus musculus]	ProteinCenter:sp_canonical|Q9CXF4 TBC1 domain family member 15 [OS=Mus musculus]	0.876	0.00368	0.035	FALSE	FALSE	TRUE	1	ProteinCenter:sp_canonical|Q9CXF4 TBC1 domain family member 15 [OS=Mus musculus]
ProteinCenter:sp_canonical|Q9CXG3 Peptidyl-prolyl cis-trans isomerase-like 4 [OS=Mus musculus]	ProteinCenter:sp_canonical|Q9CXG3 Peptidyl-prolyl cis-trans isomerase-like 4 [OS=Mus musculus]	0.369	0.386	0.615	FALSE	FALSE	TRUE	2	ProteinCenter:sp_canonical|Q9CXG3 Peptidyl-prolyl cis-trans isomerase-like 4 [OS=Mus musculus]
ProteinCenter:sp_canonical|Q9CXW4 60S ribosomal protein L11 [OS=Mus musculus]	ProteinCenter:sp_canonical|Q9CXW4 60S ribosomal protein L11 [OS=Mus musculus]	0.075	0.934	0.968	FALSE	FALSE	FALSE	0	ProteinCenter:sp_canonical|Q9CXW4 60S ribosomal protein L11 [OS=Mus musculus]
\ProteinCenter:sp_canonical|Q9CY16 28S ribosomal protein S28	mitochondrial [OS=Mus musculus]\""	\ProteinCenter:sp_canonical|Q9CY16 28S ribosomal protein S28	mitochondrial [OS=Mus musculus]\""	0.293	0.601	0.768	FALSE	FALSE	TRUE	10	\ProteinCenter:sp_canonical|Q9CY16 28S ribosomal protein S28	mitochondrial [OS=Mus musculus]\""
ProteinCenter:sp_canonical|Q9CY18 Sorting nexin-7 [OS=Mus musculus]	ProteinCenter:sp_canonical|Q9CY18 Sorting nexin-7 [OS=Mus musculus]	0.276	0.597	0.768	FALSE	FALSE	TRUE	7	ProteinCenter:sp_canonical|Q9CY18 Sorting nexin-7 [OS=Mus musculus]
ProteinCenter:sp_canonical|Q9CY27 Very-long-chain enoyl-CoA reductase [OS=Mus musculus]	ProteinCenter:sp_canonical|Q9CY27 Very-long-chain enoyl-CoA reductase [OS=Mus musculus]	0.305	0.0792	0.242	FALSE	FALSE	FALSE	0	ProteinCenter:sp_canonical|Q9CY27 Very-long-chain enoyl-CoA reductase [OS=Mus musculus]
ProteinCenter:sp_canonical|Q9CY50 Translocon-associated protein subunit alpha [OS=Mus musculus]	ProteinCenter:sp_canonical|Q9CY50 Translocon-associated protein subunit alpha [OS=Mus musculus]	1.79	0.0784	0.241	FALSE	FALSE	TRUE	6	ProteinCenter:sp_canonical|Q9CY50 Translocon-associated protein subunit alpha [OS=Mus musculus]
ProteinCenter:sp_canonical|Q9CY58 Plasminogen activator inhibitor 1 RNA-binding protein [OS=Mus musculus]	ProteinCenter:sp_canonical|Q9CY58 Plasminogen activator inhibitor 1 RNA-binding protein [OS=Mus musculus]	0.528	0.138	0.333	FALSE	FALSE	TRUE	1	ProteinCenter:sp_canonical|Q9CY58 Plasminogen activator inhibitor 1 RNA-binding protein [OS=Mus musculus]
ProteinCenter:sp_canonical|Q9CY64 Biliverdin reductase A [OS=Mus musculus]	ProteinCenter:sp_canonical|Q9CY64 Biliverdin reductase A [OS=Mus musculus]	-0.452	0.548	0.739	FALSE	FALSE	TRUE	11	ProteinCenter:sp_canonical|Q9CY64 Biliverdin reductase A [OS=Mus musculus]
ProteinCenter:sp_canonical|Q9CYH2 Peroxiredoxin-like 2A [OS=Mus musculus]	ProteinCenter:sp_canonical|Q9CYH2 Peroxiredoxin-like 2A [OS=Mus musculus]	0.226	0.357	0.59	FALSE	FALSE	FALSE	0	ProteinCenter:sp_canonical|Q9CYH2 Peroxiredoxin-like 2A [OS=Mus musculus]
ProteinCenter:sp_canonical|Q9CYR6 Phosphoacetylglucosamine mutase [OS=Mus musculus]	ProteinCenter:sp_canonical|Q9CYR6 Phosphoacetylglucosamine mutase [OS=Mus musculus]	-0.974	0.0638	0.214	FALSE	FALSE	FALSE	0	ProteinCenter:sp_canonical|Q9CYR6 Phosphoacetylglucosamine mutase [OS=Mus musculus]
ProteinCenter:sp_canonical|Q9CYZ2 Tumor protein D54 [OS=Mus musculus]	ProteinCenter:sp_canonical|Q9CYZ2 Tumor protein D54 [OS=Mus musculus]	1.02	0.0168	0.0954	FALSE	FALSE	FALSE	0	ProteinCenter:sp_canonical|Q9CYZ2 Tumor protein D54 [OS=Mus musculus]
ProteinCenter:sp_canonical|Q9CZ04 COP9 signalosome complex subunit 7a [OS=Mus musculus]	ProteinCenter:sp_canonical|Q9CZ04 COP9 signalosome complex subunit 7a [OS=Mus musculus]	-0.351	0.303	0.532	FALSE	FALSE	FALSE	0	ProteinCenter:sp_canonical|Q9CZ04 COP9 signalosome complex subunit 7a [OS=Mus musculus]
\ProteinCenter:sp_canonical|Q9CZ13 Cytochrome b-c1 complex subunit 1	mitochondrial [OS=Mus musculus]\""	\ProteinCenter:sp_canonical|Q9CZ13 Cytochrome b-c1 complex subunit 1	mitochondrial [OS=Mus musculus]\""	0.167	0.792	0.897	FALSE	FALSE	TRUE	4	\ProteinCenter:sp_canonical|Q9CZ13 Cytochrome b-c1 complex subunit 1	mitochondrial [OS=Mus musculus]\""
ProteinCenter:sp_canonical|Q9CZ42 ATP-dependent (S)-NAD(P)H-hydrate dehydratase [OS=Mus musculus]	ProteinCenter:sp_canonical|Q9CZ42 ATP-dependent (S)-NAD(P)H-hydrate dehydratase [OS=Mus musculus]	0.386	0.014	0.0874	FALSE	FALSE	FALSE	0	ProteinCenter:sp_canonical|Q9CZ42 ATP-dependent (S)-NAD(P)H-hydrate dehydratase [OS=Mus musculus]
ProteinCenter:sp_canonical|Q9CZ69 CKLF-like MARVEL transmembrane domain-containing protein 6 [OS=Mus musculus]	ProteinCenter:sp_canonical|Q9CZ69 CKLF-like MARVEL transmembrane domain-containing protein 6 [OS=Mus musculus]	0.492	0.423	0.641	FALSE	FALSE	TRUE	1	ProteinCenter:sp_canonical|Q9CZ69 CKLF-like MARVEL transmembrane domain-containing protein 6 [OS=Mus musculus]
ProteinCenter:sp_canonical|Q9CZD3 Glycine--tRNA ligase [OS=Mus musculus]	ProteinCenter:sp_canonical|Q9CZD3 Glycine--tRNA ligase [OS=Mus musculus]	1.2	0.101	0.282	FALSE	FALSE	TRUE	2	ProteinCenter:sp_canonical|Q9CZD3 Glycine--tRNA ligase [OS=Mus musculus]
ProteinCenter:sp_canonical|Q9CZM2 60S ribosomal protein L15 [OS=Mus musculus]	ProteinCenter:sp_canonical|Q9CZM2 60S ribosomal protein L15 [OS=Mus musculus]	0.375	0.0736	0.234	FALSE	FALSE	FALSE	0	ProteinCenter:sp_canonical|Q9CZM2 60S ribosomal protein L15 [OS=Mus musculus]
ProteinCenter:sp_canonical|Q9CZU3 Exosome RNA helicase MTR4 [OS=Mus musculus]	ProteinCenter:sp_canonical|Q9CZU3 Exosome RNA helicase MTR4 [OS=Mus musculus]	1.33	0.294	0.524	FALSE	FALSE	TRUE	1	ProteinCenter:sp_canonical|Q9CZU3 Exosome RNA helicase MTR4 [OS=Mus musculus]
ProteinCenter:sp_canonical|Q9CZW5 Mitochondrial import receptor subunit TOM70 [OS=Mus musculus]	ProteinCenter:sp_canonical|Q9CZW5 Mitochondrial import receptor subunit TOM70 [OS=Mus musculus]	-0.781	0.0942	0.269	FALSE	FALSE	FALSE	0	ProteinCenter:sp_canonical|Q9CZW5 Mitochondrial import receptor subunit TOM70 [OS=Mus musculus]
ProteinCenter:sp_canonical|Q9CZX8 40S ribosomal protein S19 [OS=Mus musculus]	ProteinCenter:sp_canonical|Q9CZX8 40S ribosomal protein S19 [OS=Mus musculus]	0.789	0.00908	0.0628	FALSE	FALSE	FALSE	0	ProteinCenter:sp_canonical|Q9CZX8 40S ribosomal protein S19 [OS=Mus musculus]
[truncated: 249 more rows]
